# Supplementary material for: Long-Term Simulation of Microgravity Induces Changes in Gene Expression in Breast Cancer Cells
Source: Int J Mol Sci. 2023 Jan 7;24(2):1181. doi: 10.3390/ijms24021181 (PMC9864731; doi:10.3390/ijms24021181)
Supplement: Supplementary file 1 [file ijms-24-01181-s001.zip]

Archive with 5 entries (5 files):
- .DS_Store
- Supplemental Figures.pdf
- Supplementary Table S1.xlsx
- Supplementary Table S2.xlsx
- Supplementary Table S3.xlsx
