# Supplementary material for: Long-Term Simulation of Microgravity Induces Changes in Gene Expression in Breast Cancer Cells
Source: Int J Mol Sci. 2023 Jan 7;24(2):1181. doi: 10.3390/ijms24021181 (PMC9864731; doi:10.3390/ijms24021181)
Supplement: Supplementary file 1 [file ijms-24-01181-s001.zip › Supplementary Table S1.xlsx]

## Sheet: Table S1
Table S1. The Mammalian Phenotype report of the tested genes.
Input	Input Type	MGI Gene/Marker ID	Symbol	Name	Feature Type	MP ID	Term
ACTB	current symbol	MGI:87904	Actb	actin, beta	protein coding gene	MP:0000767	abnormal smooth muscle morphology
ACTB	current symbol	MGI:87904	Actb	actin, beta	protein coding gene	MP:0001120	abnormal uterus morphology
ACTB	current symbol	MGI:87904	Actb	actin, beta	protein coding gene	MP:0001262	decreased body weight
ACTB	current symbol	MGI:87904	Actb	actin, beta	protein coding gene	MP:0001265	decreased body size
ACTB	current symbol	MGI:87904	Actb	actin, beta	protein coding gene	MP:0001883	increased mammary adenocarcinoma incidence
ACTB	current symbol	MGI:87904	Actb	actin, beta	protein coding gene	MP:0002032	increased sarcoma incidence
ACTB	current symbol	MGI:87904	Actb	actin, beta	protein coding gene	MP:0002035	increased leiomyosarcoma incidence
ACTB	current symbol	MGI:87904	Actb	actin, beta	protein coding gene	MP:0002083	premature death
ACTB	current symbol	MGI:87904	Actb	actin, beta	protein coding gene	MP:0002169	no abnormal phenotype detected
ACTB	current symbol	MGI:87904	Actb	actin, beta	protein coding gene	MP:0002947	increased hemangioma incidence
ACTB	current symbol	MGI:87904	Actb	actin, beta	protein coding gene	MP:0002997	enlarged seminal vesicle
ACTB	current symbol	MGI:87904	Actb	actin, beta	protein coding gene	MP:0003984	embryonic growth retardation
ACTB	current symbol	MGI:87904	Actb	actin, beta	protein coding gene	MP:0004521	abnormal cochlear hair cell stereociliary bundle morphology
ACTB	current symbol	MGI:87904	Actb	actin, beta	protein coding gene	MP:0004524	short cochlear hair cell stereocilia
ACTB	current symbol	MGI:87904	Actb	actin, beta	protein coding gene	MP:0004527	abnormal outer hair cell stereociliary bundle morphology
ACTB	current symbol	MGI:87904	Actb	actin, beta	protein coding gene	MP:0004529	decreased outer hair cell stereocilia number
ACTB	current symbol	MGI:87904	Actb	actin, beta	protein coding gene	MP:0004531	short outer hair cell stereocilia
ACTB	current symbol	MGI:87904	Actb	actin, beta	protein coding gene	MP:0004748	increased susceptibility to age-related hearing loss
ACTB	current symbol	MGI:87904	Actb	actin, beta	protein coding gene	MP:0004811	abnormal neuron physiology
ACTB	current symbol	MGI:87904	Actb	actin, beta	protein coding gene	MP:0005140	decreased cardiac muscle contractility
ACTB	current symbol	MGI:87904	Actb	actin, beta	protein coding gene	MP:0006325	impaired hearing
ACTB	current symbol	MGI:87904	Actb	actin, beta	protein coding gene	MP:0008916	abnormal astrocyte physiology
ACTB	current symbol	MGI:87904	Actb	actin, beta	protein coding gene	MP:0009342	enlarged gallbladder
ACTB	current symbol	MGI:87904	Actb	actin, beta	protein coding gene	MP:0011086	postnatal lethality, incomplete penetrance
ACTB	current symbol	MGI:87904	Actb	actin, beta	protein coding gene	MP:0011091	prenatal lethality, complete penetrance
ACTB	current symbol	MGI:87904	Actb	actin, beta	protein coding gene	MP:0011093	embryonic lethality at implantation, complete penetrance
ACTB	current symbol	MGI:87904	Actb	actin, beta	protein coding gene	MP:0011096	embryonic lethality between implantation and somite formation, complete penetrance
ACTB	current symbol	MGI:87904	Actb	actin, beta	protein coding gene	MP:0011098	embryonic lethality during organogenesis, complete penetrance
ACTB	current symbol	MGI:87904	Actb	actin, beta	protein coding gene	MP:0011967	increased or absent threshold for auditory brainstem response
ACTB	human synonym	MGI:1914825	Potefam1	POTE ankyrin domain family member 1	protein coding gene
AKT1	current symbol	MGI:87986	Akt1	thymoma viral proto-oncogene 1	protein coding gene	MP:0000351	increased cell proliferation
AKT1	current symbol	MGI:87986	Akt1	thymoma viral proto-oncogene 1	protein coding gene	MP:0000382	underdeveloped hair follicles
AKT1	current symbol	MGI:87986	Akt1	thymoma viral proto-oncogene 1	protein coding gene	MP:0000606	decreased hepatocyte number
AKT1	current symbol	MGI:87986	Akt1	thymoma viral proto-oncogene 1	protein coding gene	MP:0000615	abnormal palatine gland morphology
AKT1	current symbol	MGI:87986	Akt1	thymoma viral proto-oncogene 1	protein coding gene	MP:0000630	mammary gland hyperplasia
AKT1	current symbol	MGI:87986	Akt1	thymoma viral proto-oncogene 1	protein coding gene	MP:0000703	abnormal thymus morphology
AKT1	current symbol	MGI:87986	Akt1	thymoma viral proto-oncogene 1	protein coding gene	MP:0000746	weakness
AKT1	current symbol	MGI:87986	Akt1	thymoma viral proto-oncogene 1	protein coding gene	MP:0001146	abnormal testis morphology
AKT1	current symbol	MGI:87986	Akt1	thymoma viral proto-oncogene 1	protein coding gene	MP:0001153	small seminiferous tubules
AKT1	current symbol	MGI:87986	Akt1	thymoma viral proto-oncogene 1	protein coding gene	MP:0001154	seminiferous tubule degeneration
AKT1	current symbol	MGI:87986	Akt1	thymoma viral proto-oncogene 1	protein coding gene	MP:0001156	abnormal spermatogenesis
AKT1	current symbol	MGI:87986	Akt1	thymoma viral proto-oncogene 1	protein coding gene	MP:0001222	epidermal hyperplasia
AKT1	current symbol	MGI:87986	Akt1	thymoma viral proto-oncogene 1	protein coding gene	MP:0001262	decreased body weight
AKT1	current symbol	MGI:87986	Akt1	thymoma viral proto-oncogene 1	protein coding gene	MP:0001265	decreased body size
AKT1	current symbol	MGI:87986	Akt1	thymoma viral proto-oncogene 1	protein coding gene	MP:0001399	hyperactivity
AKT1	current symbol	MGI:87986	Akt1	thymoma viral proto-oncogene 1	protein coding gene	MP:0001614	abnormal blood vessel morphology
AKT1	current symbol	MGI:87986	Akt1	thymoma viral proto-oncogene 1	protein coding gene	MP:0001711	abnormal placenta morphology
AKT1	current symbol	MGI:87986	Akt1	thymoma viral proto-oncogene 1	protein coding gene	MP:0001712	abnormal placenta development
AKT1	current symbol	MGI:87986	Akt1	thymoma viral proto-oncogene 1	protein coding gene	MP:0001732	postnatal growth retardation
AKT1	current symbol	MGI:87986	Akt1	thymoma viral proto-oncogene 1	protein coding gene	MP:0001884	mammary gland alveolar hyperplasia
AKT1	current symbol	MGI:87986	Akt1	thymoma viral proto-oncogene 1	protein coding gene	MP:0001935	decreased litter size
AKT1	current symbol	MGI:87986	Akt1	thymoma viral proto-oncogene 1	protein coding gene	MP:0002007	increased cellular sensitivity to gamma-irradiation
AKT1	current symbol	MGI:87986	Akt1	thymoma viral proto-oncogene 1	protein coding gene	MP:0002038	increased carcinoma incidence
AKT1	current symbol	MGI:87986	Akt1	thymoma viral proto-oncogene 1	protein coding gene	MP:0002078	abnormal glucose homeostasis
AKT1	current symbol	MGI:87986	Akt1	thymoma viral proto-oncogene 1	protein coding gene	MP:0002083	premature death
AKT1	current symbol	MGI:87986	Akt1	thymoma viral proto-oncogene 1	protein coding gene	MP:0002152	abnormal brain morphology
AKT1	current symbol	MGI:87986	Akt1	thymoma viral proto-oncogene 1	protein coding gene	MP:0002169	no abnormal phenotype detected
AKT1	current symbol	MGI:87986	Akt1	thymoma viral proto-oncogene 1	protein coding gene	MP:0002687	oligozoospermia
AKT1	current symbol	MGI:87986	Akt1	thymoma viral proto-oncogene 1	protein coding gene	MP:0002732	increased trichoepithelioma incidence
AKT1	current symbol	MGI:87986	Akt1	thymoma viral proto-oncogene 1	protein coding gene	MP:0002891	increased insulin sensitivity
AKT1	current symbol	MGI:87986	Akt1	thymoma viral proto-oncogene 1	protein coding gene	MP:0003231	abnormal placenta vasculature
AKT1	current symbol	MGI:87986	Akt1	thymoma viral proto-oncogene 1	protein coding gene	MP:0003253	dilated bile duct
AKT1	current symbol	MGI:87986	Akt1	thymoma viral proto-oncogene 1	protein coding gene	MP:0003266	biliary cyst
AKT1	current symbol	MGI:87986	Akt1	thymoma viral proto-oncogene 1	protein coding gene	MP:0003383	abnormal gluconeogenesis
AKT1	current symbol	MGI:87986	Akt1	thymoma viral proto-oncogene 1	protein coding gene	MP:0003397	increased muscle weight
AKT1	current symbol	MGI:87986	Akt1	thymoma viral proto-oncogene 1	protein coding gene	MP:0003398	increased skeletal muscle size
AKT1	current symbol	MGI:87986	Akt1	thymoma viral proto-oncogene 1	protein coding gene	MP:0003448	abnormal tumor morphology
AKT1	current symbol	MGI:87986	Akt1	thymoma viral proto-oncogene 1	protein coding gene	MP:0003717	pallor
AKT1	current symbol	MGI:87986	Akt1	thymoma viral proto-oncogene 1	protein coding gene	MP:0003745	abnormal oral mucosa morphology
AKT1	current symbol	MGI:87986	Akt1	thymoma viral proto-oncogene 1	protein coding gene	MP:0003751	oral leukoplakia
AKT1	current symbol	MGI:87986	Akt1	thymoma viral proto-oncogene 1	protein coding gene	MP:0003961	decreased lean body mass
AKT1	current symbol	MGI:87986	Akt1	thymoma viral proto-oncogene 1	protein coding gene	MP:0004035	abnormal sublingual gland morphology
AKT1	current symbol	MGI:87986	Akt1	thymoma viral proto-oncogene 1	protein coding gene	MP:0004126	thin hypodermis
AKT1	current symbol	MGI:87986	Akt1	thymoma viral proto-oncogene 1	protein coding gene	MP:0004200	decreased fetal size
AKT1	current symbol	MGI:87986	Akt1	thymoma viral proto-oncogene 1	protein coding gene	MP:0004207	increased squamous cell carcinoma incidence
AKT1	current symbol	MGI:87986	Akt1	thymoma viral proto-oncogene 1	protein coding gene	MP:0004256	abnormal maternal decidual layer morphology
AKT1	current symbol	MGI:87986	Akt1	thymoma viral proto-oncogene 1	protein coding gene	MP:0004259	small placenta
AKT1	current symbol	MGI:87986	Akt1	thymoma viral proto-oncogene 1	protein coding gene	MP:0004565	small myocardial fiber
AKT1	current symbol	MGI:87986	Akt1	thymoma viral proto-oncogene 1	protein coding gene	MP:0004921	decreased placenta weight
AKT1	current symbol	MGI:87986	Akt1	thymoma viral proto-oncogene 1	protein coding gene	MP:0005289	increased oxygen consumption
AKT1	current symbol	MGI:87986	Akt1	thymoma viral proto-oncogene 1	protein coding gene	MP:0005292	improved glucose tolerance
AKT1	current symbol	MGI:87986	Akt1	thymoma viral proto-oncogene 1	protein coding gene	MP:0005459	decreased percent body fat/body weight
AKT1	current symbol	MGI:87986	Akt1	thymoma viral proto-oncogene 1	protein coding gene	MP:0005478	decreased circulating thyroxine level
AKT1	current symbol	MGI:87986	Akt1	thymoma viral proto-oncogene 1	protein coding gene	MP:0005659	decreased susceptibility to diet-induced obesity
AKT1	current symbol	MGI:87986	Akt1	thymoma viral proto-oncogene 1	protein coding gene	MP:0005668	decreased circulating leptin level
AKT1	current symbol	MGI:87986	Akt1	thymoma viral proto-oncogene 1	protein coding gene	MP:0008963	increased carbon dioxide production
AKT1	current symbol	MGI:87986	Akt1	thymoma viral proto-oncogene 1	protein coding gene	MP:0008965	increased basal metabolism
AKT1	current symbol	MGI:87986	Akt1	thymoma viral proto-oncogene 1	protein coding gene	MP:0009142	decreased prepulse inhibition
AKT1	current symbol	MGI:87986	Akt1	thymoma viral proto-oncogene 1	protein coding gene	MP:0009308	increased adenocarcinoma incidence
AKT1	current symbol	MGI:87986	Akt1	thymoma viral proto-oncogene 1	protein coding gene	MP:0009356	decreased liver triglyceride level
AKT1	current symbol	MGI:87986	Akt1	thymoma viral proto-oncogene 1	protein coding gene	MP:0009399	increased skeletal muscle fiber size
AKT1	current symbol	MGI:87986	Akt1	thymoma viral proto-oncogene 1	protein coding gene	MP:0009503	abnormal mammary gland duct morphology
AKT1	current symbol	MGI:87986	Akt1	thymoma viral proto-oncogene 1	protein coding gene	MP:0009584	decreased keratinocyte proliferation
AKT1	current symbol	MGI:87986	Akt1	thymoma viral proto-oncogene 1	protein coding gene	MP:0010025	decreased total body fat amount
AKT1	current symbol	MGI:87986	Akt1	thymoma viral proto-oncogene 1	protein coding gene	MP:0010379	decreased respiratory quotient
AKT1	current symbol	MGI:87986	Akt1	thymoma viral proto-oncogene 1	protein coding gene	MP:0011086	postnatal lethality, incomplete penetrance
AKT1	current symbol	MGI:87986	Akt1	thymoma viral proto-oncogene 1	protein coding gene	MP:0011521	decreased placental labyrinth size
AKT1	current symbol	MGI:87986	Akt1	thymoma viral proto-oncogene 1	protein coding gene	MP:0012099	decreased spongiotrophoblast size
AKT1	current symbol	MGI:87986	Akt1	thymoma viral proto-oncogene 1	protein coding gene	MP:0012109	decreased trophoblast glycogen cell number
AKT1	current symbol	MGI:87986	Akt1	thymoma viral proto-oncogene 1	protein coding gene	MP:0013492	oral erythroplakia
AKT1	current symbol	MGI:87986	Akt1	thymoma viral proto-oncogene 1	protein coding gene	MP:0014057	abnormal mammary gland stroma morphology
AKT1	current symbol	MGI:87986	Akt1	thymoma viral proto-oncogene 1	protein coding gene	MP:0014171	increased fatty acid oxidation
AKT1	current symbol	MGI:87986	Akt1	thymoma viral proto-oncogene 1	protein coding gene	MP:0020550	multinucleated giant male germ cells
AKT1	current symbol	MGI:87986	Akt1	thymoma viral proto-oncogene 1	protein coding gene	MP:0030969	increased circulating adiponectin level
AKT1	current symbol	MGI:87986	Akt1	thymoma viral proto-oncogene 1	protein coding gene	MP:0031268	decreased susceptibility to diet-induced hepatic steatosis
CD44	current symbol	MGI:88338	Cd44	CD44 antigen	protein coding gene	MP:0000336	decreased mast cell number
CD44	current symbol	MGI:88338	Cd44	CD44 antigen	protein coding gene	MP:0000343	abnormal response to cardiac infarction
CD44	current symbol	MGI:88338	Cd44	CD44 antigen	protein coding gene	MP:0000358	abnormal cell morphology
CD44	current symbol	MGI:88338	Cd44	CD44 antigen	protein coding gene	MP:0000362	decreased mast cell histamine storage
CD44	current symbol	MGI:88338	Cd44	CD44 antigen	protein coding gene	MP:0000414	alopecia
CD44	current symbol	MGI:88338	Cd44	CD44 antigen	protein coding gene	MP:0001120	abnormal uterus morphology
CD44	current symbol	MGI:88338	Cd44	CD44 antigen	protein coding gene	MP:0001218	thin epidermis
CD44	current symbol	MGI:88338	Cd44	CD44 antigen	protein coding gene	MP:0001547	abnormal lipid level
CD44	current symbol	MGI:88338	Cd44	CD44 antigen	protein coding gene	MP:0001622	abnormal vasculogenesis
CD44	current symbol	MGI:88338	Cd44	CD44 antigen	protein coding gene	MP:0001663	abnormal digestive system physiology
CD44	current symbol	MGI:88338	Cd44	CD44 antigen	protein coding gene	MP:0001792	impaired wound healing
CD44	current symbol	MGI:88338	Cd44	CD44 antigen	protein coding gene	MP:0001798	impaired macrophage phagocytosis
CD44	current symbol	MGI:88338	Cd44	CD44 antigen	protein coding gene	MP:0001860	liver inflammation
CD44	current symbol	MGI:88338	Cd44	CD44 antigen	protein coding gene	MP:0001861	lung inflammation
CD44	current symbol	MGI:88338	Cd44	CD44 antigen	protein coding gene	MP:0002123	abnormal definitive hematopoiesis
CD44	current symbol	MGI:88338	Cd44	CD44 antigen	protein coding gene	MP:0002169	no abnormal phenotype detected
CD44	current symbol	MGI:88338	Cd44	CD44 antigen	protein coding gene	MP:0002432	abnormal CD4-positive, alpha beta T cell morphology
CD44	current symbol	MGI:88338	Cd44	CD44 antigen	protein coding gene	MP:0002463	abnormal neutrophil physiology
CD44	current symbol	MGI:88338	Cd44	CD44 antigen	protein coding gene	MP:0002764	short tibia
CD44	current symbol	MGI:88338	Cd44	CD44 antigen	protein coding gene	MP:0002796	impaired skin barrier function
CD44	current symbol	MGI:88338	Cd44	CD44 antigen	protein coding gene	MP:0002908	delayed wound healing
CD44	current symbol	MGI:88338	Cd44	CD44 antigen	protein coding gene	MP:0003038	decreased myocardial infarct size
CD44	current symbol	MGI:88338	Cd44	CD44 antigen	protein coding gene	MP:0003156	abnormal leukocyte migration
CD44	current symbol	MGI:88338	Cd44	CD44 antigen	protein coding gene	MP:0003303	peritoneal inflammation
CD44	current symbol	MGI:88338	Cd44	CD44 antigen	protein coding gene	MP:0003436	decreased susceptibility to induced arthritis
CD44	current symbol	MGI:88338	Cd44	CD44 antigen	protein coding gene	MP:0003447	decreased tumor growth/size
CD44	current symbol	MGI:88338	Cd44	CD44 antigen	protein coding gene	MP:0003628	abnormal leukocyte adhesion
CD44	current symbol	MGI:88338	Cd44	CD44 antigen	protein coding gene	MP:0003710	abnormal physiological neovascularization
CD44	current symbol	MGI:88338	Cd44	CD44 antigen	protein coding gene	MP:0003724	increased susceptibility to induced arthritis
CD44	current symbol	MGI:88338	Cd44	CD44 antigen	protein coding gene	MP:0003858	enhanced coordination
CD44	current symbol	MGI:88338	Cd44	CD44 antigen	protein coding gene	MP:0003983	decreased cholesterol level
CD44	current symbol	MGI:88338	Cd44	CD44 antigen	protein coding gene	MP:0004003	abnormal vascular endothelial cell physiology
CD44	current symbol	MGI:88338	Cd44	CD44 antigen	protein coding gene	MP:0004042	decreased susceptibility to kidney reperfusion injury
CD44	current symbol	MGI:88338	Cd44	CD44 antigen	protein coding gene	MP:0004753	abnormal miniature excitatory postsynaptic currents
CD44	current symbol	MGI:88338	Cd44	CD44 antigen	protein coding gene	MP:0004800	decreased susceptibility to experimental autoimmune encephalomyelitis
CD44	current symbol	MGI:88338	Cd44	CD44 antigen	protein coding gene	MP:0004875	increased mean systemic arterial blood pressure
CD44	current symbol	MGI:88338	Cd44	CD44 antigen	protein coding gene	MP:0005010	abnormal CD8-positive, alpha beta T cell morphology
CD44	current symbol	MGI:88338	Cd44	CD44 antigen	protein coding gene	MP:0005025	abnormal response to infection
CD44	current symbol	MGI:88338	Cd44	CD44 antigen	protein coding gene	MP:0005027	increased susceptibility to parasitic infection
CD44	current symbol	MGI:88338	Cd44	CD44 antigen	protein coding gene	MP:0005070	impaired natural killer cell mediated cytotoxicity
CD44	current symbol	MGI:88338	Cd44	CD44 antigen	protein coding gene	MP:0005087	decreased acute inflammation
CD44	current symbol	MGI:88338	Cd44	CD44 antigen	protein coding gene	MP:0005088	increased acute inflammation
CD44	current symbol	MGI:88338	Cd44	CD44 antigen	protein coding gene	MP:0005095	decreased T cell proliferation
CD44	current symbol	MGI:88338	Cd44	CD44 antigen	protein coding gene	MP:0005463	abnormal CD4-positive, alpha-beta T cell physiology
CD44	current symbol	MGI:88338	Cd44	CD44 antigen	protein coding gene	MP:0005465	abnormal T-helper 1 physiology
CD44	current symbol	MGI:88338	Cd44	CD44 antigen	protein coding gene	MP:0005466	abnormal T-helper 2 physiology
CD44	current symbol	MGI:88338	Cd44	CD44 antigen	protein coding gene	MP:0005546	choroidal neovascularization
CD44	current symbol	MGI:88338	Cd44	CD44 antigen	protein coding gene	MP:0005554	decreased circulating creatinine level
CD44	current symbol	MGI:88338	Cd44	CD44 antigen	protein coding gene	MP:0005566	decreased blood urea nitrogen level
CD44	current symbol	MGI:88338	Cd44	CD44 antigen	protein coding gene	MP:0005595	abnormal vascular smooth muscle physiology
CD44	current symbol	MGI:88338	Cd44	CD44 antigen	protein coding gene	MP:0005602	decreased angiogenesis
CD44	current symbol	MGI:88338	Cd44	CD44 antigen	protein coding gene	MP:0005616	decreased susceptibility to type IV hypersensitivity reaction
CD44	current symbol	MGI:88338	Cd44	CD44 antigen	protein coding gene	MP:0005621	abnormal cell physiology
CD44	current symbol	MGI:88338	Cd44	CD44 antigen	protein coding gene	MP:0006055	abnormal vascular endothelial cell morphology
CD44	current symbol	MGI:88338	Cd44	CD44 antigen	protein coding gene	MP:0006271	abnormal involution of the mammary gland
CD44	current symbol	MGI:88338	Cd44	CD44 antigen	protein coding gene	MP:0008075	decreased CD4-positive, alpha beta T cell number
CD44	current symbol	MGI:88338	Cd44	CD44 antigen	protein coding gene	MP:0008079	decreased CD8-positive, alpha-beta T cell number
CD44	current symbol	MGI:88338	Cd44	CD44 antigen	protein coding gene	MP:0008162	increased diameter of tibia
CD44	current symbol	MGI:88338	Cd44	CD44 antigen	protein coding gene	MP:0008396	abnormal osteoclast differentiation
CD44	current symbol	MGI:88338	Cd44	CD44 antigen	protein coding gene	MP:0008553	increased circulating tumor necrosis factor level
CD44	current symbol	MGI:88338	Cd44	CD44 antigen	protein coding gene	MP:0008554	decreased circulating tumor necrosis factor level
CD44	current symbol	MGI:88338	Cd44	CD44 antigen	protein coding gene	MP:0008560	increased tumor necrosis factor secretion
CD44	current symbol	MGI:88338	Cd44	CD44 antigen	protein coding gene	MP:0008568	abnormal interleukin secretion
CD44	current symbol	MGI:88338	Cd44	CD44 antigen	protein coding gene	MP:0008577	increased circulating interferon-gamma level
CD44	current symbol	MGI:88338	Cd44	CD44 antigen	protein coding gene	MP:0008599	increased circulating interleukin-2 level
CD44	current symbol	MGI:88338	Cd44	CD44 antigen	protein coding gene	MP:0008657	increased interleukin-1 beta secretion
CD44	current symbol	MGI:88338	Cd44	CD44 antigen	protein coding gene	MP:0008660	increased interleukin-10 secretion
CD44	current symbol	MGI:88338	Cd44	CD44 antigen	protein coding gene	MP:0008705	increased interleukin-6 secretion
CD44	current symbol	MGI:88338	Cd44	CD44 antigen	protein coding gene	MP:0008719	impaired neutrophil recruitment
CD44	current symbol	MGI:88338	Cd44	CD44 antigen	protein coding gene	MP:0008722	abnormal chemokine secretion
CD44	current symbol	MGI:88338	Cd44	CD44 antigen	protein coding gene	MP:0008838	decreased transforming growth factor beta level
CD44	current symbol	MGI:88338	Cd44	CD44 antigen	protein coding gene	MP:0008944	decreased sensitivity to induced cell death
CD44	current symbol	MGI:88338	Cd44	CD44 antigen	protein coding gene	MP:0009608	abnormal epidermal lamellar body morphology
CD44	current symbol	MGI:88338	Cd44	CD44 antigen	protein coding gene	MP:0009763	increased sensitivity to induced morbidity/mortality
CD44	current symbol	MGI:88338	Cd44	CD44 antigen	protein coding gene	MP:0010209	abnormal circulating chemokine level
CD44	current symbol	MGI:88338	Cd44	CD44 antigen	protein coding gene	MP:0010210	abnormal circulating cytokine level
CD44	current symbol	MGI:88338	Cd44	CD44 antigen	protein coding gene	MP:0010677	decreased activation-induced cell death of T cells
CD44	current symbol	MGI:88338	Cd44	CD44 antigen	protein coding gene	MP:0010842	decreased central memory CD4-positive, alpha-beta T cell number
CD44	current symbol	MGI:88338	Cd44	CD44 antigen	protein coding gene	MP:0010845	decreased effector memory CD4-positive, alpha-beta T cell number
CD44	current symbol	MGI:88338	Cd44	CD44 antigen	protein coding gene	MP:0010848	decreased central memory CD8 positive, alpha-beta T cell number
CD44	current symbol	MGI:88338	Cd44	CD44 antigen	protein coding gene	MP:0011630	increased mitochondrial size
CD44	current symbol	MGI:88338	Cd44	CD44 antigen	protein coding gene	MP:0011635	abnormal mitochondrial crista morphology
CD44	current symbol	MGI:88338	Cd44	CD44 antigen	protein coding gene	MP:0011704	decreased fibroblast proliferation
CD44	current symbol	MGI:88338	Cd44	CD44 antigen	protein coding gene	MP:0012765	decreased alpha-beta T cell number
CD44	current symbol	MGI:88338	Cd44	CD44 antigen	protein coding gene	MP:0020332	impaired leukocyte tethering or rolling
CDH1	current symbol	MGI:88354	Cdh1	cadherin 1	protein coding gene	MP:0001614	abnormal blood vessel morphology
CDH1	current symbol	MGI:88354	Cdh1	cadherin 1	protein coding gene	MP:0001672	abnormal embryo development
CDH1	current symbol	MGI:88354	Cdh1	cadherin 1	protein coding gene	MP:0001711	abnormal placenta morphology
CDH1	current symbol	MGI:88354	Cdh1	cadherin 1	protein coding gene	MP:0001715	placental labyrinth hypoplasia
CDH1	current symbol	MGI:88354	Cdh1	cadherin 1	protein coding gene	MP:0001722	pale yolk sac
CDH1	current symbol	MGI:88354	Cdh1	cadherin 1	protein coding gene	MP:0001730	embryonic growth arrest
CDH1	current symbol	MGI:88354	Cdh1	cadherin 1	protein coding gene	MP:0002080	prenatal lethality
CDH1	current symbol	MGI:88354	Cdh1	cadherin 1	protein coding gene	MP:0002085	abnormal embryonic tissue morphology
CDH1	current symbol	MGI:88354	Cdh1	cadherin 1	protein coding gene	MP:0002086	abnormal extraembryonic tissue morphology
CDH1	current symbol	MGI:88354	Cdh1	cadherin 1	protein coding gene	MP:0002169	no abnormal phenotype detected
CDH1	current symbol	MGI:88354	Cdh1	cadherin 1	protein coding gene	MP:0002412	increased susceptibility to bacterial infection
CDH1	current symbol	MGI:88354	Cdh1	cadherin 1	protein coding gene	MP:0002663	absent blastocoele
CDH1	current symbol	MGI:88354	Cdh1	cadherin 1	protein coding gene	MP:0003059	decreased insulin secretion
CDH1	current symbol	MGI:88354	Cdh1	cadherin 1	protein coding gene	MP:0003566	abnormal cell adhesion
CDH1	current symbol	MGI:88354	Cdh1	cadherin 1	protein coding gene	MP:0003694	failure of blastocyst to hatch from the zona pellucida
CDH1	current symbol	MGI:88354	Cdh1	cadherin 1	protein coding gene	MP:0003717	pallor
CDH1	current symbol	MGI:88354	Cdh1	cadherin 1	protein coding gene	MP:0004047	abnormal milk composition
CDH1	current symbol	MGI:88354	Cdh1	cadherin 1	protein coding gene	MP:0005028	abnormal trophectoderm morphology
CDH1	current symbol	MGI:88354	Cdh1	cadherin 1	protein coding gene	MP:0005031	abnormal trophoblast layer morphology
CDH1	current symbol	MGI:88354	Cdh1	cadherin 1	protein coding gene	MP:0005215	abnormal pancreatic islet morphology
CDH1	current symbol	MGI:88354	Cdh1	cadherin 1	protein coding gene	MP:0005293	impaired glucose tolerance
CDH1	current symbol	MGI:88354	Cdh1	cadherin 1	protein coding gene	MP:0006269	abnormal mammary gland growth during pregnancy
CDH1	current symbol	MGI:88354	Cdh1	cadherin 1	protein coding gene	MP:0006270	abnormal mammary gland growth during lactation
CDH1	current symbol	MGI:88354	Cdh1	cadherin 1	protein coding gene	MP:0008803	abnormal placental labyrinth vasculature morphology
CDH1	current symbol	MGI:88354	Cdh1	cadherin 1	protein coding gene	MP:0008882	abnormal enterocyte physiology
CDH1	current symbol	MGI:88354	Cdh1	cadherin 1	protein coding gene	MP:0009113	increased pancreatic beta cell mass
CDH1	current symbol	MGI:88354	Cdh1	cadherin 1	protein coding gene	MP:0009687	empty decidua capsularis
CDH1	current symbol	MGI:88354	Cdh1	cadherin 1	protein coding gene	MP:0009781	abnormal preimplantation embryo development
CDH1	current symbol	MGI:88354	Cdh1	cadherin 1	protein coding gene	MP:0010038	abnormal placenta physiology
CDH1	current symbol	MGI:88354	Cdh1	cadherin 1	protein coding gene	MP:0010249	lactation failure
CDH1	current symbol	MGI:88354	Cdh1	cadherin 1	protein coding gene	MP:0011091	prenatal lethality, complete penetrance
CDH1	current symbol	MGI:88354	Cdh1	cadherin 1	protein coding gene	MP:0011092	embryonic lethality, complete penetrance
CDH1	current symbol	MGI:88354	Cdh1	cadherin 1	protein coding gene	MP:0011094	embryonic lethality before implantation, complete penetrance
CDH1	current symbol	MGI:88354	Cdh1	cadherin 1	protein coding gene	MP:0011096	embryonic lethality between implantation and somite formation, complete penetrance
CDH1	current symbol	MGI:88354	Cdh1	cadherin 1	protein coding gene	MP:0011098	embryonic lethality during organogenesis, complete penetrance
CDH1	current symbol	MGI:88354	Cdh1	cadherin 1	protein coding gene	MP:0011100	preweaning lethality, complete penetrance
CDH1	current symbol	MGI:88354	Cdh1	cadherin 1	protein coding gene	MP:0011521	decreased placental labyrinth size
CDH1	current symbol	MGI:88354	Cdh1	cadherin 1	protein coding gene	MP:0011819	increased pancreatic beta cell proliferation
CDH1	current symbol	MGI:88354	Cdh1	cadherin 1	protein coding gene	MP:0012102	absent trophectoderm
CDH1	current symbol	MGI:88354	Cdh1	cadherin 1	protein coding gene	MP:0012111	failure of morula compaction
CDH1	current symbol	MGI:88354	Cdh1	cadherin 1	protein coding gene	MP:0012119	increased trophectoderm apoptosis
CDH1	current symbol	MGI:88354	Cdh1	cadherin 1	protein coding gene	MP:0013716	hypolactation
CDH1	synonym	MGI:1926790	Fzr1	fizzy and cell division cycle 20 related 1	protein coding gene	MP:0000266	abnormal heart morphology
CDH1	synonym	MGI:1926790	Fzr1	fizzy and cell division cycle 20 related 1	protein coding gene	MP:0000274	enlarged heart
CDH1	synonym	MGI:1926790	Fzr1	fizzy and cell division cycle 20 related 1	protein coding gene	MP:0000352	decreased cell proliferation
CDH1	synonym	MGI:1926790	Fzr1	fizzy and cell division cycle 20 related 1	protein coding gene	MP:0001458	abnormal object recognition memory
CDH1	synonym	MGI:1926790	Fzr1	fizzy and cell division cycle 20 related 1	protein coding gene	MP:0001469	abnormal contextual conditioning behavior
CDH1	synonym	MGI:1926790	Fzr1	fizzy and cell division cycle 20 related 1	protein coding gene	MP:0001473	reduced long term potentiation
CDH1	synonym	MGI:1926790	Fzr1	fizzy and cell division cycle 20 related 1	protein coding gene	MP:0001516	abnormal motor coordination/balance
CDH1	synonym	MGI:1926790	Fzr1	fizzy and cell division cycle 20 related 1	protein coding gene	MP:0001697	abnormal embryo size
CDH1	synonym	MGI:1926790	Fzr1	fizzy and cell division cycle 20 related 1	protein coding gene	MP:0001698	decreased embryo size
CDH1	synonym	MGI:1926790	Fzr1	fizzy and cell division cycle 20 related 1	protein coding gene	MP:0001711	abnormal placenta morphology
CDH1	synonym	MGI:1926790	Fzr1	fizzy and cell division cycle 20 related 1	protein coding gene	MP:0001714	absent trophoblast giant cells
CDH1	synonym	MGI:1926790	Fzr1	fizzy and cell division cycle 20 related 1	protein coding gene	MP:0001715	placental labyrinth hypoplasia
CDH1	synonym	MGI:1926790	Fzr1	fizzy and cell division cycle 20 related 1	protein coding gene	MP:0001716	abnormal placenta labyrinth morphology
CDH1	synonym	MGI:1926790	Fzr1	fizzy and cell division cycle 20 related 1	protein coding gene	MP:0001883	increased mammary adenocarcinoma incidence
CDH1	synonym	MGI:1926790	Fzr1	fizzy and cell division cycle 20 related 1	protein coding gene	MP:0002020	increased tumor incidence
CDH1	synonym	MGI:1926790	Fzr1	fizzy and cell division cycle 20 related 1	protein coding gene	MP:0002083	premature death
CDH1	synonym	MGI:1926790	Fzr1	fizzy and cell division cycle 20 related 1	protein coding gene	MP:0003447	decreased tumor growth/size
CDH1	synonym	MGI:1926790	Fzr1	fizzy and cell division cycle 20 related 1	protein coding gene	MP:0003708	binucleate
CDH1	synonym	MGI:1926790	Fzr1	fizzy and cell division cycle 20 related 1	protein coding gene	MP:0003984	embryonic growth retardation
CDH1	synonym	MGI:1926790	Fzr1	fizzy and cell division cycle 20 related 1	protein coding gene	MP:0004046	abnormal mitosis
CDH1	synonym	MGI:1926790	Fzr1	fizzy and cell division cycle 20 related 1	protein coding gene	MP:0004258	abnormal placenta size
CDH1	synonym	MGI:1926790	Fzr1	fizzy and cell division cycle 20 related 1	protein coding gene	MP:0004259	small placenta
CDH1	synonym	MGI:1926790	Fzr1	fizzy and cell division cycle 20 related 1	protein coding gene	MP:0004266	pale placenta
CDH1	synonym	MGI:1926790	Fzr1	fizzy and cell division cycle 20 related 1	protein coding gene	MP:0004275	abnormal postnatal subventricular zone morphology
CDH1	synonym	MGI:1926790	Fzr1	fizzy and cell division cycle 20 related 1	protein coding gene	MP:0004502	decreased incidence of tumors by chemical induction
CDH1	synonym	MGI:1926790	Fzr1	fizzy and cell division cycle 20 related 1	protein coding gene	MP:0005033	abnormal trophoblast giant cell morphology
CDH1	synonym	MGI:1926790	Fzr1	fizzy and cell division cycle 20 related 1	protein coding gene	MP:0006262	increased testis tumor incidence
CDH1	synonym	MGI:1926790	Fzr1	fizzy and cell division cycle 20 related 1	protein coding gene	MP:0008014	increased lung tumor incidence
CDH1	synonym	MGI:1926790	Fzr1	fizzy and cell division cycle 20 related 1	protein coding gene	MP:0008019	increased liver tumor incidence
CDH1	synonym	MGI:1926790	Fzr1	fizzy and cell division cycle 20 related 1	protein coding gene	MP:0008762	embryonic lethality
CDH1	synonym	MGI:1926790	Fzr1	fizzy and cell division cycle 20 related 1	protein coding gene	MP:0008803	abnormal placental labyrinth vasculature morphology
CDH1	synonym	MGI:1926790	Fzr1	fizzy and cell division cycle 20 related 1	protein coding gene	MP:0008973	decreased erythroid progenitor cell number
CDH1	synonym	MGI:1926790	Fzr1	fizzy and cell division cycle 20 related 1	protein coding gene	MP:0010299	increased mammary gland tumor incidence
CDH1	synonym	MGI:1926790	Fzr1	fizzy and cell division cycle 20 related 1	protein coding gene	MP:0011098	embryonic lethality during organogenesis, complete penetrance
CDH1	synonym	MGI:1926790	Fzr1	fizzy and cell division cycle 20 related 1	protein coding gene	MP:0011100	preweaning lethality, complete penetrance
CDH1	synonym	MGI:1926790	Fzr1	fizzy and cell division cycle 20 related 1	protein coding gene	MP:0011708	decreased fibroblast cell migration
CDKN1	old symbol	MGI:104556	Cdkn1a	cyclin-dependent kinase inhibitor 1A (P21)	protein coding gene	MP:0000005	increased brown adipose tissue amount
CDKN1	old symbol	MGI:104556	Cdkn1a	cyclin-dependent kinase inhibitor 1A (P21)	protein coding gene	MP:0000223	decreased monocyte cell number
CDKN1	old symbol	MGI:104556	Cdkn1a	cyclin-dependent kinase inhibitor 1A (P21)	protein coding gene	MP:0000266	abnormal heart morphology
CDKN1	old symbol	MGI:104556	Cdkn1a	cyclin-dependent kinase inhibitor 1A (P21)	protein coding gene	MP:0000274	enlarged heart
CDKN1	old symbol	MGI:104556	Cdkn1a	cyclin-dependent kinase inhibitor 1A (P21)	protein coding gene	MP:0000351	increased cell proliferation
CDKN1	old symbol	MGI:104556	Cdkn1a	cyclin-dependent kinase inhibitor 1A (P21)	protein coding gene	MP:0000400	abnormal awl hair morphology
CDKN1	old symbol	MGI:104556	Cdkn1a	cyclin-dependent kinase inhibitor 1A (P21)	protein coding gene	MP:0000405	abnormal auchene hair morphology
CDKN1	old symbol	MGI:104556	Cdkn1a	cyclin-dependent kinase inhibitor 1A (P21)	protein coding gene	MP:0000689	abnormal spleen morphology
CDKN1	old symbol	MGI:104556	Cdkn1a	cyclin-dependent kinase inhibitor 1A (P21)	protein coding gene	MP:0000691	enlarged spleen
CDKN1	old symbol	MGI:104556	Cdkn1a	cyclin-dependent kinase inhibitor 1A (P21)	protein coding gene	MP:0000693	spleen hyperplasia
CDKN1	old symbol	MGI:104556	Cdkn1a	cyclin-dependent kinase inhibitor 1A (P21)	protein coding gene	MP:0000702	enlarged lymph nodes
CDKN1	old symbol	MGI:104556	Cdkn1a	cyclin-dependent kinase inhibitor 1A (P21)	protein coding gene	MP:0001146	abnormal testis morphology
CDKN1	old symbol	MGI:104556	Cdkn1a	cyclin-dependent kinase inhibitor 1A (P21)	protein coding gene	MP:0001147	small testis
CDKN1	old symbol	MGI:104556	Cdkn1a	cyclin-dependent kinase inhibitor 1A (P21)	protein coding gene	MP:0001175	abnormal lung morphology
CDKN1	old symbol	MGI:104556	Cdkn1a	cyclin-dependent kinase inhibitor 1A (P21)	protein coding gene	MP:0001204	decreased sensitivity to skin irradiation
CDKN1	old symbol	MGI:104556	Cdkn1a	cyclin-dependent kinase inhibitor 1A (P21)	protein coding gene	MP:0001258	decreased body length
CDKN1	old symbol	MGI:104556	Cdkn1a	cyclin-dependent kinase inhibitor 1A (P21)	protein coding gene	MP:0001260	increased body weight
CDKN1	old symbol	MGI:104556	Cdkn1a	cyclin-dependent kinase inhibitor 1A (P21)	protein coding gene	MP:0001262	decreased body weight
CDKN1	old symbol	MGI:104556	Cdkn1a	cyclin-dependent kinase inhibitor 1A (P21)	protein coding gene	MP:0001265	decreased body size
CDKN1	old symbol	MGI:104556	Cdkn1a	cyclin-dependent kinase inhibitor 1A (P21)	protein coding gene	MP:0001272	increased metastatic potential
CDKN1	old symbol	MGI:104556	Cdkn1a	cyclin-dependent kinase inhibitor 1A (P21)	protein coding gene	MP:0001559	hyperglycemia
CDKN1	old symbol	MGI:104556	Cdkn1a	cyclin-dependent kinase inhibitor 1A (P21)	protein coding gene	MP:0002007	increased cellular sensitivity to gamma-irradiation
CDKN1	old symbol	MGI:104556	Cdkn1a	cyclin-dependent kinase inhibitor 1A (P21)	protein coding gene	MP:0002018	increased malignant tumor incidence
CDKN1	old symbol	MGI:104556	Cdkn1a	cyclin-dependent kinase inhibitor 1A (P21)	protein coding gene	MP:0002019	abnormal tumor incidence
CDKN1	old symbol	MGI:104556	Cdkn1a	cyclin-dependent kinase inhibitor 1A (P21)	protein coding gene	MP:0002020	increased tumor incidence
CDKN1	old symbol	MGI:104556	Cdkn1a	cyclin-dependent kinase inhibitor 1A (P21)	protein coding gene	MP:0002023	increased B cell derived lymphoma incidence
CDKN1	old symbol	MGI:104556	Cdkn1a	cyclin-dependent kinase inhibitor 1A (P21)	protein coding gene	MP:0002024	increased T cell derived lymphoma incidence
CDKN1	old symbol	MGI:104556	Cdkn1a	cyclin-dependent kinase inhibitor 1A (P21)	protein coding gene	MP:0002038	increased carcinoma incidence
CDKN1	old symbol	MGI:104556	Cdkn1a	cyclin-dependent kinase inhibitor 1A (P21)	protein coding gene	MP:0002083	premature death
CDKN1	old symbol	MGI:104556	Cdkn1a	cyclin-dependent kinase inhibitor 1A (P21)	protein coding gene	MP:0002176	increased brain weight
CDKN1	old symbol	MGI:104556	Cdkn1a	cyclin-dependent kinase inhibitor 1A (P21)	protein coding gene	MP:0002398	abnormal bone marrow cell morphology/development
CDKN1	old symbol	MGI:104556	Cdkn1a	cyclin-dependent kinase inhibitor 1A (P21)	protein coding gene	MP:0002432	abnormal CD4-positive, alpha beta T cell morphology
CDKN1	old symbol	MGI:104556	Cdkn1a	cyclin-dependent kinase inhibitor 1A (P21)	protein coding gene	MP:0002628	hepatic steatosis
CDKN1	old symbol	MGI:104556	Cdkn1a	cyclin-dependent kinase inhibitor 1A (P21)	protein coding gene	MP:0002631	abnormal epididymis morphology
CDKN1	old symbol	MGI:104556	Cdkn1a	cyclin-dependent kinase inhibitor 1A (P21)	protein coding gene	MP:0002743	glomerulonephritis
CDKN1	old symbol	MGI:104556	Cdkn1a	cyclin-dependent kinase inhibitor 1A (P21)	protein coding gene	MP:0002962	increased urine protein level
CDKN1	old symbol	MGI:104556	Cdkn1a	cyclin-dependent kinase inhibitor 1A (P21)	protein coding gene	MP:0003010	decreased mortality induced by ionizing radiation
CDKN1	old symbol	MGI:104556	Cdkn1a	cyclin-dependent kinase inhibitor 1A (P21)	protein coding gene	MP:0003075	abnormal response to CNS ischemic injury
CDKN1	old symbol	MGI:104556	Cdkn1a	cyclin-dependent kinase inhibitor 1A (P21)	protein coding gene	MP:0003077	abnormal cell cycle
CDKN1	old symbol	MGI:104556	Cdkn1a	cyclin-dependent kinase inhibitor 1A (P21)	protein coding gene	MP:0003331	increased hepatocellular carcinoma incidence
CDKN1	old symbol	MGI:104556	Cdkn1a	cyclin-dependent kinase inhibitor 1A (P21)	protein coding gene	MP:0003436	decreased susceptibility to induced arthritis
CDKN1	old symbol	MGI:104556	Cdkn1a	cyclin-dependent kinase inhibitor 1A (P21)	protein coding gene	MP:0003453	abnormal keratinocyte physiology
CDKN1	old symbol	MGI:104556	Cdkn1a	cyclin-dependent kinase inhibitor 1A (P21)	protein coding gene	MP:0003606	kidney failure
CDKN1	old symbol	MGI:104556	Cdkn1a	cyclin-dependent kinase inhibitor 1A (P21)	protein coding gene	MP:0003667	increased hemangiosarcoma incidence
CDKN1	old symbol	MGI:104556	Cdkn1a	cyclin-dependent kinase inhibitor 1A (P21)	protein coding gene	MP:0003725	increased autoantibody level
CDKN1	old symbol	MGI:104556	Cdkn1a	cyclin-dependent kinase inhibitor 1A (P21)	protein coding gene	MP:0003763	abnormal thymus physiology
CDKN1	old symbol	MGI:104556	Cdkn1a	cyclin-dependent kinase inhibitor 1A (P21)	protein coding gene	MP:0003799	impaired macrophage chemotaxis
CDKN1	old symbol	MGI:104556	Cdkn1a	cyclin-dependent kinase inhibitor 1A (P21)	protein coding gene	MP:0003917	increased kidney weight
CDKN1	old symbol	MGI:104556	Cdkn1a	cyclin-dependent kinase inhibitor 1A (P21)	protein coding gene	MP:0004001	decreased hepatocyte proliferation
CDKN1	old symbol	MGI:104556	Cdkn1a	cyclin-dependent kinase inhibitor 1A (P21)	protein coding gene	MP:0004023	abnormal chromosome number
CDKN1	old symbol	MGI:104556	Cdkn1a	cyclin-dependent kinase inhibitor 1A (P21)	protein coding gene	MP:0004045	abnormal cell cycle checkpoint function
CDKN1	old symbol	MGI:104556	Cdkn1a	cyclin-dependent kinase inhibitor 1A (P21)	protein coding gene	MP:0004207	increased squamous cell carcinoma incidence
CDKN1	old symbol	MGI:104556	Cdkn1a	cyclin-dependent kinase inhibitor 1A (P21)	protein coding gene	MP:0004499	increased incidence of tumors by chemical induction
CDKN1	old symbol	MGI:104556	Cdkn1a	cyclin-dependent kinase inhibitor 1A (P21)	protein coding gene	MP:0004500	increased incidence of tumors by ionizing radiation induction
CDKN1	old symbol	MGI:104556	Cdkn1a	cyclin-dependent kinase inhibitor 1A (P21)	protein coding gene	MP:0004503	decreased incidence of tumors by ionizing radiation induction
CDKN1	old symbol	MGI:104556	Cdkn1a	cyclin-dependent kinase inhibitor 1A (P21)	protein coding gene	MP:0004762	increased anti-double stranded DNA antibody level
CDKN1	old symbol	MGI:104556	Cdkn1a	cyclin-dependent kinase inhibitor 1A (P21)	protein coding gene	MP:0004771	increased anti-single stranded DNA antibody level
CDKN1	old symbol	MGI:104556	Cdkn1a	cyclin-dependent kinase inhibitor 1A (P21)	protein coding gene	MP:0004794	increased anti-nuclear antigen antibody level
CDKN1	old symbol	MGI:104556	Cdkn1a	cyclin-dependent kinase inhibitor 1A (P21)	protein coding gene	MP:0004796	increased anti-histone antibody level
CDKN1	old symbol	MGI:104556	Cdkn1a	cyclin-dependent kinase inhibitor 1A (P21)	protein coding gene	MP:0004809	increased hematopoietic stem cell number
CDKN1	old symbol	MGI:104556	Cdkn1a	cyclin-dependent kinase inhibitor 1A (P21)	protein coding gene	MP:0004910	decreased seminal vesicle weight
CDKN1	old symbol	MGI:104556	Cdkn1a	cyclin-dependent kinase inhibitor 1A (P21)	protein coding gene	MP:0004931	enlarged epididymis
CDKN1	old symbol	MGI:104556	Cdkn1a	cyclin-dependent kinase inhibitor 1A (P21)	protein coding gene	MP:0004948	abnormal neuronal precursor proliferation
CDKN1	old symbol	MGI:104556	Cdkn1a	cyclin-dependent kinase inhibitor 1A (P21)	protein coding gene	MP:0004952	increased spleen weight
CDKN1	old symbol	MGI:104556	Cdkn1a	cyclin-dependent kinase inhibitor 1A (P21)	protein coding gene	MP:0004980	increased neuronal precursor cell number
CDKN1	old symbol	MGI:104556	Cdkn1a	cyclin-dependent kinase inhibitor 1A (P21)	protein coding gene	MP:0005005	abnormal self tolerance
CDKN1	old symbol	MGI:104556	Cdkn1a	cyclin-dependent kinase inhibitor 1A (P21)	protein coding gene	MP:0005014	increased B cell number
CDKN1	old symbol	MGI:104556	Cdkn1a	cyclin-dependent kinase inhibitor 1A (P21)	protein coding gene	MP:0005178	increased circulating cholesterol level
CDKN1	old symbol	MGI:104556	Cdkn1a	cyclin-dependent kinase inhibitor 1A (P21)	protein coding gene	MP:0005348	increased T cell proliferation
CDKN1	old symbol	MGI:104556	Cdkn1a	cyclin-dependent kinase inhibitor 1A (P21)	protein coding gene	MP:0005501	abnormal skin physiology
CDKN1	old symbol	MGI:104556	Cdkn1a	cyclin-dependent kinase inhibitor 1A (P21)	protein coding gene	MP:0005621	abnormal cell physiology
CDKN1	old symbol	MGI:104556	Cdkn1a	cyclin-dependent kinase inhibitor 1A (P21)	protein coding gene	MP:0008009	delayed cellular replicative senescence
CDKN1	old symbol	MGI:104556	Cdkn1a	cyclin-dependent kinase inhibitor 1A (P21)	protein coding gene	MP:0008049	increased memory T cell number
CDKN1	old symbol	MGI:104556	Cdkn1a	cyclin-dependent kinase inhibitor 1A (P21)	protein coding gene	MP:0008102	lymph node hyperplasia
CDKN1	old symbol	MGI:104556	Cdkn1a	cyclin-dependent kinase inhibitor 1A (P21)	protein coding gene	MP:0008410	increased cellular sensitivity to ultraviolet irradiation
CDKN1	old symbol	MGI:104556	Cdkn1a	cyclin-dependent kinase inhibitor 1A (P21)	protein coding gene	MP:0008499	increased IgG1 level
CDKN1	old symbol	MGI:104556	Cdkn1a	cyclin-dependent kinase inhibitor 1A (P21)	protein coding gene	MP:0008538	decreased zigzag hair amount
CDKN1	old symbol	MGI:104556	Cdkn1a	cyclin-dependent kinase inhibitor 1A (P21)	protein coding gene	MP:0008542	enlarged cervical lymph nodes
CDKN1	old symbol	MGI:104556	Cdkn1a	cyclin-dependent kinase inhibitor 1A (P21)	protein coding gene	MP:0008714	increased lung carcinoma incidence
CDKN1	old symbol	MGI:104556	Cdkn1a	cyclin-dependent kinase inhibitor 1A (P21)	protein coding gene	MP:0008725	enlarged heart atrium
CDKN1	old symbol	MGI:104556	Cdkn1a	cyclin-dependent kinase inhibitor 1A (P21)	protein coding gene	MP:0008874	decreased physiological sensitivity to xenobiotic
CDKN1	old symbol	MGI:104556	Cdkn1a	cyclin-dependent kinase inhibitor 1A (P21)	protein coding gene	MP:0008943	increased sensitivity to induced cell death
CDKN1	old symbol	MGI:104556	Cdkn1a	cyclin-dependent kinase inhibitor 1A (P21)	protein coding gene	MP:0008947	increased neuron number
CDKN1	old symbol	MGI:104556	Cdkn1a	cyclin-dependent kinase inhibitor 1A (P21)	protein coding gene	MP:0009130	increased white fat cell number
CDKN1	old symbol	MGI:104556	Cdkn1a	cyclin-dependent kinase inhibitor 1A (P21)	protein coding gene	MP:0009292	increased inguinal fat pad weight
CDKN1	old symbol	MGI:104556	Cdkn1a	cyclin-dependent kinase inhibitor 1A (P21)	protein coding gene	MP:0009300	increased parametrial fat pad weight
CDKN1	old symbol	MGI:104556	Cdkn1a	cyclin-dependent kinase inhibitor 1A (P21)	protein coding gene	MP:0009321	increased histiocytic sarcoma incidence
CDKN1	old symbol	MGI:104556	Cdkn1a	cyclin-dependent kinase inhibitor 1A (P21)	protein coding gene	MP:0009381	abnormal prostate gland dorsolateral lobe morphology
CDKN1	old symbol	MGI:104556	Cdkn1a	cyclin-dependent kinase inhibitor 1A (P21)	protein coding gene	MP:0009592	increased Leydig cell tumor incidence
CDKN1	old symbol	MGI:104556	Cdkn1a	cyclin-dependent kinase inhibitor 1A (P21)	protein coding gene	MP:0009763	increased sensitivity to induced morbidity/mortality
CDKN1	old symbol	MGI:104556	Cdkn1a	cyclin-dependent kinase inhibitor 1A (P21)	protein coding gene	MP:0009766	increased sensitivity to xenobiotic induced morbidity/mortality
CDKN1	old symbol	MGI:104556	Cdkn1a	cyclin-dependent kinase inhibitor 1A (P21)	protein coding gene	MP:0010040	abnormal oval cell morphology
CDKN1	old symbol	MGI:104556	Cdkn1a	cyclin-dependent kinase inhibitor 1A (P21)	protein coding gene	MP:0010268	decreased lymphoma incidence
CDKN1	old symbol	MGI:104556	Cdkn1a	cyclin-dependent kinase inhibitor 1A (P21)	protein coding gene	MP:0010289	increased urinary system tumor incidence
CDKN1	old symbol	MGI:104556	Cdkn1a	cyclin-dependent kinase inhibitor 1A (P21)	protein coding gene	MP:0010300	increased skin tumor incidence
CDKN1	old symbol	MGI:104556	Cdkn1a	cyclin-dependent kinase inhibitor 1A (P21)	protein coding gene	MP:0010763	abnormal hematopoietic stem cell physiology
CDKN1	old symbol	MGI:104556	Cdkn1a	cyclin-dependent kinase inhibitor 1A (P21)	protein coding gene	MP:0011703	increased fibroblast proliferation
CDKN1	old symbol	MGI:104556	Cdkn1a	cyclin-dependent kinase inhibitor 1A (P21)	protein coding gene	MP:0013383	increased sebaceous gland adenoma incidence
CDKN1	old symbol	MGI:104556	Cdkn1a	cyclin-dependent kinase inhibitor 1A (P21)	protein coding gene	MP:0021085	increased DNA replication
CDKN1	old symbol	MGI:104556	Cdkn1a	cyclin-dependent kinase inhibitor 1A (P21)	protein coding gene	MP:0030516	abnormal junctional epithelium morphology
CDKN1	old symbol	MGI:104556	Cdkn1a	cyclin-dependent kinase inhibitor 1A (P21)	protein coding gene	MP:0031366	decreased prostate gland dorsolateral lobe weight
COL1A1	current symbol	MGI:88467	Col1a1	collagen, type I, alpha 1	protein coding gene	MP:0000013	abnormal adipose tissue distribution
COL1A1	current symbol	MGI:88467	Col1a1	collagen, type I, alpha 1	protein coding gene	MP:0000060	delayed bone ossification
COL1A1	current symbol	MGI:88467	Col1a1	collagen, type I, alpha 1	protein coding gene	MP:0000061	fragile skeleton
COL1A1	current symbol	MGI:88467	Col1a1	collagen, type I, alpha 1	protein coding gene	MP:0000063	decreased bone mineral density
COL1A1	current symbol	MGI:88467	Col1a1	collagen, type I, alpha 1	protein coding gene	MP:0000064	failure of bone resorption
COL1A1	current symbol	MGI:88467	Col1a1	collagen, type I, alpha 1	protein coding gene	MP:0000067	osteopetrosis
COL1A1	current symbol	MGI:88467	Col1a1	collagen, type I, alpha 1	protein coding gene	MP:0000069	kyphoscoliosis
COL1A1	current symbol	MGI:88467	Col1a1	collagen, type I, alpha 1	protein coding gene	MP:0000074	abnormal neurocranium morphology
COL1A1	current symbol	MGI:88467	Col1a1	collagen, type I, alpha 1	protein coding gene	MP:0000130	abnormal trabecular bone morphology
COL1A1	current symbol	MGI:88467	Col1a1	collagen, type I, alpha 1	protein coding gene	MP:0000135	decreased compact bone thickness
COL1A1	current symbol	MGI:88467	Col1a1	collagen, type I, alpha 1	protein coding gene	MP:0000141	abnormal vertebral body morphology
COL1A1	current symbol	MGI:88467	Col1a1	collagen, type I, alpha 1	protein coding gene	MP:0000150	abnormal rib morphology
COL1A1	current symbol	MGI:88467	Col1a1	collagen, type I, alpha 1	protein coding gene	MP:0000160	kyphosis
COL1A1	current symbol	MGI:88467	Col1a1	collagen, type I, alpha 1	protein coding gene	MP:0000161	scoliosis
COL1A1	current symbol	MGI:88467	Col1a1	collagen, type I, alpha 1	protein coding gene	MP:0000276	heart right ventricle hypertrophy
COL1A1	current symbol	MGI:88467	Col1a1	collagen, type I, alpha 1	protein coding gene	MP:0000358	abnormal cell morphology
COL1A1	current symbol	MGI:88467	Col1a1	collagen, type I, alpha 1	protein coding gene	MP:0000418	focal hair loss
COL1A1	current symbol	MGI:88467	Col1a1	collagen, type I, alpha 1	protein coding gene	MP:0000438	abnormal cranium morphology
COL1A1	current symbol	MGI:88467	Col1a1	collagen, type I, alpha 1	protein coding gene	MP:0000455	abnormal maxilla morphology
COL1A1	current symbol	MGI:88467	Col1a1	collagen, type I, alpha 1	protein coding gene	MP:0000547	short limbs
COL1A1	current symbol	MGI:88467	Col1a1	collagen, type I, alpha 1	protein coding gene	MP:0000558	abnormal tibia morphology
COL1A1	current symbol	MGI:88467	Col1a1	collagen, type I, alpha 1	protein coding gene	MP:0000559	abnormal femur morphology
COL1A1	current symbol	MGI:88467	Col1a1	collagen, type I, alpha 1	protein coding gene	MP:0000572	abnormal autopod morphology
COL1A1	current symbol	MGI:88467	Col1a1	collagen, type I, alpha 1	protein coding gene	MP:0000589	thin tail
COL1A1	current symbol	MGI:88467	Col1a1	collagen, type I, alpha 1	protein coding gene	MP:0000598	abnormal liver morphology
COL1A1	current symbol	MGI:88467	Col1a1	collagen, type I, alpha 1	protein coding gene	MP:0000746	weakness
COL1A1	current symbol	MGI:88467	Col1a1	collagen, type I, alpha 1	protein coding gene	MP:0000755	hindlimb paralysis
COL1A1	current symbol	MGI:88467	Col1a1	collagen, type I, alpha 1	protein coding gene	MP:0001120	abnormal uterus morphology
COL1A1	current symbol	MGI:88467	Col1a1	collagen, type I, alpha 1	protein coding gene	MP:0001182	lung hemorrhage
COL1A1	current symbol	MGI:88467	Col1a1	collagen, type I, alpha 1	protein coding gene	MP:0001243	abnormal dermal layer morphology
COL1A1	current symbol	MGI:88467	Col1a1	collagen, type I, alpha 1	protein coding gene	MP:0001245	thick dermal layer
COL1A1	current symbol	MGI:88467	Col1a1	collagen, type I, alpha 1	protein coding gene	MP:0001258	decreased body length
COL1A1	current symbol	MGI:88467	Col1a1	collagen, type I, alpha 1	protein coding gene	MP:0001262	decreased body weight
COL1A1	current symbol	MGI:88467	Col1a1	collagen, type I, alpha 1	protein coding gene	MP:0001263	weight loss
COL1A1	current symbol	MGI:88467	Col1a1	collagen, type I, alpha 1	protein coding gene	MP:0001265	decreased body size
COL1A1	current symbol	MGI:88467	Col1a1	collagen, type I, alpha 1	protein coding gene	MP:0001364	decreased anxiety-related response
COL1A1	current symbol	MGI:88467	Col1a1	collagen, type I, alpha 1	protein coding gene	MP:0001391	abnormal tail movements
COL1A1	current symbol	MGI:88467	Col1a1	collagen, type I, alpha 1	protein coding gene	MP:0001392	abnormal locomotor behavior
COL1A1	current symbol	MGI:88467	Col1a1	collagen, type I, alpha 1	protein coding gene	MP:0001402	hypoactivity
COL1A1	current symbol	MGI:88467	Col1a1	collagen, type I, alpha 1	protein coding gene	MP:0001406	abnormal gait
COL1A1	current symbol	MGI:88467	Col1a1	collagen, type I, alpha 1	protein coding gene	MP:0001454	abnormal cued conditioning behavior
COL1A1	current symbol	MGI:88467	Col1a1	collagen, type I, alpha 1	protein coding gene	MP:0001516	abnormal motor coordination/balance
COL1A1	current symbol	MGI:88467	Col1a1	collagen, type I, alpha 1	protein coding gene	MP:0001541	abnormal osteoclast physiology
COL1A1	current symbol	MGI:88467	Col1a1	collagen, type I, alpha 1	protein coding gene	MP:0001544	abnormal cardiovascular system physiology
COL1A1	current symbol	MGI:88467	Col1a1	collagen, type I, alpha 1	protein coding gene	MP:0001614	abnormal blood vessel morphology
COL1A1	current symbol	MGI:88467	Col1a1	collagen, type I, alpha 1	protein coding gene	MP:0001730	embryonic growth arrest
COL1A1	current symbol	MGI:88467	Col1a1	collagen, type I, alpha 1	protein coding gene	MP:0001861	lung inflammation
COL1A1	current symbol	MGI:88467	Col1a1	collagen, type I, alpha 1	protein coding gene	MP:0001914	hemorrhage
COL1A1	current symbol	MGI:88467	Col1a1	collagen, type I, alpha 1	protein coding gene	MP:0001915	intracranial hemorrhage
COL1A1	current symbol	MGI:88467	Col1a1	collagen, type I, alpha 1	protein coding gene	MP:0001935	decreased litter size
COL1A1	current symbol	MGI:88467	Col1a1	collagen, type I, alpha 1	protein coding gene	MP:0001954	respiratory distress
COL1A1	current symbol	MGI:88467	Col1a1	collagen, type I, alpha 1	protein coding gene	MP:0002020	increased tumor incidence
COL1A1	current symbol	MGI:88467	Col1a1	collagen, type I, alpha 1	protein coding gene	MP:0002075	abnormal coat/hair pigmentation
COL1A1	current symbol	MGI:88467	Col1a1	collagen, type I, alpha 1	protein coding gene	MP:0002083	premature death
COL1A1	current symbol	MGI:88467	Col1a1	collagen, type I, alpha 1	protein coding gene	MP:0002109	abnormal limb morphology
COL1A1	current symbol	MGI:88467	Col1a1	collagen, type I, alpha 1	protein coding gene	MP:0002115	abnormal limb bone morphology
COL1A1	current symbol	MGI:88467	Col1a1	collagen, type I, alpha 1	protein coding gene	MP:0002161	abnormal fertility/fecundity
COL1A1	current symbol	MGI:88467	Col1a1	collagen, type I, alpha 1	protein coding gene	MP:0002169	no abnormal phenotype detected
COL1A1	current symbol	MGI:88467	Col1a1	collagen, type I, alpha 1	protein coding gene	MP:0002187	abnormal fibula morphology
COL1A1	current symbol	MGI:88467	Col1a1	collagen, type I, alpha 1	protein coding gene	MP:0002244	abnormal turbinate morphology
COL1A1	current symbol	MGI:88467	Col1a1	collagen, type I, alpha 1	protein coding gene	MP:0002329	abnormal blood gas level
COL1A1	current symbol	MGI:88467	Col1a1	collagen, type I, alpha 1	protein coding gene	MP:0002734	abnormal mechanical nociception
COL1A1	current symbol	MGI:88467	Col1a1	collagen, type I, alpha 1	protein coding gene	MP:0002757	decreased vertical activity
COL1A1	current symbol	MGI:88467	Col1a1	collagen, type I, alpha 1	protein coding gene	MP:0002819	abnormal dental pulp cavity morphology
COL1A1	current symbol	MGI:88467	Col1a1	collagen, type I, alpha 1	protein coding gene	MP:0002896	abnormal bone mineralization
COL1A1	current symbol	MGI:88467	Col1a1	collagen, type I, alpha 1	protein coding gene	MP:0002904	increased circulating parathyroid hormone level
COL1A1	current symbol	MGI:88467	Col1a1	collagen, type I, alpha 1	protein coding gene	MP:0002966	decreased circulating alkaline phosphatase level
COL1A1	current symbol	MGI:88467	Col1a1	collagen, type I, alpha 1	protein coding gene	MP:0002993	arthritis
COL1A1	current symbol	MGI:88467	Col1a1	collagen, type I, alpha 1	protein coding gene	MP:0002999	abnormal bone healing
COL1A1	current symbol	MGI:88467	Col1a1	collagen, type I, alpha 1	protein coding gene	MP:0003077	abnormal cell cycle
COL1A1	current symbol	MGI:88467	Col1a1	collagen, type I, alpha 1	protein coding gene	MP:0003089	decreased skin tensile strength
COL1A1	current symbol	MGI:88467	Col1a1	collagen, type I, alpha 1	protein coding gene	MP:0003098	decreased tendon stiffness
COL1A1	current symbol	MGI:88467	Col1a1	collagen, type I, alpha 1	protein coding gene	MP:0003109	short femur
COL1A1	current symbol	MGI:88467	Col1a1	collagen, type I, alpha 1	protein coding gene	MP:0003279	aneurysm
COL1A1	current symbol	MGI:88467	Col1a1	collagen, type I, alpha 1	protein coding gene	MP:0003560	osteoarthritis
COL1A1	current symbol	MGI:88467	Col1a1	collagen, type I, alpha 1	protein coding gene	MP:0003723	abnormal long bone morphology
COL1A1	current symbol	MGI:88467	Col1a1	collagen, type I, alpha 1	protein coding gene	MP:0003797	abnormal compact bone morphology
COL1A1	current symbol	MGI:88467	Col1a1	collagen, type I, alpha 1	protein coding gene	MP:0003953	abnormal hormone level
COL1A1	current symbol	MGI:88467	Col1a1	collagen, type I, alpha 1	protein coding gene	MP:0003998	decreased thermal nociceptive threshold
COL1A1	current symbol	MGI:88467	Col1a1	collagen, type I, alpha 1	protein coding gene	MP:0004016	decreased bone mass
COL1A1	current symbol	MGI:88467	Col1a1	collagen, type I, alpha 1	protein coding gene	MP:0004024	aneuploidy
COL1A1	current symbol	MGI:88467	Col1a1	collagen, type I, alpha 1	protein coding gene	MP:0004044	aortic dissection
COL1A1	current symbol	MGI:88467	Col1a1	collagen, type I, alpha 1	protein coding gene	MP:0004045	abnormal cell cycle checkpoint function
COL1A1	current symbol	MGI:88467	Col1a1	collagen, type I, alpha 1	protein coding gene	MP:0004046	abnormal mitosis
COL1A1	current symbol	MGI:88467	Col1a1	collagen, type I, alpha 1	protein coding gene	MP:0004134	abnormal chest morphology
COL1A1	current symbol	MGI:88467	Col1a1	collagen, type I, alpha 1	protein coding gene	MP:0004506	abnormal pubis morphology
COL1A1	current symbol	MGI:88467	Col1a1	collagen, type I, alpha 1	protein coding gene	MP:0004507	abnormal ischium morphology
COL1A1	current symbol	MGI:88467	Col1a1	collagen, type I, alpha 1	protein coding gene	MP:0004509	abnormal pelvic girdle bone morphology
COL1A1	current symbol	MGI:88467	Col1a1	collagen, type I, alpha 1	protein coding gene	MP:0004674	thin ribs
COL1A1	current symbol	MGI:88467	Col1a1	collagen, type I, alpha 1	protein coding gene	MP:0004675	rib fractures
COL1A1	current symbol	MGI:88467	Col1a1	collagen, type I, alpha 1	protein coding gene	MP:0004686	decreased length of long bones
COL1A1	current symbol	MGI:88467	Col1a1	collagen, type I, alpha 1	protein coding gene	MP:0004703	abnormal vertebral column morphology
COL1A1	current symbol	MGI:88467	Col1a1	collagen, type I, alpha 1	protein coding gene	MP:0004706	short vertebral body
COL1A1	current symbol	MGI:88467	Col1a1	collagen, type I, alpha 1	protein coding gene	MP:0004748	increased susceptibility to age-related hearing loss
COL1A1	current symbol	MGI:88467	Col1a1	collagen, type I, alpha 1	protein coding gene	MP:0004986	abnormal osteoblast morphology
COL1A1	current symbol	MGI:88467	Col1a1	collagen, type I, alpha 1	protein coding gene	MP:0004988	increased osteoblast cell number
COL1A1	current symbol	MGI:88467	Col1a1	collagen, type I, alpha 1	protein coding gene	MP:0004991	decreased bone strength
COL1A1	current symbol	MGI:88467	Col1a1	collagen, type I, alpha 1	protein coding gene	MP:0004992	increased bone resorption
COL1A1	current symbol	MGI:88467	Col1a1	collagen, type I, alpha 1	protein coding gene	MP:0005006	abnormal osteoblast physiology
COL1A1	current symbol	MGI:88467	Col1a1	collagen, type I, alpha 1	protein coding gene	MP:0005166	decreased susceptibility to injury
COL1A1	current symbol	MGI:88467	Col1a1	collagen, type I, alpha 1	protein coding gene	MP:0005258	ocular hypertension
COL1A1	current symbol	MGI:88467	Col1a1	collagen, type I, alpha 1	protein coding gene	MP:0005319	abnormal enzyme/coenzyme level
COL1A1	current symbol	MGI:88467	Col1a1	collagen, type I, alpha 1	protein coding gene	MP:0005329	abnormal myocardium layer morphology
COL1A1	current symbol	MGI:88467	Col1a1	collagen, type I, alpha 1	protein coding gene	MP:0005459	decreased percent body fat/body weight
COL1A1	current symbol	MGI:88467	Col1a1	collagen, type I, alpha 1	protein coding gene	MP:0005508	abnormal skeleton morphology
COL1A1	current symbol	MGI:88467	Col1a1	collagen, type I, alpha 1	protein coding gene	MP:0005598	decreased ventricle muscle contractility
COL1A1	current symbol	MGI:88467	Col1a1	collagen, type I, alpha 1	protein coding gene	MP:0006054	spinal hemorrhage
COL1A1	current symbol	MGI:88467	Col1a1	collagen, type I, alpha 1	protein coding gene	MP:0006113	abnormal heart septum morphology
COL1A1	current symbol	MGI:88467	Col1a1	collagen, type I, alpha 1	protein coding gene	MP:0006325	impaired hearing
COL1A1	current symbol	MGI:88467	Col1a1	collagen, type I, alpha 1	protein coding gene	MP:0008014	increased lung tumor incidence
COL1A1	current symbol	MGI:88467	Col1a1	collagen, type I, alpha 1	protein coding gene	MP:0008152	decreased diameter of femur
COL1A1	current symbol	MGI:88467	Col1a1	collagen, type I, alpha 1	protein coding gene	MP:0008256	abnormal myometrium morphology
COL1A1	current symbol	MGI:88467	Col1a1	collagen, type I, alpha 1	protein coding gene	MP:0008395	abnormal osteoblast differentiation
COL1A1	current symbol	MGI:88467	Col1a1	collagen, type I, alpha 1	protein coding gene	MP:0008438	abnormal cutaneous collagen fibril morphology
COL1A1	current symbol	MGI:88467	Col1a1	collagen, type I, alpha 1	protein coding gene	MP:0008753	abnormal osteocyte morphology
COL1A1	current symbol	MGI:88467	Col1a1	collagen, type I, alpha 1	protein coding gene	MP:0008866	chromosomal instability
COL1A1	current symbol	MGI:88467	Col1a1	collagen, type I, alpha 1	protein coding gene	MP:0009346	decreased trabecular bone thickness
COL1A1	current symbol	MGI:88467	Col1a1	collagen, type I, alpha 1	protein coding gene	MP:0009378	abnormal endoplasmic reticulum morphology
COL1A1	current symbol	MGI:88467	Col1a1	collagen, type I, alpha 1	protein coding gene	MP:0009456	impaired cued conditioning behavior
COL1A1	current symbol	MGI:88467	Col1a1	collagen, type I, alpha 1	protein coding gene	MP:0009760	abnormal mitotic spindle morphology
COL1A1	current symbol	MGI:88467	Col1a1	collagen, type I, alpha 1	protein coding gene	MP:0009862	abnormal aorta elastic tissue morphology
COL1A1	current symbol	MGI:88467	Col1a1	collagen, type I, alpha 1	protein coding gene	MP:0009871	abnormal aorta tunica adventitia morphology
COL1A1	current symbol	MGI:88467	Col1a1	collagen, type I, alpha 1	protein coding gene	MP:0010099	abnormal thoracic cage shape
COL1A1	current symbol	MGI:88467	Col1a1	collagen, type I, alpha 1	protein coding gene	MP:0010124	decreased bone mineral content
COL1A1	current symbol	MGI:88467	Col1a1	collagen, type I, alpha 1	protein coding gene	MP:0010508	abnormal heart electrocardiography waveform feature
COL1A1	current symbol	MGI:88467	Col1a1	collagen, type I, alpha 1	protein coding gene	MP:0010633	myocardium hypertrophy
COL1A1	current symbol	MGI:88467	Col1a1	collagen, type I, alpha 1	protein coding gene	MP:0010634	increased QRS amplitude
COL1A1	current symbol	MGI:88467	Col1a1	collagen, type I, alpha 1	protein coding gene	MP:0010867	abnormal bone trabecula morphology
COL1A1	current symbol	MGI:88467	Col1a1	collagen, type I, alpha 1	protein coding gene	MP:0010869	decreased bone trabecula number
COL1A1	current symbol	MGI:88467	Col1a1	collagen, type I, alpha 1	protein coding gene	MP:0010876	decreased bone volume
COL1A1	current symbol	MGI:88467	Col1a1	collagen, type I, alpha 1	protein coding gene	MP:0010879	decreased trabecular bone volume
COL1A1	current symbol	MGI:88467	Col1a1	collagen, type I, alpha 1	protein coding gene	MP:0010909	pulmonary alveolar hemorrhage
COL1A1	current symbol	MGI:88467	Col1a1	collagen, type I, alpha 1	protein coding gene	MP:0010970	abnormal compact bone lamellar structure
COL1A1	current symbol	MGI:88467	Col1a1	collagen, type I, alpha 1	protein coding gene	MP:0011086	postnatal lethality, incomplete penetrance
COL1A1	current symbol	MGI:88467	Col1a1	collagen, type I, alpha 1	protein coding gene	MP:0011087	neonatal lethality, complete penetrance
COL1A1	current symbol	MGI:88467	Col1a1	collagen, type I, alpha 1	protein coding gene	MP:0011088	neonatal lethality, incomplete penetrance
COL1A1	current symbol	MGI:88467	Col1a1	collagen, type I, alpha 1	protein coding gene	MP:0011091	prenatal lethality, complete penetrance
COL1A1	current symbol	MGI:88467	Col1a1	collagen, type I, alpha 1	protein coding gene	MP:0011092	embryonic lethality, complete penetrance
COL1A1	current symbol	MGI:88467	Col1a1	collagen, type I, alpha 1	protein coding gene	MP:0011098	embryonic lethality during organogenesis, complete penetrance
COL1A1	current symbol	MGI:88467	Col1a1	collagen, type I, alpha 1	protein coding gene	MP:0011110	preweaning lethality, incomplete penetrance
COL1A1	current symbol	MGI:88467	Col1a1	collagen, type I, alpha 1	protein coding gene	MP:0011642	abnormal bone collagen fibril morphology
COL1A1	current symbol	MGI:88467	Col1a1	collagen, type I, alpha 1	protein coding gene	MP:0011643	abnormal tendon collagen fibril morphology
COL1A1	current symbol	MGI:88467	Col1a1	collagen, type I, alpha 1	protein coding gene	MP:0013138	thin body
COL1A1	current symbol	MGI:88467	Col1a1	collagen, type I, alpha 1	protein coding gene	MP:0013258	abnormal extracellular matrix morphology
COL1A1	current symbol	MGI:88467	Col1a1	collagen, type I, alpha 1	protein coding gene	MP:0013304	osteophytes
COL1A1	current symbol	MGI:88467	Col1a1	collagen, type I, alpha 1	protein coding gene	MP:0013630	increased bone trabecular spacing
COL1A1	current symbol	MGI:88467	Col1a1	collagen, type I, alpha 1	protein coding gene	MP:0013631	decreased bone trabecular spacing
COL1A1	current symbol	MGI:88467	Col1a1	collagen, type I, alpha 1	protein coding gene	MP:0020040	decreased bone ossification
COL1A1	current symbol	MGI:88467	Col1a1	collagen, type I, alpha 1	protein coding gene	MP:0020137	decreased bone mineralization
COL1A1	current symbol	MGI:88467	Col1a1	collagen, type I, alpha 1	protein coding gene	MP:0020254	decreased collagen level
COL1A1	current symbol	MGI:88467	Col1a1	collagen, type I, alpha 1	protein coding gene	MP:0030278	thick neurocranium
COL1A1	current symbol	MGI:88467	Col1a1	collagen, type I, alpha 1	protein coding gene	MP:0030279	thin neurocranium
COL1A1	current symbol	MGI:88467	Col1a1	collagen, type I, alpha 1	protein coding gene	MP:0030441	increased osteoblast apoptosis
COL1A1	current symbol	MGI:88467	Col1a1	collagen, type I, alpha 1	protein coding gene	MP:0030451	abnormal dentin mineralization
COL1A1	current symbol	MGI:88467	Col1a1	collagen, type I, alpha 1	protein coding gene	MP:0030479	increased osteocyte apoptosis
COL1A1	current symbol	MGI:88467	Col1a1	collagen, type I, alpha 1	protein coding gene	MP:0030484	abnormal osteocyte lacuna morphology
COL1A1	current symbol	MGI:88467	Col1a1	collagen, type I, alpha 1	protein coding gene	MP:0030679	decreased hydroxyproline level
COL1A1	current symbol	MGI:88467	Col1a1	collagen, type I, alpha 1	protein coding gene	MP:0030798	joint contracture
COL1A1	current symbol	MGI:88467	Col1a1	collagen, type I, alpha 1	protein coding gene	MP:0030854	atlanto-occipital joint dislocation
COL1A1	current symbol	MGI:88467	Col1a1	collagen, type I, alpha 1	protein coding gene	MP:0030856	abnormal olecranon morphology
COL4A5	current symbol	MGI:88456	Col4a5	collagen, type IV, alpha 5	protein coding gene	MP:0000194	increased circulating calcium level
COL4A5	current symbol	MGI:88456	Col4a5	collagen, type IV, alpha 5	protein coding gene	MP:0000208	decreased hematocrit
COL4A5	current symbol	MGI:88456	Col4a5	collagen, type IV, alpha 5	protein coding gene	MP:0000218	increased leukocyte cell number
COL4A5	current symbol	MGI:88456	Col4a5	collagen, type IV, alpha 5	protein coding gene	MP:0000219	increased neutrophil cell number
COL4A5	current symbol	MGI:88456	Col4a5	collagen, type IV, alpha 5	protein coding gene	MP:0001262	decreased body weight
COL4A5	current symbol	MGI:88456	Col4a5	collagen, type IV, alpha 5	protein coding gene	MP:0001552	increased circulating triglyceride level
COL4A5	current symbol	MGI:88456	Col4a5	collagen, type IV, alpha 5	protein coding gene	MP:0001556	increased circulating HDL cholesterol level
COL4A5	current symbol	MGI:88456	Col4a5	collagen, type IV, alpha 5	protein coding gene	MP:0001566	increased circulating phosphate level
COL4A5	current symbol	MGI:88456	Col4a5	collagen, type IV, alpha 5	protein coding gene	MP:0002083	premature death
COL4A5	current symbol	MGI:88456	Col4a5	collagen, type IV, alpha 5	protein coding gene	MP:0002135	abnormal kidney morphology
COL4A5	current symbol	MGI:88456	Col4a5	collagen, type IV, alpha 5	protein coding gene	MP:0002591	decreased mean corpuscular volume
COL4A5	current symbol	MGI:88456	Col4a5	collagen, type IV, alpha 5	protein coding gene	MP:0002703	abnormal renal tubule morphology
COL4A5	current symbol	MGI:88456	Col4a5	collagen, type IV, alpha 5	protein coding gene	MP:0002705	dilated renal tubules
COL4A5	current symbol	MGI:88456	Col4a5	collagen, type IV, alpha 5	protein coding gene	MP:0002828	abnormal renal glomerular capsule morphology
COL4A5	current symbol	MGI:88456	Col4a5	collagen, type IV, alpha 5	protein coding gene	MP:0002871	albuminuria
COL4A5	current symbol	MGI:88456	Col4a5	collagen, type IV, alpha 5	protein coding gene	MP:0002874	decreased hemoglobin content
COL4A5	current symbol	MGI:88456	Col4a5	collagen, type IV, alpha 5	protein coding gene	MP:0002875	decreased erythrocyte cell number
COL4A5	current symbol	MGI:88456	Col4a5	collagen, type IV, alpha 5	protein coding gene	MP:0002962	increased urine protein level
COL4A5	current symbol	MGI:88456	Col4a5	collagen, type IV, alpha 5	protein coding gene	MP:0003215	renal interstitial fibrosis
COL4A5	current symbol	MGI:88456	Col4a5	collagen, type IV, alpha 5	protein coding gene	MP:0003236	abnormal lens capsule morphology
COL4A5	current symbol	MGI:88456	Col4a5	collagen, type IV, alpha 5	protein coding gene	MP:0004952	increased spleen weight
COL4A5	current symbol	MGI:88456	Col4a5	collagen, type IV, alpha 5	protein coding gene	MP:0004969	pale kidney
COL4A5	current symbol	MGI:88456	Col4a5	collagen, type IV, alpha 5	protein coding gene	MP:0005161	hematuria
COL4A5	current symbol	MGI:88456	Col4a5	collagen, type IV, alpha 5	protein coding gene	MP:0005178	increased circulating cholesterol level
COL4A5	current symbol	MGI:88456	Col4a5	collagen, type IV, alpha 5	protein coding gene	MP:0005253	abnormal eye physiology
COL4A5	current symbol	MGI:88456	Col4a5	collagen, type IV, alpha 5	protein coding gene	MP:0005264	glomerulosclerosis
COL4A5	current symbol	MGI:88456	Col4a5	collagen, type IV, alpha 5	protein coding gene	MP:0005293	impaired glucose tolerance
COL4A5	current symbol	MGI:88456	Col4a5	collagen, type IV, alpha 5	protein coding gene	MP:0005325	abnormal renal glomerulus morphology
COL4A5	current symbol	MGI:88456	Col4a5	collagen, type IV, alpha 5	protein coding gene	MP:0005419	decreased circulating serum albumin level
COL4A5	current symbol	MGI:88456	Col4a5	collagen, type IV, alpha 5	protein coding gene	MP:0005505	thrombocytosis
COL4A5	current symbol	MGI:88456	Col4a5	collagen, type IV, alpha 5	protein coding gene	MP:0005553	increased circulating creatinine level
COL4A5	current symbol	MGI:88456	Col4a5	collagen, type IV, alpha 5	protein coding gene	MP:0005562	decreased mean corpuscular hemoglobin
COL4A5	current symbol	MGI:88456	Col4a5	collagen, type IV, alpha 5	protein coding gene	MP:0005565	increased blood urea nitrogen level
COL4A5	current symbol	MGI:88456	Col4a5	collagen, type IV, alpha 5	protein coding gene	MP:0005567	decreased circulating total protein level
COL4A5	current symbol	MGI:88456	Col4a5	collagen, type IV, alpha 5	protein coding gene	MP:0008140	podocyte foot process effacement
COL4A5	current symbol	MGI:88456	Col4a5	collagen, type IV, alpha 5	protein coding gene	MP:0008806	increased circulating amylase level
COL4A5	current symbol	MGI:88456	Col4a5	collagen, type IV, alpha 5	protein coding gene	MP:0010025	decreased total body fat amount
COL4A5	current symbol	MGI:88456	Col4a5	collagen, type IV, alpha 5	protein coding gene	MP:0010067	increased red blood cell distribution width
COL4A5	current symbol	MGI:88456	Col4a5	collagen, type IV, alpha 5	protein coding gene	MP:0010088	decreased circulating fructosamine level
COL4A5	current symbol	MGI:88456	Col4a5	collagen, type IV, alpha 5	protein coding gene	MP:0011320	abnormal glomerular capillary morphology
COL4A5	current symbol	MGI:88456	Col4a5	collagen, type IV, alpha 5	protein coding gene	MP:0011346	renal tubule atrophy
COL4A5	current symbol	MGI:88456	Col4a5	collagen, type IV, alpha 5	protein coding gene	MP:0011348	abnormal renal glomerulus basement membrane morphology
COL4A5	current symbol	MGI:88456	Col4a5	collagen, type IV, alpha 5	protein coding gene	MP:0011353	expanded mesangial matrix
COL4A5	current symbol	MGI:88456	Col4a5	collagen, type IV, alpha 5	protein coding gene	MP:0011405	tubulointerstitial nephritis
COL4A5	current symbol	MGI:88456	Col4a5	collagen, type IV, alpha 5	protein coding gene	MP:0011409	increased renal glomerulus basement membrane thickness
COL4A5	current symbol	MGI:88456	Col4a5	collagen, type IV, alpha 5	protein coding gene	MP:0011427	increased mesangial cell number
COL4A5	current symbol	MGI:88456	Col4a5	collagen, type IV, alpha 5	protein coding gene	MP:0011483	renal glomerular synechia
COL4A5	current symbol	MGI:88456	Col4a5	collagen, type IV, alpha 5	protein coding gene	MP:0011509	dilated glomerular capillary
COL4A5	current symbol	MGI:88456	Col4a5	collagen, type IV, alpha 5	protein coding gene	MP:0012362	increased large unstained cell number
CTNNA1	current symbol	MGI:88274	Ctnna1	catenin (cadherin associated protein), alpha 1	protein coding gene	MP:0000434	megacephaly
CTNNA1	current symbol	MGI:88274	Ctnna1	catenin (cadherin associated protein), alpha 1	protein coding gene	MP:0000448	pointed snout
CTNNA1	current symbol	MGI:88274	Ctnna1	catenin (cadherin associated protein), alpha 1	protein coding gene	MP:0000789	thickened cerebral cortex
CTNNA1	current symbol	MGI:88274	Ctnna1	catenin (cadherin associated protein), alpha 1	protein coding gene	MP:0000823	abnormal lateral ventricle morphology
CTNNA1	current symbol	MGI:88274	Ctnna1	catenin (cadherin associated protein), alpha 1	protein coding gene	MP:0000913	abnormal brain development
CTNNA1	current symbol	MGI:88274	Ctnna1	catenin (cadherin associated protein), alpha 1	protein coding gene	MP:0001216	abnormal epidermal layer morphology
CTNNA1	current symbol	MGI:88274	Ctnna1	catenin (cadherin associated protein), alpha 1	protein coding gene	MP:0001219	thick epidermis
CTNNA1	current symbol	MGI:88274	Ctnna1	catenin (cadherin associated protein), alpha 1	protein coding gene	MP:0001230	epidermal desquamation
CTNNA1	current symbol	MGI:88274	Ctnna1	catenin (cadherin associated protein), alpha 1	protein coding gene	MP:0001231	abnormal epidermis stratum basale morphology
CTNNA1	current symbol	MGI:88274	Ctnna1	catenin (cadherin associated protein), alpha 1	protein coding gene	MP:0001243	abnormal dermal layer morphology
CTNNA1	current symbol	MGI:88274	Ctnna1	catenin (cadherin associated protein), alpha 1	protein coding gene	MP:0001262	decreased body weight
CTNNA1	current symbol	MGI:88274	Ctnna1	catenin (cadherin associated protein), alpha 1	protein coding gene	MP:0001284	absent vibrissae
CTNNA1	current symbol	MGI:88274	Ctnna1	catenin (cadherin associated protein), alpha 1	protein coding gene	MP:0001732	postnatal growth retardation
CTNNA1	current symbol	MGI:88274	Ctnna1	catenin (cadherin associated protein), alpha 1	protein coding gene	MP:0002085	abnormal embryonic tissue morphology
CTNNA1	current symbol	MGI:88274	Ctnna1	catenin (cadherin associated protein), alpha 1	protein coding gene	MP:0002086	abnormal extraembryonic tissue morphology
CTNNA1	current symbol	MGI:88274	Ctnna1	catenin (cadherin associated protein), alpha 1	protein coding gene	MP:0002113	abnormal skeleton development
CTNNA1	current symbol	MGI:88274	Ctnna1	catenin (cadherin associated protein), alpha 1	protein coding gene	MP:0002152	abnormal brain morphology
CTNNA1	current symbol	MGI:88274	Ctnna1	catenin (cadherin associated protein), alpha 1	protein coding gene	MP:0002176	increased brain weight
CTNNA1	current symbol	MGI:88274	Ctnna1	catenin (cadherin associated protein), alpha 1	protein coding gene	MP:0002655	abnormal keratinocyte morphology
CTNNA1	current symbol	MGI:88274	Ctnna1	catenin (cadherin associated protein), alpha 1	protein coding gene	MP:0002663	absent blastocoele
CTNNA1	current symbol	MGI:88274	Ctnna1	catenin (cadherin associated protein), alpha 1	protein coding gene	MP:0002795	dilated cardiomyopathy
CTNNA1	current symbol	MGI:88274	Ctnna1	catenin (cadherin associated protein), alpha 1	protein coding gene	MP:0002864	abnormal ocular fundus morphology
CTNNA1	current symbol	MGI:88274	Ctnna1	catenin (cadherin associated protein), alpha 1	protein coding gene	MP:0003409	decreased width of hypertrophic chondrocyte zone
CTNNA1	current symbol	MGI:88274	Ctnna1	catenin (cadherin associated protein), alpha 1	protein coding gene	MP:0003420	delayed intramembranous bone ossification
CTNNA1	current symbol	MGI:88274	Ctnna1	catenin (cadherin associated protein), alpha 1	protein coding gene	MP:0003566	abnormal cell adhesion
CTNNA1	current symbol	MGI:88274	Ctnna1	catenin (cadherin associated protein), alpha 1	protein coding gene	MP:0003704	abnormal hair follicle development
CTNNA1	current symbol	MGI:88274	Ctnna1	catenin (cadherin associated protein), alpha 1	protein coding gene	MP:0003718	maternal effect
CTNNA1	current symbol	MGI:88274	Ctnna1	catenin (cadherin associated protein), alpha 1	protein coding gene	MP:0004021	abnormal rod electrophysiology
CTNNA1	current symbol	MGI:88274	Ctnna1	catenin (cadherin associated protein), alpha 1	protein coding gene	MP:0004046	abnormal mitosis
CTNNA1	current symbol	MGI:88274	Ctnna1	catenin (cadherin associated protein), alpha 1	protein coding gene	MP:0004047	abnormal milk composition
CTNNA1	current symbol	MGI:88274	Ctnna1	catenin (cadherin associated protein), alpha 1	protein coding gene	MP:0004964	absent inner cell mass
CTNNA1	current symbol	MGI:88274	Ctnna1	catenin (cadherin associated protein), alpha 1	protein coding gene	MP:0005103	abnormal retinal pigmentation
CTNNA1	current symbol	MGI:88274	Ctnna1	catenin (cadherin associated protein), alpha 1	protein coding gene	MP:0005201	abnormal retinal pigment epithelium morphology
CTNNA1	current symbol	MGI:88274	Ctnna1	catenin (cadherin associated protein), alpha 1	protein coding gene	MP:0005501	abnormal skin physiology
CTNNA1	current symbol	MGI:88274	Ctnna1	catenin (cadherin associated protein), alpha 1	protein coding gene	MP:0005551	abnormal eye electrophysiology
CTNNA1	current symbol	MGI:88274	Ctnna1	catenin (cadherin associated protein), alpha 1	protein coding gene	MP:0006279	abnormal limb development
CTNNA1	current symbol	MGI:88274	Ctnna1	catenin (cadherin associated protein), alpha 1	protein coding gene	MP:0008444	retinal cone cell degeneration
CTNNA1	current symbol	MGI:88274	Ctnna1	catenin (cadherin associated protein), alpha 1	protein coding gene	MP:0008450	retinal photoreceptor degeneration
CTNNA1	current symbol	MGI:88274	Ctnna1	catenin (cadherin associated protein), alpha 1	protein coding gene	MP:0008451	retinal rod cell degeneration
CTNNA1	current symbol	MGI:88274	Ctnna1	catenin (cadherin associated protein), alpha 1	protein coding gene	MP:0008515	thin retinal outer nuclear layer
CTNNA1	current symbol	MGI:88274	Ctnna1	catenin (cadherin associated protein), alpha 1	protein coding gene	MP:0009504	abnormal mammary gland epithelium morphology
CTNNA1	current symbol	MGI:88274	Ctnna1	catenin (cadherin associated protein), alpha 1	protein coding gene	MP:0009583	increased keratinocyte proliferation
CTNNA1	current symbol	MGI:88274	Ctnna1	catenin (cadherin associated protein), alpha 1	protein coding gene	MP:0009715	thick epidermis stratum basale
CTNNA1	current symbol	MGI:88274	Ctnna1	catenin (cadherin associated protein), alpha 1	protein coding gene	MP:0009937	abnormal neuron differentiation
CTNNA1	current symbol	MGI:88274	Ctnna1	catenin (cadherin associated protein), alpha 1	protein coding gene	MP:0010172	abnormal mammary gland epithelium physiology
CTNNA1	current symbol	MGI:88274	Ctnna1	catenin (cadherin associated protein), alpha 1	protein coding gene	MP:0010236	abnormal retina outer limiting membrane morphology
CTNNA1	current symbol	MGI:88274	Ctnna1	catenin (cadherin associated protein), alpha 1	protein coding gene	MP:0011085	postnatal lethality, complete penetrance
CTNNA1	current symbol	MGI:88274	Ctnna1	catenin (cadherin associated protein), alpha 1	protein coding gene	MP:0011094	embryonic lethality before implantation, complete penetrance
CTNNA1	current symbol	MGI:88274	Ctnna1	catenin (cadherin associated protein), alpha 1	protein coding gene	MP:0012040	abnormal c-wave shape
CTNNA1	current symbol	MGI:88274	Ctnna1	catenin (cadherin associated protein), alpha 1	protein coding gene	MP:0012143	decreased a-wave amplitude
CTNNA1	current symbol	MGI:88274	Ctnna1	catenin (cadherin associated protein), alpha 1	protein coding gene	MP:0012144	decreased b-wave amplitude
CTNNA1	current symbol	MGI:88274	Ctnna1	catenin (cadherin associated protein), alpha 1	protein coding gene	MP:0012671	retinal spots
CTNNA1	current symbol	MGI:88274	Ctnna1	catenin (cadherin associated protein), alpha 1	protein coding gene	MP:0014126	increased mammary gland apoptosis
CTNNB1	current symbol	MGI:88276	Ctnnb1	catenin (cadherin associated protein), beta 1	protein coding gene	MP:0000030	abnormal tympanic ring morphology
CTNNB1	current symbol	MGI:88276	Ctnnb1	catenin (cadherin associated protein), beta 1	protein coding gene	MP:0000040	absent middle ear ossicles
CTNNB1	current symbol	MGI:88276	Ctnnb1	catenin (cadherin associated protein), beta 1	protein coding gene	MP:0000066	osteoporosis
CTNNB1	current symbol	MGI:88276	Ctnnb1	catenin (cadherin associated protein), beta 1	protein coding gene	MP:0000067	osteopetrosis
CTNNB1	current symbol	MGI:88276	Ctnnb1	catenin (cadherin associated protein), beta 1	protein coding gene	MP:0000073	absent craniofacial bones
CTNNB1	current symbol	MGI:88276	Ctnnb1	catenin (cadherin associated protein), beta 1	protein coding gene	MP:0000074	abnormal neurocranium morphology
CTNNB1	current symbol	MGI:88276	Ctnnb1	catenin (cadherin associated protein), beta 1	protein coding gene	MP:0000087	absent mandible
CTNNB1	current symbol	MGI:88276	Ctnnb1	catenin (cadherin associated protein), beta 1	protein coding gene	MP:0000111	cleft palate
CTNNB1	current symbol	MGI:88276	Ctnnb1	catenin (cadherin associated protein), beta 1	protein coding gene	MP:0000116	abnormal tooth development
CTNNB1	current symbol	MGI:88276	Ctnnb1	catenin (cadherin associated protein), beta 1	protein coding gene	MP:0000128	growth retardation of molars
CTNNB1	current symbol	MGI:88276	Ctnnb1	catenin (cadherin associated protein), beta 1	protein coding gene	MP:0000130	abnormal trabecular bone morphology
CTNNB1	current symbol	MGI:88276	Ctnnb1	catenin (cadherin associated protein), beta 1	protein coding gene	MP:0000163	abnormal cartilage morphology
CTNNB1	current symbol	MGI:88276	Ctnnb1	catenin (cadherin associated protein), beta 1	protein coding gene	MP:0000164	abnormal cartilage development
CTNNB1	current symbol	MGI:88276	Ctnnb1	catenin (cadherin associated protein), beta 1	protein coding gene	MP:0000166	abnormal chondrocyte morphology
CTNNB1	current symbol	MGI:88276	Ctnnb1	catenin (cadherin associated protein), beta 1	protein coding gene	MP:0000219	increased neutrophil cell number
CTNNB1	current symbol	MGI:88276	Ctnnb1	catenin (cadherin associated protein), beta 1	protein coding gene	MP:0000324	increased mast cell number
CTNNB1	current symbol	MGI:88276	Ctnnb1	catenin (cadherin associated protein), beta 1	protein coding gene	MP:0000333	decreased bone marrow cell number
CTNNB1	current symbol	MGI:88276	Ctnnb1	catenin (cadherin associated protein), beta 1	protein coding gene	MP:0000346	broad head
CTNNB1	current symbol	MGI:88276	Ctnnb1	catenin (cadherin associated protein), beta 1	protein coding gene	MP:0000352	decreased cell proliferation
CTNNB1	current symbol	MGI:88276	Ctnnb1	catenin (cadherin associated protein), beta 1	protein coding gene	MP:0000364	abnormal vascular regression
CTNNB1	current symbol	MGI:88276	Ctnnb1	catenin (cadherin associated protein), beta 1	protein coding gene	MP:0000371	diluted coat color
CTNNB1	current symbol	MGI:88276	Ctnnb1	catenin (cadherin associated protein), beta 1	protein coding gene	MP:0000377	abnormal hair follicle morphology
CTNNB1	current symbol	MGI:88276	Ctnnb1	catenin (cadherin associated protein), beta 1	protein coding gene	MP:0000378	absent hair follicles
CTNNB1	current symbol	MGI:88276	Ctnnb1	catenin (cadherin associated protein), beta 1	protein coding gene	MP:0000379	decreased hair follicle number
CTNNB1	current symbol	MGI:88276	Ctnnb1	catenin (cadherin associated protein), beta 1	protein coding gene	MP:0000392	accelerated hair follicle regression
CTNNB1	current symbol	MGI:88276	Ctnnb1	catenin (cadherin associated protein), beta 1	protein coding gene	MP:0000414	alopecia
CTNNB1	current symbol	MGI:88276	Ctnnb1	catenin (cadherin associated protein), beta 1	protein coding gene	MP:0000418	focal hair loss
CTNNB1	current symbol	MGI:88276	Ctnnb1	catenin (cadherin associated protein), beta 1	protein coding gene	MP:0000428	abnormal craniofacial morphology
CTNNB1	current symbol	MGI:88276	Ctnnb1	catenin (cadherin associated protein), beta 1	protein coding gene	MP:0000432	abnormal head morphology
CTNNB1	current symbol	MGI:88276	Ctnnb1	catenin (cadherin associated protein), beta 1	protein coding gene	MP:0000433	microcephaly
CTNNB1	current symbol	MGI:88276	Ctnnb1	catenin (cadherin associated protein), beta 1	protein coding gene	MP:0000436	abnormal head movements
CTNNB1	current symbol	MGI:88276	Ctnnb1	catenin (cadherin associated protein), beta 1	protein coding gene	MP:0000438	abnormal cranium morphology
CTNNB1	current symbol	MGI:88276	Ctnnb1	catenin (cadherin associated protein), beta 1	protein coding gene	MP:0000440	domed cranium
CTNNB1	current symbol	MGI:88276	Ctnnb1	catenin (cadherin associated protein), beta 1	protein coding gene	MP:0000447	flattened snout
CTNNB1	current symbol	MGI:88276	Ctnnb1	catenin (cadherin associated protein), beta 1	protein coding gene	MP:0000484	abnormal pulmonary artery morphology
CTNNB1	current symbol	MGI:88276	Ctnnb1	catenin (cadherin associated protein), beta 1	protein coding gene	MP:0000488	abnormal intestinal epithelium morphology
CTNNB1	current symbol	MGI:88276	Ctnnb1	catenin (cadherin associated protein), beta 1	protein coding gene	MP:0000490	abnormal crypts of Lieberkuhn morphology
CTNNB1	current symbol	MGI:88276	Ctnnb1	catenin (cadherin associated protein), beta 1	protein coding gene	MP:0000496	abnormal small intestine morphology
CTNNB1	current symbol	MGI:88276	Ctnnb1	catenin (cadherin associated protein), beta 1	protein coding gene	MP:0000520	absent kidney
CTNNB1	current symbol	MGI:88276	Ctnnb1	catenin (cadherin associated protein), beta 1	protein coding gene	MP:0000527	abnormal kidney development
CTNNB1	current symbol	MGI:88276	Ctnnb1	catenin (cadherin associated protein), beta 1	protein coding gene	MP:0000536	hydroureter
CTNNB1	current symbol	MGI:88276	Ctnnb1	catenin (cadherin associated protein), beta 1	protein coding gene	MP:0000538	abnormal urinary bladder morphology
CTNNB1	current symbol	MGI:88276	Ctnnb1	catenin (cadherin associated protein), beta 1	protein coding gene	MP:0000540	abnormal urinary bladder urothelium morphology
CTNNB1	current symbol	MGI:88276	Ctnnb1	catenin (cadherin associated protein), beta 1	protein coding gene	MP:0000547	short limbs
CTNNB1	current symbol	MGI:88276	Ctnnb1	catenin (cadherin associated protein), beta 1	protein coding gene	MP:0000550	abnormal forelimb morphology
CTNNB1	current symbol	MGI:88276	Ctnnb1	catenin (cadherin associated protein), beta 1	protein coding gene	MP:0000553	absent radius
CTNNB1	current symbol	MGI:88276	Ctnnb1	catenin (cadherin associated protein), beta 1	protein coding gene	MP:0000556	abnormal hindlimb morphology
CTNNB1	current symbol	MGI:88276	Ctnnb1	catenin (cadherin associated protein), beta 1	protein coding gene	MP:0000557	absent hindlimb
CTNNB1	current symbol	MGI:88276	Ctnnb1	catenin (cadherin associated protein), beta 1	protein coding gene	MP:0000562	polydactyly
CTNNB1	current symbol	MGI:88276	Ctnnb1	catenin (cadherin associated protein), beta 1	protein coding gene	MP:0000572	abnormal autopod morphology
CTNNB1	current symbol	MGI:88276	Ctnnb1	catenin (cadherin associated protein), beta 1	protein coding gene	MP:0000733	abnormal muscle development
CTNNB1	current symbol	MGI:88276	Ctnnb1	catenin (cadherin associated protein), beta 1	protein coding gene	MP:0000762	abnormal tongue morphology
CTNNB1	current symbol	MGI:88276	Ctnnb1	catenin (cadherin associated protein), beta 1	protein coding gene	MP:0000763	abnormal filiform papillae morphology
CTNNB1	current symbol	MGI:88276	Ctnnb1	catenin (cadherin associated protein), beta 1	protein coding gene	MP:0000774	decreased brain size
CTNNB1	current symbol	MGI:88276	Ctnnb1	catenin (cadherin associated protein), beta 1	protein coding gene	MP:0000781	decreased corpus callosum size
CTNNB1	current symbol	MGI:88276	Ctnnb1	catenin (cadherin associated protein), beta 1	protein coding gene	MP:0000784	forebrain hypoplasia
CTNNB1	current symbol	MGI:88276	Ctnnb1	catenin (cadherin associated protein), beta 1	protein coding gene	MP:0000787	abnormal telencephalon morphology
CTNNB1	current symbol	MGI:88276	Ctnnb1	catenin (cadherin associated protein), beta 1	protein coding gene	MP:0000788	abnormal cerebral cortex morphology
CTNNB1	current symbol	MGI:88276	Ctnnb1	catenin (cadherin associated protein), beta 1	protein coding gene	MP:0000807	abnormal hippocampus morphology
CTNNB1	current symbol	MGI:88276	Ctnnb1	catenin (cadherin associated protein), beta 1	protein coding gene	MP:0000814	absent dentate gyrus
CTNNB1	current symbol	MGI:88276	Ctnnb1	catenin (cadherin associated protein), beta 1	protein coding gene	MP:0000825	dilated lateral ventricles
CTNNB1	current symbol	MGI:88276	Ctnnb1	catenin (cadherin associated protein), beta 1	protein coding gene	MP:0000841	abnormal hindbrain morphology
CTNNB1	current symbol	MGI:88276	Ctnnb1	catenin (cadherin associated protein), beta 1	protein coding gene	MP:0000850	absent cerebellum
CTNNB1	current symbol	MGI:88276	Ctnnb1	catenin (cadherin associated protein), beta 1	protein coding gene	MP:0000852	small cerebellum
CTNNB1	current symbol	MGI:88276	Ctnnb1	catenin (cadherin associated protein), beta 1	protein coding gene	MP:0000897	abnormal midbrain morphology
CTNNB1	current symbol	MGI:88276	Ctnnb1	catenin (cadherin associated protein), beta 1	protein coding gene	MP:0000906	abnormal trigeminal V mesencephalic nucleus morphology
CTNNB1	current symbol	MGI:88276	Ctnnb1	catenin (cadherin associated protein), beta 1	protein coding gene	MP:0000913	abnormal brain development
CTNNB1	current symbol	MGI:88276	Ctnnb1	catenin (cadherin associated protein), beta 1	protein coding gene	MP:0000934	abnormal telencephalon development
CTNNB1	current symbol	MGI:88276	Ctnnb1	catenin (cadherin associated protein), beta 1	protein coding gene	MP:0000939	decreased motor neuron number
CTNNB1	current symbol	MGI:88276	Ctnnb1	catenin (cadherin associated protein), beta 1	protein coding gene	MP:0000956	decreased spinal cord size
CTNNB1	current symbol	MGI:88276	Ctnnb1	catenin (cadherin associated protein), beta 1	protein coding gene	MP:0000961	abnormal dorsal root ganglion morphology
CTNNB1	current symbol	MGI:88276	Ctnnb1	catenin (cadherin associated protein), beta 1	protein coding gene	MP:0001056	abnormal cranial nerve morphology
CTNNB1	current symbol	MGI:88276	Ctnnb1	catenin (cadherin associated protein), beta 1	protein coding gene	MP:0001062	absent oculomotor nerve
CTNNB1	current symbol	MGI:88276	Ctnnb1	catenin (cadherin associated protein), beta 1	protein coding gene	MP:0001071	abnormal facial nerve morphology
CTNNB1	current symbol	MGI:88276	Ctnnb1	catenin (cadherin associated protein), beta 1	protein coding gene	MP:0001073	abnormal glossopharyngeal nerve morphology
CTNNB1	current symbol	MGI:88276	Ctnnb1	catenin (cadherin associated protein), beta 1	protein coding gene	MP:0001074	abnormal vagus nerve morphology
CTNNB1	current symbol	MGI:88276	Ctnnb1	catenin (cadherin associated protein), beta 1	protein coding gene	MP:0001076	abnormal hypoglossal nerve morphology
CTNNB1	current symbol	MGI:88276	Ctnnb1	catenin (cadherin associated protein), beta 1	protein coding gene	MP:0001154	seminiferous tubule degeneration
CTNNB1	current symbol	MGI:88276	Ctnnb1	catenin (cadherin associated protein), beta 1	protein coding gene	MP:0001176	abnormal lung development
CTNNB1	current symbol	MGI:88276	Ctnnb1	catenin (cadherin associated protein), beta 1	protein coding gene	MP:0001181	absent lungs
CTNNB1	current symbol	MGI:88276	Ctnnb1	catenin (cadherin associated protein), beta 1	protein coding gene	MP:0001212	skin lesions
CTNNB1	current symbol	MGI:88276	Ctnnb1	catenin (cadherin associated protein), beta 1	protein coding gene	MP:0001216	abnormal epidermal layer morphology
CTNNB1	current symbol	MGI:88276	Ctnnb1	catenin (cadherin associated protein), beta 1	protein coding gene	MP:0001219	thick epidermis
CTNNB1	current symbol	MGI:88276	Ctnnb1	catenin (cadherin associated protein), beta 1	protein coding gene	MP:0001265	decreased body size
CTNNB1	current symbol	MGI:88276	Ctnnb1	catenin (cadherin associated protein), beta 1	protein coding gene	MP:0001280	loss of vibrissae
CTNNB1	current symbol	MGI:88276	Ctnnb1	catenin (cadherin associated protein), beta 1	protein coding gene	MP:0001284	absent vibrissae
CTNNB1	current symbol	MGI:88276	Ctnnb1	catenin (cadherin associated protein), beta 1	protein coding gene	MP:0001293	anophthalmia
CTNNB1	current symbol	MGI:88276	Ctnnb1	catenin (cadherin associated protein), beta 1	protein coding gene	MP:0001297	microphthalmia
CTNNB1	current symbol	MGI:88276	Ctnnb1	catenin (cadherin associated protein), beta 1	protein coding gene	MP:0001300	ocular hypertelorism
CTNNB1	current symbol	MGI:88276	Ctnnb1	catenin (cadherin associated protein), beta 1	protein coding gene	MP:0001304	cataract
CTNNB1	current symbol	MGI:88276	Ctnnb1	catenin (cadherin associated protein), beta 1	protein coding gene	MP:0001306	small lens
CTNNB1	current symbol	MGI:88276	Ctnnb1	catenin (cadherin associated protein), beta 1	protein coding gene	MP:0001341	absent eyelids
CTNNB1	current symbol	MGI:88276	Ctnnb1	catenin (cadherin associated protein), beta 1	protein coding gene	MP:0001363	increased anxiety-related response
CTNNB1	current symbol	MGI:88276	Ctnnb1	catenin (cadherin associated protein), beta 1	protein coding gene	MP:0001382	abnormal nursing
CTNNB1	current symbol	MGI:88276	Ctnnb1	catenin (cadherin associated protein), beta 1	protein coding gene	MP:0001405	impaired coordination
CTNNB1	current symbol	MGI:88276	Ctnnb1	catenin (cadherin associated protein), beta 1	protein coding gene	MP:0001408	stereotypic behavior
CTNNB1	current symbol	MGI:88276	Ctnnb1	catenin (cadherin associated protein), beta 1	protein coding gene	MP:0001436	abnormal suckling behavior
CTNNB1	current symbol	MGI:88276	Ctnnb1	catenin (cadherin associated protein), beta 1	protein coding gene	MP:0001441	increased grooming behavior
CTNNB1	current symbol	MGI:88276	Ctnnb1	catenin (cadherin associated protein), beta 1	protein coding gene	MP:0001447	abnormal nest building behavior
CTNNB1	current symbol	MGI:88276	Ctnnb1	catenin (cadherin associated protein), beta 1	protein coding gene	MP:0001473	reduced long term potentiation
CTNNB1	current symbol	MGI:88276	Ctnnb1	catenin (cadherin associated protein), beta 1	protein coding gene	MP:0001529	abnormal vocalization
CTNNB1	current symbol	MGI:88276	Ctnnb1	catenin (cadherin associated protein), beta 1	protein coding gene	MP:0001614	abnormal blood vessel morphology
CTNNB1	current symbol	MGI:88276	Ctnnb1	catenin (cadherin associated protein), beta 1	protein coding gene	MP:0001622	abnormal vasculogenesis
CTNNB1	current symbol	MGI:88276	Ctnnb1	catenin (cadherin associated protein), beta 1	protein coding gene	MP:0001674	abnormal germ layer development
CTNNB1	current symbol	MGI:88276	Ctnnb1	catenin (cadherin associated protein), beta 1	protein coding gene	MP:0001675	abnormal ectoderm development
CTNNB1	current symbol	MGI:88276	Ctnnb1	catenin (cadherin associated protein), beta 1	protein coding gene	MP:0001676	abnormal apical ectodermal ridge morphology
CTNNB1	current symbol	MGI:88276	Ctnnb1	catenin (cadherin associated protein), beta 1	protein coding gene	MP:0001680	abnormal mesoderm development
CTNNB1	current symbol	MGI:88276	Ctnnb1	catenin (cadherin associated protein), beta 1	protein coding gene	MP:0001683	absent mesoderm
CTNNB1	current symbol	MGI:88276	Ctnnb1	catenin (cadherin associated protein), beta 1	protein coding gene	MP:0001684	abnormal axial mesoderm morphology
CTNNB1	current symbol	MGI:88276	Ctnnb1	catenin (cadherin associated protein), beta 1	protein coding gene	MP:0001688	abnormal somite development
CTNNB1	current symbol	MGI:88276	Ctnnb1	catenin (cadherin associated protein), beta 1	protein coding gene	MP:0001695	abnormal gastrulation
CTNNB1	current symbol	MGI:88276	Ctnnb1	catenin (cadherin associated protein), beta 1	protein coding gene	MP:0001696	failure to gastrulate
CTNNB1	current symbol	MGI:88276	Ctnnb1	catenin (cadherin associated protein), beta 1	protein coding gene	MP:0001698	decreased embryo size
CTNNB1	current symbol	MGI:88276	Ctnnb1	catenin (cadherin associated protein), beta 1	protein coding gene	MP:0001705	abnormal proximal-distal axis patterning
CTNNB1	current symbol	MGI:88276	Ctnnb1	catenin (cadherin associated protein), beta 1	protein coding gene	MP:0001710	absent amniotic folds
CTNNB1	current symbol	MGI:88276	Ctnnb1	catenin (cadherin associated protein), beta 1	protein coding gene	MP:0001711	abnormal placenta morphology
CTNNB1	current symbol	MGI:88276	Ctnnb1	catenin (cadherin associated protein), beta 1	protein coding gene	MP:0001718	abnormal visceral yolk sac morphology
CTNNB1	current symbol	MGI:88276	Ctnnb1	catenin (cadherin associated protein), beta 1	protein coding gene	MP:0001722	pale yolk sac
CTNNB1	current symbol	MGI:88276	Ctnnb1	catenin (cadherin associated protein), beta 1	protein coding gene	MP:0001787	pericardial edema
CTNNB1	current symbol	MGI:88276	Ctnnb1	catenin (cadherin associated protein), beta 1	protein coding gene	MP:0001869	pancreas inflammation
CTNNB1	current symbol	MGI:88276	Ctnnb1	catenin (cadherin associated protein), beta 1	protein coding gene	MP:0001914	hemorrhage
CTNNB1	current symbol	MGI:88276	Ctnnb1	catenin (cadherin associated protein), beta 1	protein coding gene	MP:0001915	intracranial hemorrhage
CTNNB1	current symbol	MGI:88276	Ctnnb1	catenin (cadherin associated protein), beta 1	protein coding gene	MP:0001925	male infertility
CTNNB1	current symbol	MGI:88276	Ctnnb1	catenin (cadherin associated protein), beta 1	protein coding gene	MP:0001944	abnormal pancreas morphology
CTNNB1	current symbol	MGI:88276	Ctnnb1	catenin (cadherin associated protein), beta 1	protein coding gene	MP:0002020	increased tumor incidence
CTNNB1	current symbol	MGI:88276	Ctnnb1	catenin (cadherin associated protein), beta 1	protein coding gene	MP:0002058	neonatal lethality
CTNNB1	current symbol	MGI:88276	Ctnnb1	catenin (cadherin associated protein), beta 1	protein coding gene	MP:0002064	seizures
CTNNB1	current symbol	MGI:88276	Ctnnb1	catenin (cadherin associated protein), beta 1	protein coding gene	MP:0002073	abnormal hair growth
CTNNB1	current symbol	MGI:88276	Ctnnb1	catenin (cadherin associated protein), beta 1	protein coding gene	MP:0002080	prenatal lethality
CTNNB1	current symbol	MGI:88276	Ctnnb1	catenin (cadherin associated protein), beta 1	protein coding gene	MP:0002083	premature death
CTNNB1	current symbol	MGI:88276	Ctnnb1	catenin (cadherin associated protein), beta 1	protein coding gene	MP:0002084	abnormal developmental patterning
CTNNB1	current symbol	MGI:88276	Ctnnb1	catenin (cadherin associated protein), beta 1	protein coding gene	MP:0002085	abnormal embryonic tissue morphology
CTNNB1	current symbol	MGI:88276	Ctnnb1	catenin (cadherin associated protein), beta 1	protein coding gene	MP:0002086	abnormal extraembryonic tissue morphology
CTNNB1	current symbol	MGI:88276	Ctnnb1	catenin (cadherin associated protein), beta 1	protein coding gene	MP:0002092	abnormal eye morphology
CTNNB1	current symbol	MGI:88276	Ctnnb1	catenin (cadherin associated protein), beta 1	protein coding gene	MP:0002116	abnormal craniofacial bone morphology
CTNNB1	current symbol	MGI:88276	Ctnnb1	catenin (cadherin associated protein), beta 1	protein coding gene	MP:0002135	abnormal kidney morphology
CTNNB1	current symbol	MGI:88276	Ctnnb1	catenin (cadherin associated protein), beta 1	protein coding gene	MP:0002151	abnormal neural tube morphology
CTNNB1	current symbol	MGI:88276	Ctnnb1	catenin (cadherin associated protein), beta 1	protein coding gene	MP:0002152	abnormal brain morphology
CTNNB1	current symbol	MGI:88276	Ctnnb1	catenin (cadherin associated protein), beta 1	protein coding gene	MP:0002169	no abnormal phenotype detected
CTNNB1	current symbol	MGI:88276	Ctnnb1	catenin (cadherin associated protein), beta 1	protein coding gene	MP:0002188	small heart
CTNNB1	current symbol	MGI:88276	Ctnnb1	catenin (cadherin associated protein), beta 1	protein coding gene	MP:0002196	absent corpus callosum
CTNNB1	current symbol	MGI:88276	Ctnnb1	catenin (cadherin associated protein), beta 1	protein coding gene	MP:0002210	abnormal sex determination
CTNNB1	current symbol	MGI:88276	Ctnnb1	catenin (cadherin associated protein), beta 1	protein coding gene	MP:0002216	abnormal seminiferous tubule morphology
CTNNB1	current symbol	MGI:88276	Ctnnb1	catenin (cadherin associated protein), beta 1	protein coding gene	MP:0002404	increased intestinal adenoma incidence
CTNNB1	current symbol	MGI:88276	Ctnnb1	catenin (cadherin associated protein), beta 1	protein coding gene	MP:0002579	disorganized secondary lens fibers
CTNNB1	current symbol	MGI:88276	Ctnnb1	catenin (cadherin associated protein), beta 1	protein coding gene	MP:0002655	abnormal keratinocyte morphology
CTNNB1	current symbol	MGI:88276	Ctnnb1	catenin (cadherin associated protein), beta 1	protein coding gene	MP:0002693	abnormal pancreas physiology
CTNNB1	current symbol	MGI:88276	Ctnnb1	catenin (cadherin associated protein), beta 1	protein coding gene	MP:0002705	dilated renal tubules
CTNNB1	current symbol	MGI:88276	Ctnnb1	catenin (cadherin associated protein), beta 1	protein coding gene	MP:0002718	abnormal inner cell mass morphology
CTNNB1	current symbol	MGI:88276	Ctnnb1	catenin (cadherin associated protein), beta 1	protein coding gene	MP:0002726	abnormal pulmonary vein morphology
CTNNB1	current symbol	MGI:88276	Ctnnb1	catenin (cadherin associated protein), beta 1	protein coding gene	MP:0002741	small olfactory bulb
CTNNB1	current symbol	MGI:88276	Ctnnb1	catenin (cadherin associated protein), beta 1	protein coding gene	MP:0002792	abnormal retinal vasculature morphology
CTNNB1	current symbol	MGI:88276	Ctnnb1	catenin (cadherin associated protein), beta 1	protein coding gene	MP:0002797	increased thigmotaxis
CTNNB1	current symbol	MGI:88276	Ctnnb1	catenin (cadherin associated protein), beta 1	protein coding gene	MP:0002801	abnormal long term object recognition memory
CTNNB1	current symbol	MGI:88276	Ctnnb1	catenin (cadherin associated protein), beta 1	protein coding gene	MP:0002803	abnormal operant conditioning behavior
CTNNB1	current symbol	MGI:88276	Ctnnb1	catenin (cadherin associated protein), beta 1	protein coding gene	MP:0002809	increased spinal cord size
CTNNB1	current symbol	MGI:88276	Ctnnb1	catenin (cadherin associated protein), beta 1	protein coding gene	MP:0002896	abnormal bone mineralization
CTNNB1	current symbol	MGI:88276	Ctnnb1	catenin (cadherin associated protein), beta 1	protein coding gene	MP:0002906	increased susceptibility to pharmacologically induced seizures
CTNNB1	current symbol	MGI:88276	Ctnnb1	catenin (cadherin associated protein), beta 1	protein coding gene	MP:0002932	abnormal joint morphology
CTNNB1	current symbol	MGI:88276	Ctnnb1	catenin (cadherin associated protein), beta 1	protein coding gene	MP:0002957	increased intestinal adenocarcinoma incidence
CTNNB1	current symbol	MGI:88276	Ctnnb1	catenin (cadherin associated protein), beta 1	protein coding gene	MP:0002989	small kidney
CTNNB1	current symbol	MGI:88276	Ctnnb1	catenin (cadherin associated protein), beta 1	protein coding gene	MP:0003055	abnormal long bone epiphyseal plate morphology
CTNNB1	current symbol	MGI:88276	Ctnnb1	catenin (cadherin associated protein), beta 1	protein coding gene	MP:0003087	absent allantois
CTNNB1	current symbol	MGI:88276	Ctnnb1	catenin (cadherin associated protein), beta 1	protein coding gene	MP:0003126	abnormal external female genitalia morphology
CTNNB1	current symbol	MGI:88276	Ctnnb1	catenin (cadherin associated protein), beta 1	protein coding gene	MP:0003190	fused synovial joints
CTNNB1	current symbol	MGI:88276	Ctnnb1	catenin (cadherin associated protein), beta 1	protein coding gene	MP:0003205	testicular atrophy
CTNNB1	current symbol	MGI:88276	Ctnnb1	catenin (cadherin associated protein), beta 1	protein coding gene	MP:0003229	abnormal vitelline vasculature morphology
CTNNB1	current symbol	MGI:88276	Ctnnb1	catenin (cadherin associated protein), beta 1	protein coding gene	MP:0003232	abnormal forebrain development
CTNNB1	current symbol	MGI:88276	Ctnnb1	catenin (cadherin associated protein), beta 1	protein coding gene	MP:0003236	abnormal lens capsule morphology
CTNNB1	current symbol	MGI:88276	Ctnnb1	catenin (cadherin associated protein), beta 1	protein coding gene	MP:0003237	abnormal lens epithelium morphology
CTNNB1	current symbol	MGI:88276	Ctnnb1	catenin (cadherin associated protein), beta 1	protein coding gene	MP:0003321	tracheoesophageal fistula
CTNNB1	current symbol	MGI:88276	Ctnnb1	catenin (cadherin associated protein), beta 1	protein coding gene	MP:0003334	pancreas fibrosis
CTNNB1	current symbol	MGI:88276	Ctnnb1	catenin (cadherin associated protein), beta 1	protein coding gene	MP:0003413	hair follicle degeneration
CTNNB1	current symbol	MGI:88276	Ctnnb1	catenin (cadherin associated protein), beta 1	protein coding gene	MP:0003417	premature endochondral bone ossification
CTNNB1	current symbol	MGI:88276	Ctnnb1	catenin (cadherin associated protein), beta 1	protein coding gene	MP:0003420	delayed intramembranous bone ossification
CTNNB1	current symbol	MGI:88276	Ctnnb1	catenin (cadherin associated protein), beta 1	protein coding gene	MP:0003424	premature neuronal precursor differentiation
CTNNB1	current symbol	MGI:88276	Ctnnb1	catenin (cadherin associated protein), beta 1	protein coding gene	MP:0003446	renal hypoplasia
CTNNB1	current symbol	MGI:88276	Ctnnb1	catenin (cadherin associated protein), beta 1	protein coding gene	MP:0003553	abnormal foreskin morphology
CTNNB1	current symbol	MGI:88276	Ctnnb1	catenin (cadherin associated protein), beta 1	protein coding gene	MP:0003604	single kidney
CTNNB1	current symbol	MGI:88276	Ctnnb1	catenin (cadherin associated protein), beta 1	protein coding gene	MP:0003605	fused kidneys
CTNNB1	current symbol	MGI:88276	Ctnnb1	catenin (cadherin associated protein), beta 1	protein coding gene	MP:0003632	abnormal nervous system morphology
CTNNB1	current symbol	MGI:88276	Ctnnb1	catenin (cadherin associated protein), beta 1	protein coding gene	MP:0003675	kidney cyst
CTNNB1	current symbol	MGI:88276	Ctnnb1	catenin (cadherin associated protein), beta 1	protein coding gene	MP:0003704	abnormal hair follicle development
CTNNB1	current symbol	MGI:88276	Ctnnb1	catenin (cadherin associated protein), beta 1	protein coding gene	MP:0003723	abnormal long bone morphology
CTNNB1	current symbol	MGI:88276	Ctnnb1	catenin (cadherin associated protein), beta 1	protein coding gene	MP:0003743	abnormal facial morphology
CTNNB1	current symbol	MGI:88276	Ctnnb1	catenin (cadherin associated protein), beta 1	protein coding gene	MP:0003795	abnormal bone structure
CTNNB1	current symbol	MGI:88276	Ctnnb1	catenin (cadherin associated protein), beta 1	protein coding gene	MP:0003826	abnormal Mullerian duct morphology
CTNNB1	current symbol	MGI:88276	Ctnnb1	catenin (cadherin associated protein), beta 1	protein coding gene	MP:0003869	ectopic cartilage
CTNNB1	current symbol	MGI:88276	Ctnnb1	catenin (cadherin associated protein), beta 1	protein coding gene	MP:0003886	abnormal embryonic epiblast morphology
CTNNB1	current symbol	MGI:88276	Ctnnb1	catenin (cadherin associated protein), beta 1	protein coding gene	MP:0003895	increased ectoderm apoptosis
CTNNB1	current symbol	MGI:88276	Ctnnb1	catenin (cadherin associated protein), beta 1	protein coding gene	MP:0003935	abnormal craniofacial development
CTNNB1	current symbol	MGI:88276	Ctnnb1	catenin (cadherin associated protein), beta 1	protein coding gene	MP:0003974	abnormal endocardium morphology
CTNNB1	current symbol	MGI:88276	Ctnnb1	catenin (cadherin associated protein), beta 1	protein coding gene	MP:0003984	embryonic growth retardation
CTNNB1	current symbol	MGI:88276	Ctnnb1	catenin (cadherin associated protein), beta 1	protein coding gene	MP:0004007	abnormal lung vasculature morphology
CTNNB1	current symbol	MGI:88276	Ctnnb1	catenin (cadherin associated protein), beta 1	protein coding gene	MP:0004016	decreased bone mass
CTNNB1	current symbol	MGI:88276	Ctnnb1	catenin (cadherin associated protein), beta 1	protein coding gene	MP:0004073	caudal body truncation
CTNNB1	current symbol	MGI:88276	Ctnnb1	catenin (cadherin associated protein), beta 1	protein coding gene	MP:0004081	abnormal globus pallidus morphology
CTNNB1	current symbol	MGI:88276	Ctnnb1	catenin (cadherin associated protein), beta 1	protein coding gene	MP:0004163	abnormal adenohypophysis morphology
CTNNB1	current symbol	MGI:88276	Ctnnb1	catenin (cadherin associated protein), beta 1	protein coding gene	MP:0004205	absent hyoid bone
CTNNB1	current symbol	MGI:88276	Ctnnb1	catenin (cadherin associated protein), beta 1	protein coding gene	MP:0004320	split sternum
CTNNB1	current symbol	MGI:88276	Ctnnb1	catenin (cadherin associated protein), beta 1	protein coding gene	MP:0004354	absent deltoid tuberosity
CTNNB1	current symbol	MGI:88276	Ctnnb1	catenin (cadherin associated protein), beta 1	protein coding gene	MP:0004359	short ulna
CTNNB1	current symbol	MGI:88276	Ctnnb1	catenin (cadherin associated protein), beta 1	protein coding gene	MP:0004382	abnormal hair follicle melanogenesis
CTNNB1	current symbol	MGI:88276	Ctnnb1	catenin (cadherin associated protein), beta 1	protein coding gene	MP:0004486	decreased response of heart to induced stress
CTNNB1	current symbol	MGI:88276	Ctnnb1	catenin (cadherin associated protein), beta 1	protein coding gene	MP:0004538	abnormal maxillary shelf morphology
CTNNB1	current symbol	MGI:88276	Ctnnb1	catenin (cadherin associated protein), beta 1	protein coding gene	MP:0004539	absent maxilla
CTNNB1	current symbol	MGI:88276	Ctnnb1	catenin (cadherin associated protein), beta 1	protein coding gene	MP:0004572	fusion of basioccipital and basisphenoid bone
CTNNB1	current symbol	MGI:88276	Ctnnb1	catenin (cadherin associated protein), beta 1	protein coding gene	MP:0004686	decreased length of long bones
CTNNB1	current symbol	MGI:88276	Ctnnb1	catenin (cadherin associated protein), beta 1	protein coding gene	MP:0004726	abnormal nasal capsule morphology
CTNNB1	current symbol	MGI:88276	Ctnnb1	catenin (cadherin associated protein), beta 1	protein coding gene	MP:0004791	absent lower incisors
CTNNB1	current symbol	MGI:88276	Ctnnb1	catenin (cadherin associated protein), beta 1	protein coding gene	MP:0004793	abnormal synaptic vesicle clustering
CTNNB1	current symbol	MGI:88276	Ctnnb1	catenin (cadherin associated protein), beta 1	protein coding gene	MP:0004811	abnormal neuron physiology
CTNNB1	current symbol	MGI:88276	Ctnnb1	catenin (cadherin associated protein), beta 1	protein coding gene	MP:0004852	decreased testis weight
CTNNB1	current symbol	MGI:88276	Ctnnb1	catenin (cadherin associated protein), beta 1	protein coding gene	MP:0004936	impaired branching involved in ureteric bud morphogenesis
CTNNB1	current symbol	MGI:88276	Ctnnb1	catenin (cadherin associated protein), beta 1	protein coding gene	MP:0004984	increased osteoclast cell number
CTNNB1	current symbol	MGI:88276	Ctnnb1	catenin (cadherin associated protein), beta 1	protein coding gene	MP:0004985	decreased osteoclast cell number
CTNNB1	current symbol	MGI:88276	Ctnnb1	catenin (cadherin associated protein), beta 1	protein coding gene	MP:0004992	increased bone resorption
CTNNB1	current symbol	MGI:88276	Ctnnb1	catenin (cadherin associated protein), beta 1	protein coding gene	MP:0004993	decreased bone resorption
CTNNB1	current symbol	MGI:88276	Ctnnb1	catenin (cadherin associated protein), beta 1	protein coding gene	MP:0005077	abnormal melanogenesis
CTNNB1	current symbol	MGI:88276	Ctnnb1	catenin (cadherin associated protein), beta 1	protein coding gene	MP:0005108	abnormal ulna morphology
CTNNB1	current symbol	MGI:88276	Ctnnb1	catenin (cadherin associated protein), beta 1	protein coding gene	MP:0005167	abnormal blood-brain barrier function
CTNNB1	current symbol	MGI:88276	Ctnnb1	catenin (cadherin associated protein), beta 1	protein coding gene	MP:0005171	absent coat pigmentation
CTNNB1	current symbol	MGI:88276	Ctnnb1	catenin (cadherin associated protein), beta 1	protein coding gene	MP:0005220	abnormal exocrine pancreas morphology
CTNNB1	current symbol	MGI:88276	Ctnnb1	catenin (cadherin associated protein), beta 1	protein coding gene	MP:0005221	abnormal rostral-caudal axis patterning
CTNNB1	current symbol	MGI:88276	Ctnnb1	catenin (cadherin associated protein), beta 1	protein coding gene	MP:0005238	increased brain size
CTNNB1	current symbol	MGI:88276	Ctnnb1	catenin (cadherin associated protein), beta 1	protein coding gene	MP:0005296	abnormal humerus morphology
CTNNB1	current symbol	MGI:88276	Ctnnb1	catenin (cadherin associated protein), beta 1	protein coding gene	MP:0005315	absent pituitary gland
CTNNB1	current symbol	MGI:88276	Ctnnb1	catenin (cadherin associated protein), beta 1	protein coding gene	MP:0005359	growth retardation of incisors
CTNNB1	current symbol	MGI:88276	Ctnnb1	catenin (cadherin associated protein), beta 1	protein coding gene	MP:0005503	abnormal tendon morphology
CTNNB1	current symbol	MGI:88276	Ctnnb1	catenin (cadherin associated protein), beta 1	protein coding gene	MP:0005504	abnormal ligament morphology
CTNNB1	current symbol	MGI:88276	Ctnnb1	catenin (cadherin associated protein), beta 1	protein coding gene	MP:0005508	abnormal skeleton morphology
CTNNB1	current symbol	MGI:88276	Ctnnb1	catenin (cadherin associated protein), beta 1	protein coding gene	MP:0005545	abnormal lens development
CTNNB1	current symbol	MGI:88276	Ctnnb1	catenin (cadherin associated protein), beta 1	protein coding gene	MP:0005579	absent outer ear
CTNNB1	current symbol	MGI:88276	Ctnnb1	catenin (cadherin associated protein), beta 1	protein coding gene	MP:0005587	abnormal Meckel's cartilage morphology
CTNNB1	current symbol	MGI:88276	Ctnnb1	catenin (cadherin associated protein), beta 1	protein coding gene	MP:0005605	increased bone mass
CTNNB1	current symbol	MGI:88276	Ctnnb1	catenin (cadherin associated protein), beta 1	protein coding gene	MP:0005621	abnormal cell physiology
CTNNB1	current symbol	MGI:88276	Ctnnb1	catenin (cadherin associated protein), beta 1	protein coding gene	MP:0006054	spinal hemorrhage
CTNNB1	current symbol	MGI:88276	Ctnnb1	catenin (cadherin associated protein), beta 1	protein coding gene	MP:0006055	abnormal vascular endothelial cell morphology
CTNNB1	current symbol	MGI:88276	Ctnnb1	catenin (cadherin associated protein), beta 1	protein coding gene	MP:0006262	increased testis tumor incidence
CTNNB1	current symbol	MGI:88276	Ctnnb1	catenin (cadherin associated protein), beta 1	protein coding gene	MP:0006279	abnormal limb development
CTNNB1	current symbol	MGI:88276	Ctnnb1	catenin (cadherin associated protein), beta 1	protein coding gene	MP:0006292	abnormal nasal placode morphology
CTNNB1	current symbol	MGI:88276	Ctnnb1	catenin (cadherin associated protein), beta 1	protein coding gene	MP:0006305	abnormal optic eminence morphology
CTNNB1	current symbol	MGI:88276	Ctnnb1	catenin (cadherin associated protein), beta 1	protein coding gene	MP:0006322	abnormal perichondrium morphology
CTNNB1	current symbol	MGI:88276	Ctnnb1	catenin (cadherin associated protein), beta 1	protein coding gene	MP:0006346	small pharyngeal arch
CTNNB1	current symbol	MGI:88276	Ctnnb1	catenin (cadherin associated protein), beta 1	protein coding gene	MP:0006378	abnormal spermatogonia morphology
CTNNB1	current symbol	MGI:88276	Ctnnb1	catenin (cadherin associated protein), beta 1	protein coding gene	MP:0008000	increased ovary tumor incidence
CTNNB1	current symbol	MGI:88276	Ctnnb1	catenin (cadherin associated protein), beta 1	protein coding gene	MP:0008011	intestine polyps
CTNNB1	current symbol	MGI:88276	Ctnnb1	catenin (cadherin associated protein), beta 1	protein coding gene	MP:0008154	decreased diameter of humerus
CTNNB1	current symbol	MGI:88276	Ctnnb1	catenin (cadherin associated protein), beta 1	protein coding gene	MP:0008223	absent hippocampal commissure
CTNNB1	current symbol	MGI:88276	Ctnnb1	catenin (cadherin associated protein), beta 1	protein coding gene	MP:0008264	absent hippocampus CA1 region
CTNNB1	current symbol	MGI:88276	Ctnnb1	catenin (cadherin associated protein), beta 1	protein coding gene	MP:0008266	absent hippocampus CA2 region
CTNNB1	current symbol	MGI:88276	Ctnnb1	catenin (cadherin associated protein), beta 1	protein coding gene	MP:0008268	absent hippocampus CA3 region
CTNNB1	current symbol	MGI:88276	Ctnnb1	catenin (cadherin associated protein), beta 1	protein coding gene	MP:0008271	abnormal bone ossification
CTNNB1	current symbol	MGI:88276	Ctnnb1	catenin (cadherin associated protein), beta 1	protein coding gene	MP:0008274	failure of bone ossification
CTNNB1	current symbol	MGI:88276	Ctnnb1	catenin (cadherin associated protein), beta 1	protein coding gene	MP:0008321	small adenohypophysis
CTNNB1	current symbol	MGI:88276	Ctnnb1	catenin (cadherin associated protein), beta 1	protein coding gene	MP:0008330	absent somatotrophs
CTNNB1	current symbol	MGI:88276	Ctnnb1	catenin (cadherin associated protein), beta 1	protein coding gene	MP:0008333	absent lactotrophs
CTNNB1	current symbol	MGI:88276	Ctnnb1	catenin (cadherin associated protein), beta 1	protein coding gene	MP:0008335	decreased gonadotroph cell number
CTNNB1	current symbol	MGI:88276	Ctnnb1	catenin (cadherin associated protein), beta 1	protein coding gene	MP:0008339	absent thyrotrophs
CTNNB1	current symbol	MGI:88276	Ctnnb1	catenin (cadherin associated protein), beta 1	protein coding gene	MP:0008340	increased corticotroph cell number
CTNNB1	current symbol	MGI:88276	Ctnnb1	catenin (cadherin associated protein), beta 1	protein coding gene	MP:0008347	decreased gamma-delta T cell number
CTNNB1	current symbol	MGI:88276	Ctnnb1	catenin (cadherin associated protein), beta 1	protein coding gene	MP:0008395	abnormal osteoblast differentiation
CTNNB1	current symbol	MGI:88276	Ctnnb1	catenin (cadherin associated protein), beta 1	protein coding gene	MP:0008396	abnormal osteoclast differentiation
CTNNB1	current symbol	MGI:88276	Ctnnb1	catenin (cadherin associated protein), beta 1	protein coding gene	MP:0008414	abnormal spatial reference memory
CTNNB1	current symbol	MGI:88276	Ctnnb1	catenin (cadherin associated protein), beta 1	protein coding gene	MP:0008732	reduced hair shaft melanin granule number
CTNNB1	current symbol	MGI:88276	Ctnnb1	catenin (cadherin associated protein), beta 1	protein coding gene	MP:0008794	increased lens epithelium apoptosis
CTNNB1	current symbol	MGI:88276	Ctnnb1	catenin (cadherin associated protein), beta 1	protein coding gene	MP:0008797	facial cleft
CTNNB1	current symbol	MGI:88276	Ctnnb1	catenin (cadherin associated protein), beta 1	protein coding gene	MP:0008803	abnormal placental labyrinth vasculature morphology
CTNNB1	current symbol	MGI:88276	Ctnnb1	catenin (cadherin associated protein), beta 1	protein coding gene	MP:0008841	ruptured lens capsule
CTNNB1	current symbol	MGI:88276	Ctnnb1	catenin (cadherin associated protein), beta 1	protein coding gene	MP:0008858	abnormal hair cycle anagen phase
CTNNB1	current symbol	MGI:88276	Ctnnb1	catenin (cadherin associated protein), beta 1	protein coding gene	MP:0008934	absent choroid plexus
CTNNB1	current symbol	MGI:88276	Ctnnb1	catenin (cadherin associated protein), beta 1	protein coding gene	MP:0009109	decreased pancreas weight
CTNNB1	current symbol	MGI:88276	Ctnnb1	catenin (cadherin associated protein), beta 1	protein coding gene	MP:0009139	failure of Mullerian duct regression
CTNNB1	current symbol	MGI:88276	Ctnnb1	catenin (cadherin associated protein), beta 1	protein coding gene	MP:0009142	decreased prepulse inhibition
CTNNB1	current symbol	MGI:88276	Ctnnb1	catenin (cadherin associated protein), beta 1	protein coding gene	MP:0009154	pancreatic acinar hypoplasia
CTNNB1	current symbol	MGI:88276	Ctnnb1	catenin (cadherin associated protein), beta 1	protein coding gene	MP:0009199	abnormal external male genitalia morphology
CTNNB1	current symbol	MGI:88276	Ctnnb1	catenin (cadherin associated protein), beta 1	protein coding gene	MP:0009219	increased prostate intraepithelial neoplasia incidence
CTNNB1	current symbol	MGI:88276	Ctnnb1	catenin (cadherin associated protein), beta 1	protein coding gene	MP:0009220	increased prostate gland adenocarcinoma incidence
CTNNB1	current symbol	MGI:88276	Ctnnb1	catenin (cadherin associated protein), beta 1	protein coding gene	MP:0009454	impaired contextual conditioning behavior
CTNNB1	current symbol	MGI:88276	Ctnnb1	catenin (cadherin associated protein), beta 1	protein coding gene	MP:0009545	abnormal dermis papillary layer morphology
CTNNB1	current symbol	MGI:88276	Ctnnb1	catenin (cadherin associated protein), beta 1	protein coding gene	MP:0009550	increased urinary bladder carcinoma incidence
CTNNB1	current symbol	MGI:88276	Ctnnb1	catenin (cadherin associated protein), beta 1	protein coding gene	MP:0009612	thick epidermis suprabasal layer
CTNNB1	current symbol	MGI:88276	Ctnnb1	catenin (cadherin associated protein), beta 1	protein coding gene	MP:0009686	abnormal spinal cord medial motor column morphology
CTNNB1	current symbol	MGI:88276	Ctnnb1	catenin (cadherin associated protein), beta 1	protein coding gene	MP:0009715	thick epidermis stratum basale
CTNNB1	current symbol	MGI:88276	Ctnnb1	catenin (cadherin associated protein), beta 1	protein coding gene	MP:0009783	abnormal melanoblast morphology
CTNNB1	current symbol	MGI:88276	Ctnnb1	catenin (cadherin associated protein), beta 1	protein coding gene	MP:0009890	cleft secondary palate
CTNNB1	current symbol	MGI:88276	Ctnnb1	catenin (cadherin associated protein), beta 1	protein coding gene	MP:0009902	abnormal lateral nasal prominence morphology
CTNNB1	current symbol	MGI:88276	Ctnnb1	catenin (cadherin associated protein), beta 1	protein coding gene	MP:0009903	abnormal medial nasal prominence morphology
CTNNB1	current symbol	MGI:88276	Ctnnb1	catenin (cadherin associated protein), beta 1	protein coding gene	MP:0009928	abnormal pinna hair pigmentation
CTNNB1	current symbol	MGI:88276	Ctnnb1	catenin (cadherin associated protein), beta 1	protein coding gene	MP:0009932	skin fibrosis
CTNNB1	current symbol	MGI:88276	Ctnnb1	catenin (cadherin associated protein), beta 1	protein coding gene	MP:0009933	abnormal tail hair pigmentation
CTNNB1	current symbol	MGI:88276	Ctnnb1	catenin (cadherin associated protein), beta 1	protein coding gene	MP:0009937	abnormal neuron differentiation
CTNNB1	current symbol	MGI:88276	Ctnnb1	catenin (cadherin associated protein), beta 1	protein coding gene	MP:0009939	abnormal hippocampus neuron morphology
CTNNB1	current symbol	MGI:88276	Ctnnb1	catenin (cadherin associated protein), beta 1	protein coding gene	MP:0010054	increased hepatoblastoma incidence
CTNNB1	current symbol	MGI:88276	Ctnnb1	catenin (cadherin associated protein), beta 1	protein coding gene	MP:0010157	abnormal small intestinal crypt cell proliferation
CTNNB1	current symbol	MGI:88276	Ctnnb1	catenin (cadherin associated protein), beta 1	protein coding gene	MP:0010254	nuclear cataract
CTNNB1	current symbol	MGI:88276	Ctnnb1	catenin (cadherin associated protein), beta 1	protein coding gene	MP:0010279	increased gastrointestinal tumor incidence
CTNNB1	current symbol	MGI:88276	Ctnnb1	catenin (cadherin associated protein), beta 1	protein coding gene	MP:0010313	increased osteoma incidence
CTNNB1	current symbol	MGI:88276	Ctnnb1	catenin (cadherin associated protein), beta 1	protein coding gene	MP:0010320	increased pituitary gland tumor incidence
CTNNB1	current symbol	MGI:88276	Ctnnb1	catenin (cadherin associated protein), beta 1	protein coding gene	MP:0010682	abnormal hair follicle infundibulum morphology
CTNNB1	current symbol	MGI:88276	Ctnnb1	catenin (cadherin associated protein), beta 1	protein coding gene	MP:0010864	abnormal enamel knot morphology
CTNNB1	current symbol	MGI:88276	Ctnnb1	catenin (cadherin associated protein), beta 1	protein coding gene	MP:0010875	increased bone volume
CTNNB1	current symbol	MGI:88276	Ctnnb1	catenin (cadherin associated protein), beta 1	protein coding gene	MP:0010879	decreased trabecular bone volume
CTNNB1	current symbol	MGI:88276	Ctnnb1	catenin (cadherin associated protein), beta 1	protein coding gene	MP:0010907	absent lung buds
CTNNB1	current symbol	MGI:88276	Ctnnb1	catenin (cadherin associated protein), beta 1	protein coding gene	MP:0010939	abnormal mandibular prominence morphology
CTNNB1	current symbol	MGI:88276	Ctnnb1	catenin (cadherin associated protein), beta 1	protein coding gene	MP:0010940	abnormal maxillary prominence morphology
CTNNB1	current symbol	MGI:88276	Ctnnb1	catenin (cadherin associated protein), beta 1	protein coding gene	MP:0011083	lethality at weaning, complete penetrance
CTNNB1	current symbol	MGI:88276	Ctnnb1	catenin (cadherin associated protein), beta 1	protein coding gene	MP:0011085	postnatal lethality, complete penetrance
CTNNB1	current symbol	MGI:88276	Ctnnb1	catenin (cadherin associated protein), beta 1	protein coding gene	MP:0011087	neonatal lethality, complete penetrance
CTNNB1	current symbol	MGI:88276	Ctnnb1	catenin (cadherin associated protein), beta 1	protein coding gene	MP:0011089	perinatal lethality, complete penetrance
CTNNB1	current symbol	MGI:88276	Ctnnb1	catenin (cadherin associated protein), beta 1	protein coding gene	MP:0011091	prenatal lethality, complete penetrance
CTNNB1	current symbol	MGI:88276	Ctnnb1	catenin (cadherin associated protein), beta 1	protein coding gene	MP:0011092	embryonic lethality, complete penetrance
CTNNB1	current symbol	MGI:88276	Ctnnb1	catenin (cadherin associated protein), beta 1	protein coding gene	MP:0011096	embryonic lethality between implantation and somite formation, complete penetrance
CTNNB1	current symbol	MGI:88276	Ctnnb1	catenin (cadherin associated protein), beta 1	protein coding gene	MP:0011098	embryonic lethality during organogenesis, complete penetrance
CTNNB1	current symbol	MGI:88276	Ctnnb1	catenin (cadherin associated protein), beta 1	protein coding gene	MP:0011100	preweaning lethality, complete penetrance
CTNNB1	current symbol	MGI:88276	Ctnnb1	catenin (cadherin associated protein), beta 1	protein coding gene	MP:0011101	prenatal lethality, incomplete penetrance
CTNNB1	current symbol	MGI:88276	Ctnnb1	catenin (cadherin associated protein), beta 1	protein coding gene	MP:0011108	embryonic lethality during organogenesis, incomplete penetrance
CTNNB1	current symbol	MGI:88276	Ctnnb1	catenin (cadherin associated protein), beta 1	protein coding gene	MP:0011109	lethality throughout fetal growth and development, incomplete penetrance
CTNNB1	current symbol	MGI:88276	Ctnnb1	catenin (cadherin associated protein), beta 1	protein coding gene	MP:0011110	preweaning lethality, incomplete penetrance
CTNNB1	current symbol	MGI:88276	Ctnnb1	catenin (cadherin associated protein), beta 1	protein coding gene	MP:0011195	increased hair follicle apoptosis
CTNNB1	current symbol	MGI:88276	Ctnnb1	catenin (cadherin associated protein), beta 1	protein coding gene	MP:0011290	decreased nephron number
CTNNB1	current symbol	MGI:88276	Ctnnb1	catenin (cadherin associated protein), beta 1	protein coding gene	MP:0011298	ureter hypoplasia
CTNNB1	current symbol	MGI:88276	Ctnnb1	catenin (cadherin associated protein), beta 1	protein coding gene	MP:0011386	increased metanephric mesenchyme apoptosis
CTNNB1	current symbol	MGI:88276	Ctnnb1	catenin (cadherin associated protein), beta 1	protein coding gene	MP:0011407	absent nephrogenic zone
CTNNB1	current symbol	MGI:88276	Ctnnb1	catenin (cadherin associated protein), beta 1	protein coding gene	MP:0011441	decreased kidney cell proliferation
CTNNB1	current symbol	MGI:88276	Ctnnb1	catenin (cadherin associated protein), beta 1	protein coding gene	MP:0011496	abnormal head size
CTNNB1	current symbol	MGI:88276	Ctnnb1	catenin (cadherin associated protein), beta 1	protein coding gene	MP:0011523	thin placenta labyrinth
CTNNB1	current symbol	MGI:88276	Ctnnb1	catenin (cadherin associated protein), beta 1	protein coding gene	MP:0011712	arrested osteoblast differentiation
CTNNB1	current symbol	MGI:88276	Ctnnb1	catenin (cadherin associated protein), beta 1	protein coding gene	MP:0011846	decreased kidney collecting duct number
CTNNB1	current symbol	MGI:88276	Ctnnb1	catenin (cadherin associated protein), beta 1	protein coding gene	MP:0012087	absent midbrain
CTNNB1	current symbol	MGI:88276	Ctnnb1	catenin (cadherin associated protein), beta 1	protein coding gene	MP:0012133	absent midbrain-hindbrain boundary
CTNNB1	current symbol	MGI:88276	Ctnnb1	catenin (cadherin associated protein), beta 1	protein coding gene	MP:0012163	abnormal dental mesenchyme morphology
CTNNB1	current symbol	MGI:88276	Ctnnb1	catenin (cadherin associated protein), beta 1	protein coding gene	MP:0012300	abnormal umbilical cord blood vessel morphology
CTNNB1	current symbol	MGI:88276	Ctnnb1	catenin (cadherin associated protein), beta 1	protein coding gene	MP:0012306	enhanced spatial learning
CTNNB1	current symbol	MGI:88276	Ctnnb1	catenin (cadherin associated protein), beta 1	protein coding gene	MP:0012318	slow extinction of fear memory
CTNNB1	current symbol	MGI:88276	Ctnnb1	catenin (cadherin associated protein), beta 1	protein coding gene	MP:0012411	increased granulosa cell tumor incidence
CTNNB1	current symbol	MGI:88276	Ctnnb1	catenin (cadherin associated protein), beta 1	protein coding gene	MP:0012467	increased striatum size
CTNNB1	current symbol	MGI:88276	Ctnnb1	catenin (cadherin associated protein), beta 1	protein coding gene	MP:0012516	absent metencephalon
CTNNB1	current symbol	MGI:88276	Ctnnb1	catenin (cadherin associated protein), beta 1	protein coding gene	MP:0012570	increased mammary gland tumor incidence in breeding females
CTNNB1	current symbol	MGI:88276	Ctnnb1	catenin (cadherin associated protein), beta 1	protein coding gene	MP:0013486	decreased Paneth cell number
CTNNB1	current symbol	MGI:88276	Ctnnb1	catenin (cadherin associated protein), beta 1	protein coding gene	MP:0013733	squamous metaplasia of bulbourethral gland
CTNNB1	current symbol	MGI:88276	Ctnnb1	catenin (cadherin associated protein), beta 1	protein coding gene	MP:0013734	squamous metaplasia of preputial gland
CTNNB1	current symbol	MGI:88276	Ctnnb1	catenin (cadherin associated protein), beta 1	protein coding gene	MP:0013735	squamous metaplasia of urethral gland
CTNNB1	current symbol	MGI:88276	Ctnnb1	catenin (cadherin associated protein), beta 1	protein coding gene	MP:0013818	abnormal oral cavity morphology
CTNNB1	current symbol	MGI:88276	Ctnnb1	catenin (cadherin associated protein), beta 1	protein coding gene	MP:0014077	ectopic Paneth cells
CTNNB1	current symbol	MGI:88276	Ctnnb1	catenin (cadherin associated protein), beta 1	protein coding gene	MP:0014103	increased chondrocyte apoptosis
CTNNB1	current symbol	MGI:88276	Ctnnb1	catenin (cadherin associated protein), beta 1	protein coding gene	MP:0020137	decreased bone mineralization
CTNNB1	current symbol	MGI:88276	Ctnnb1	catenin (cadherin associated protein), beta 1	protein coding gene	MP:0020288	ectopic limbs
CTNNB1	current symbol	MGI:88276	Ctnnb1	catenin (cadherin associated protein), beta 1	protein coding gene	MP:0020395	abnormal response to social novelty
CTNNB1	current symbol	MGI:88276	Ctnnb1	catenin (cadherin associated protein), beta 1	protein coding gene	MP:0020526	enlarged thalamus
CTNNB1	current symbol	MGI:88276	Ctnnb1	catenin (cadherin associated protein), beta 1	protein coding gene	MP:0030252	narrow frontonasal prominence
CTNNB1	current symbol	MGI:88276	Ctnnb1	catenin (cadherin associated protein), beta 1	protein coding gene	MP:0030302	abnormal maxillary zygomatic process morphology
CTNNB1	current symbol	MGI:88276	Ctnnb1	catenin (cadherin associated protein), beta 1	protein coding gene	MP:0030313	abnormal face development
CTNNB1	current symbol	MGI:88276	Ctnnb1	catenin (cadherin associated protein), beta 1	protein coding gene	MP:0030324	abnormal anterior head development
CTNNB1	current symbol	MGI:88276	Ctnnb1	catenin (cadherin associated protein), beta 1	protein coding gene	MP:0030906	decreased melanoblast proliferation
EGFR	current symbol	MGI:95294	Egfr	epidermal growth factor receptor	protein coding gene	MP:0000088	short mandible
EGFR	current symbol	MGI:95294	Egfr	epidermal growth factor receptor	protein coding gene	MP:0000111	cleft palate
EGFR	current symbol	MGI:95294	Egfr	epidermal growth factor receptor	protein coding gene	MP:0000221	decreased leukocyte cell number
EGFR	current symbol	MGI:95294	Egfr	epidermal growth factor receptor	protein coding gene	MP:0000272	abnormal aorta morphology
EGFR	current symbol	MGI:95294	Egfr	epidermal growth factor receptor	protein coding gene	MP:0000278	abnormal myocardial fiber morphology
EGFR	current symbol	MGI:95294	Egfr	epidermal growth factor receptor	protein coding gene	MP:0000377	abnormal hair follicle morphology
EGFR	current symbol	MGI:95294	Egfr	epidermal growth factor receptor	protein coding gene	MP:0000383	abnormal hair follicle orientation
EGFR	current symbol	MGI:95294	Egfr	epidermal growth factor receptor	protein coding gene	MP:0000384	distorted hair follicle pattern
EGFR	current symbol	MGI:95294	Egfr	epidermal growth factor receptor	protein coding gene	MP:0000396	increased curvature of hairs
EGFR	current symbol	MGI:95294	Egfr	epidermal growth factor receptor	protein coding gene	MP:0000399	increased curvature of guard hairs
EGFR	current symbol	MGI:95294	Egfr	epidermal growth factor receptor	protein coding gene	MP:0000410	waved hair
EGFR	current symbol	MGI:95294	Egfr	epidermal growth factor receptor	protein coding gene	MP:0000414	alopecia
EGFR	current symbol	MGI:95294	Egfr	epidermal growth factor receptor	protein coding gene	MP:0000417	short hair
EGFR	current symbol	MGI:95294	Egfr	epidermal growth factor receptor	protein coding gene	MP:0000422	delayed hair appearance
EGFR	current symbol	MGI:95294	Egfr	epidermal growth factor receptor	protein coding gene	MP:0000446	long snout
EGFR	current symbol	MGI:95294	Egfr	epidermal growth factor receptor	protein coding gene	MP:0000448	pointed snout
EGFR	current symbol	MGI:95294	Egfr	epidermal growth factor receptor	protein coding gene	MP:0000460	mandible hypoplasia
EGFR	current symbol	MGI:95294	Egfr	epidermal growth factor receptor	protein coding gene	MP:0000468	abnormal esophageal epithelium morphology
EGFR	current symbol	MGI:95294	Egfr	epidermal growth factor receptor	protein coding gene	MP:0000477	abnormal intestine morphology
EGFR	current symbol	MGI:95294	Egfr	epidermal growth factor receptor	protein coding gene	MP:0000495	abnormal colon morphology
EGFR	current symbol	MGI:95294	Egfr	epidermal growth factor receptor	protein coding gene	MP:0000575	increased foot pad pigmentation
EGFR	current symbol	MGI:95294	Egfr	epidermal growth factor receptor	protein coding gene	MP:0000579	abnormal nail morphology
EGFR	current symbol	MGI:95294	Egfr	epidermal growth factor receptor	protein coding gene	MP:0000583	long toenails
EGFR	current symbol	MGI:95294	Egfr	epidermal growth factor receptor	protein coding gene	MP:0000598	abnormal liver morphology
EGFR	current symbol	MGI:95294	Egfr	epidermal growth factor receptor	protein coding gene	MP:0000607	abnormal hepatocyte morphology
EGFR	current symbol	MGI:95294	Egfr	epidermal growth factor receptor	protein coding gene	MP:0000627	abnormal mammary gland morphology
EGFR	current symbol	MGI:95294	Egfr	epidermal growth factor receptor	protein coding gene	MP:0000762	abnormal tongue morphology
EGFR	current symbol	MGI:95294	Egfr	epidermal growth factor receptor	protein coding gene	MP:0000763	abnormal filiform papillae morphology
EGFR	current symbol	MGI:95294	Egfr	epidermal growth factor receptor	protein coding gene	MP:0000764	abnormal tongue epithelium morphology
EGFR	current symbol	MGI:95294	Egfr	epidermal growth factor receptor	protein coding gene	MP:0000774	decreased brain size
EGFR	current symbol	MGI:95294	Egfr	epidermal growth factor receptor	protein coding gene	MP:0000788	abnormal cerebral cortex morphology
EGFR	current symbol	MGI:95294	Egfr	epidermal growth factor receptor	protein coding gene	MP:0000819	abnormal olfactory bulb morphology
EGFR	current symbol	MGI:95294	Egfr	epidermal growth factor receptor	protein coding gene	MP:0000852	small cerebellum
EGFR	current symbol	MGI:95294	Egfr	epidermal growth factor receptor	protein coding gene	MP:0000872	abnormal cerebellum external granule cell layer morphology
EGFR	current symbol	MGI:95294	Egfr	epidermal growth factor receptor	protein coding gene	MP:0000880	decreased Purkinje cell number
EGFR	current symbol	MGI:95294	Egfr	epidermal growth factor receptor	protein coding gene	MP:0000961	abnormal dorsal root ganglion morphology
EGFR	current symbol	MGI:95294	Egfr	epidermal growth factor receptor	protein coding gene	MP:0000968	abnormal sensory neuron innervation pattern
EGFR	current symbol	MGI:95294	Egfr	epidermal growth factor receptor	protein coding gene	MP:0001142	abnormal vagina orifice morphology
EGFR	current symbol	MGI:95294	Egfr	epidermal growth factor receptor	protein coding gene	MP:0001176	abnormal lung development
EGFR	current symbol	MGI:95294	Egfr	epidermal growth factor receptor	protein coding gene	MP:0001177	atelectasis
EGFR	current symbol	MGI:95294	Egfr	epidermal growth factor receptor	protein coding gene	MP:0001179	thick pulmonary interalveolar septum
EGFR	current symbol	MGI:95294	Egfr	epidermal growth factor receptor	protein coding gene	MP:0001194	dermatitis
EGFR	current symbol	MGI:95294	Egfr	epidermal growth factor receptor	protein coding gene	MP:0001195	flaky skin
EGFR	current symbol	MGI:95294	Egfr	epidermal growth factor receptor	protein coding gene	MP:0001200	thick skin
EGFR	current symbol	MGI:95294	Egfr	epidermal growth factor receptor	protein coding gene	MP:0001216	abnormal epidermal layer morphology
EGFR	current symbol	MGI:95294	Egfr	epidermal growth factor receptor	protein coding gene	MP:0001218	thin epidermis
EGFR	current symbol	MGI:95294	Egfr	epidermal growth factor receptor	protein coding gene	MP:0001219	thick epidermis
EGFR	current symbol	MGI:95294	Egfr	epidermal growth factor receptor	protein coding gene	MP:0001231	abnormal epidermis stratum basale morphology
EGFR	current symbol	MGI:95294	Egfr	epidermal growth factor receptor	protein coding gene	MP:0001239	abnormal epidermis stratum granulosum morphology
EGFR	current symbol	MGI:95294	Egfr	epidermal growth factor receptor	protein coding gene	MP:0001240	abnormal epidermis stratum corneum morphology
EGFR	current symbol	MGI:95294	Egfr	epidermal growth factor receptor	protein coding gene	MP:0001262	decreased body weight
EGFR	current symbol	MGI:95294	Egfr	epidermal growth factor receptor	protein coding gene	MP:0001263	weight loss
EGFR	current symbol	MGI:95294	Egfr	epidermal growth factor receptor	protein coding gene	MP:0001265	decreased body size
EGFR	current symbol	MGI:95294	Egfr	epidermal growth factor receptor	protein coding gene	MP:0001274	curly vibrissae
EGFR	current symbol	MGI:95294	Egfr	epidermal growth factor receptor	protein coding gene	MP:0001279	wavy vibrissae
EGFR	current symbol	MGI:95294	Egfr	epidermal growth factor receptor	protein coding gene	MP:0001280	loss of vibrissae
EGFR	current symbol	MGI:95294	Egfr	epidermal growth factor receptor	protein coding gene	MP:0001282	short vibrissae
EGFR	current symbol	MGI:95294	Egfr	epidermal growth factor receptor	protein coding gene	MP:0001284	absent vibrissae
EGFR	current symbol	MGI:95294	Egfr	epidermal growth factor receptor	protein coding gene	MP:0001290	delayed eyelid opening
EGFR	current symbol	MGI:95294	Egfr	epidermal growth factor receptor	protein coding gene	MP:0001297	microphthalmia
EGFR	current symbol	MGI:95294	Egfr	epidermal growth factor receptor	protein coding gene	MP:0001302	eyelids open at birth
EGFR	current symbol	MGI:95294	Egfr	epidermal growth factor receptor	protein coding gene	MP:0001304	cataract
EGFR	current symbol	MGI:95294	Egfr	epidermal growth factor receptor	protein coding gene	MP:0001307	fused cornea and lens
EGFR	current symbol	MGI:95294	Egfr	epidermal growth factor receptor	protein coding gene	MP:0001314	corneal opacity
EGFR	current symbol	MGI:95294	Egfr	epidermal growth factor receptor	protein coding gene	MP:0001316	corneal scarring
EGFR	current symbol	MGI:95294	Egfr	epidermal growth factor receptor	protein coding gene	MP:0001340	abnormal eyelid morphology
EGFR	current symbol	MGI:95294	Egfr	epidermal growth factor receptor	protein coding gene	MP:0001341	absent eyelids
EGFR	current symbol	MGI:95294	Egfr	epidermal growth factor receptor	protein coding gene	MP:0001429	dehydration
EGFR	current symbol	MGI:95294	Egfr	epidermal growth factor receptor	protein coding gene	MP:0001510	abnormal coat appearance
EGFR	current symbol	MGI:95294	Egfr	epidermal growth factor receptor	protein coding gene	MP:0001511	disheveled coat
EGFR	current symbol	MGI:95294	Egfr	epidermal growth factor receptor	protein coding gene	MP:0001575	cyanosis
EGFR	current symbol	MGI:95294	Egfr	epidermal growth factor receptor	protein coding gene	MP:0001666	abnormal intestinal absorption
EGFR	current symbol	MGI:95294	Egfr	epidermal growth factor receptor	protein coding gene	MP:0001698	decreased embryo size
EGFR	current symbol	MGI:95294	Egfr	epidermal growth factor receptor	protein coding gene	MP:0001711	abnormal placenta morphology
EGFR	current symbol	MGI:95294	Egfr	epidermal growth factor receptor	protein coding gene	MP:0001713	decreased trophoblast giant cell number
EGFR	current symbol	MGI:95294	Egfr	epidermal growth factor receptor	protein coding gene	MP:0001715	placental labyrinth hypoplasia
EGFR	current symbol	MGI:95294	Egfr	epidermal growth factor receptor	protein coding gene	MP:0001716	abnormal placenta labyrinth morphology
EGFR	current symbol	MGI:95294	Egfr	epidermal growth factor receptor	protein coding gene	MP:0001732	postnatal growth retardation
EGFR	current symbol	MGI:95294	Egfr	epidermal growth factor receptor	protein coding gene	MP:0001882	abnormal lactation
EGFR	current symbol	MGI:95294	Egfr	epidermal growth factor receptor	protein coding gene	MP:0001919	abnormal reproductive system physiology
EGFR	current symbol	MGI:95294	Egfr	epidermal growth factor receptor	protein coding gene	MP:0001944	abnormal pancreas morphology
EGFR	current symbol	MGI:95294	Egfr	epidermal growth factor receptor	protein coding gene	MP:0001953	respiratory failure
EGFR	current symbol	MGI:95294	Egfr	epidermal growth factor receptor	protein coding gene	MP:0001954	respiratory distress
EGFR	current symbol	MGI:95294	Egfr	epidermal growth factor receptor	protein coding gene	MP:0002060	abnormal skin morphology
EGFR	current symbol	MGI:95294	Egfr	epidermal growth factor receptor	protein coding gene	MP:0002073	abnormal hair growth
EGFR	current symbol	MGI:95294	Egfr	epidermal growth factor receptor	protein coding gene	MP:0002074	abnormal hair texture
EGFR	current symbol	MGI:95294	Egfr	epidermal growth factor receptor	protein coding gene	MP:0002082	postnatal lethality
EGFR	current symbol	MGI:95294	Egfr	epidermal growth factor receptor	protein coding gene	MP:0002092	abnormal eye morphology
EGFR	current symbol	MGI:95294	Egfr	epidermal growth factor receptor	protein coding gene	MP:0002095	abnormal skin pigmentation
EGFR	current symbol	MGI:95294	Egfr	epidermal growth factor receptor	protein coding gene	MP:0002098	abnormal vibrissa morphology
EGFR	current symbol	MGI:95294	Egfr	epidermal growth factor receptor	protein coding gene	MP:0002161	abnormal fertility/fecundity
EGFR	current symbol	MGI:95294	Egfr	epidermal growth factor receptor	protein coding gene	MP:0002177	abnormal outer ear morphology
EGFR	current symbol	MGI:95294	Egfr	epidermal growth factor receptor	protein coding gene	MP:0002264	abnormal bronchus morphology
EGFR	current symbol	MGI:95294	Egfr	epidermal growth factor receptor	protein coding gene	MP:0002268	abnormal terminal bronchiole morphology
EGFR	current symbol	MGI:95294	Egfr	epidermal growth factor receptor	protein coding gene	MP:0002270	abnormal pulmonary alveolus morphology
EGFR	current symbol	MGI:95294	Egfr	epidermal growth factor receptor	protein coding gene	MP:0002275	abnormal type II pneumocyte morphology
EGFR	current symbol	MGI:95294	Egfr	epidermal growth factor receptor	protein coding gene	MP:0002276	abnormal lung interstitium morphology
EGFR	current symbol	MGI:95294	Egfr	epidermal growth factor receptor	protein coding gene	MP:0002497	increased IgE level
EGFR	current symbol	MGI:95294	Egfr	epidermal growth factor receptor	protein coding gene	MP:0002625	heart left ventricle hypertrophy
EGFR	current symbol	MGI:95294	Egfr	epidermal growth factor receptor	protein coding gene	MP:0002626	increased heart rate
EGFR	current symbol	MGI:95294	Egfr	epidermal growth factor receptor	protein coding gene	MP:0002718	abnormal inner cell mass morphology
EGFR	current symbol	MGI:95294	Egfr	epidermal growth factor receptor	protein coding gene	MP:0002746	abnormal semilunar valve morphology
EGFR	current symbol	MGI:95294	Egfr	epidermal growth factor receptor	protein coding gene	MP:0002747	abnormal aortic valve morphology
EGFR	current symbol	MGI:95294	Egfr	epidermal growth factor receptor	protein coding gene	MP:0002796	impaired skin barrier function
EGFR	current symbol	MGI:95294	Egfr	epidermal growth factor receptor	protein coding gene	MP:0003141	cardiac fibrosis
EGFR	current symbol	MGI:95294	Egfr	epidermal growth factor receptor	protein coding gene	MP:0003704	abnormal hair follicle development
EGFR	current symbol	MGI:95294	Egfr	epidermal growth factor receptor	protein coding gene	MP:0003809	abnormal hair shaft morphology
EGFR	current symbol	MGI:95294	Egfr	epidermal growth factor receptor	protein coding gene	MP:0003812	abnormal hair medulla
EGFR	current symbol	MGI:95294	Egfr	epidermal growth factor receptor	protein coding gene	MP:0003820	increased left ventricle systolic pressure
EGFR	current symbol	MGI:95294	Egfr	epidermal growth factor receptor	protein coding gene	MP:0003853	dry skin
EGFR	current symbol	MGI:95294	Egfr	epidermal growth factor receptor	protein coding gene	MP:0003896	prolonged PR interval
EGFR	current symbol	MGI:95294	Egfr	epidermal growth factor receptor	protein coding gene	MP:0003921	abnormal heart left ventricle morphology
EGFR	current symbol	MGI:95294	Egfr	epidermal growth factor receptor	protein coding gene	MP:0004200	decreased fetal size
EGFR	current symbol	MGI:95294	Egfr	epidermal growth factor receptor	protein coding gene	MP:0004247	small pancreas
EGFR	current symbol	MGI:95294	Egfr	epidermal growth factor receptor	protein coding gene	MP:0004255	abnormal spongiotrophoblast layer morphology
EGFR	current symbol	MGI:95294	Egfr	epidermal growth factor receptor	protein coding gene	MP:0004256	abnormal maternal decidual layer morphology
EGFR	current symbol	MGI:95294	Egfr	epidermal growth factor receptor	protein coding gene	MP:0004259	small placenta
EGFR	current symbol	MGI:95294	Egfr	epidermal growth factor receptor	protein coding gene	MP:0004860	dilated kidney collecting duct
EGFR	current symbol	MGI:95294	Egfr	epidermal growth factor receptor	protein coding gene	MP:0005031	abnormal trophoblast layer morphology
EGFR	current symbol	MGI:95294	Egfr	epidermal growth factor receptor	protein coding gene	MP:0005150	cachexia
EGFR	current symbol	MGI:95294	Egfr	epidermal growth factor receptor	protein coding gene	MP:0005217	abnormal pancreatic beta cell morphology
EGFR	current symbol	MGI:95294	Egfr	epidermal growth factor receptor	protein coding gene	MP:0005220	abnormal exocrine pancreas morphology
EGFR	current symbol	MGI:95294	Egfr	epidermal growth factor receptor	protein coding gene	MP:0005543	decreased cornea thickness
EGFR	current symbol	MGI:95294	Egfr	epidermal growth factor receptor	protein coding gene	MP:0005553	increased circulating creatinine level
EGFR	current symbol	MGI:95294	Egfr	epidermal growth factor receptor	protein coding gene	MP:0005565	increased blood urea nitrogen level
EGFR	current symbol	MGI:95294	Egfr	epidermal growth factor receptor	protein coding gene	MP:0005598	decreased ventricle muscle contractility
EGFR	current symbol	MGI:95294	Egfr	epidermal growth factor receptor	protein coding gene	MP:0006026	dilated terminal bronchiole tubes
EGFR	current symbol	MGI:95294	Egfr	epidermal growth factor receptor	protein coding gene	MP:0006027	impaired lung alveolus development
EGFR	current symbol	MGI:95294	Egfr	epidermal growth factor receptor	protein coding gene	MP:0006047	aortic valve regurgitation
EGFR	current symbol	MGI:95294	Egfr	epidermal growth factor receptor	protein coding gene	MP:0006116	calcified aortic valve
EGFR	current symbol	MGI:95294	Egfr	epidermal growth factor receptor	protein coding gene	MP:0006117	aortic valve stenosis
EGFR	current symbol	MGI:95294	Egfr	epidermal growth factor receptor	protein coding gene	MP:0006254	thin cerebral cortex
EGFR	current symbol	MGI:95294	Egfr	epidermal growth factor receptor	protein coding gene	MP:0006257	abnormal fungiform papillae morphology
EGFR	current symbol	MGI:95294	Egfr	epidermal growth factor receptor	protein coding gene	MP:0006265	increased pulse pressure
EGFR	current symbol	MGI:95294	Egfr	epidermal growth factor receptor	protein coding gene	MP:0008086	increased T-helper 1 cell number
EGFR	current symbol	MGI:95294	Egfr	epidermal growth factor receptor	protein coding gene	MP:0008090	increased T-helper 2 cell number
EGFR	current symbol	MGI:95294	Egfr	epidermal growth factor receptor	protein coding gene	MP:0008321	small adenohypophysis
EGFR	current symbol	MGI:95294	Egfr	epidermal growth factor receptor	protein coding gene	MP:0008325	abnormal gonadotroph morphology
EGFR	current symbol	MGI:95294	Egfr	epidermal growth factor receptor	protein coding gene	MP:0008329	decreased somatotroph cell number
EGFR	current symbol	MGI:95294	Egfr	epidermal growth factor receptor	protein coding gene	MP:0008332	decreased lactotroph cell number
EGFR	current symbol	MGI:95294	Egfr	epidermal growth factor receptor	protein coding gene	MP:0008489	slow postnatal weight gain
EGFR	current symbol	MGI:95294	Egfr	epidermal growth factor receptor	protein coding gene	MP:0008553	increased circulating tumor necrosis factor level
EGFR	current symbol	MGI:95294	Egfr	epidermal growth factor receptor	protein coding gene	MP:0008816	petechiae
EGFR	current symbol	MGI:95294	Egfr	epidermal growth factor receptor	protein coding gene	MP:0008817	hematoma
EGFR	current symbol	MGI:95294	Egfr	epidermal growth factor receptor	protein coding gene	MP:0008862	asymmetric snout
EGFR	current symbol	MGI:95294	Egfr	epidermal growth factor receptor	protein coding gene	MP:0008899	plush coat
EGFR	current symbol	MGI:95294	Egfr	epidermal growth factor receptor	protein coding gene	MP:0009254	disorganized pancreatic islets
EGFR	current symbol	MGI:95294	Egfr	epidermal growth factor receptor	protein coding gene	MP:0009264	failure of eyelid fusion
EGFR	current symbol	MGI:95294	Egfr	epidermal growth factor receptor	protein coding gene	MP:0009429	decreased embryo weight
EGFR	current symbol	MGI:95294	Egfr	epidermal growth factor receptor	protein coding gene	MP:0009651	abnormal eyelid development
EGFR	current symbol	MGI:95294	Egfr	epidermal growth factor receptor	protein coding gene	MP:0009763	increased sensitivity to induced morbidity/mortality
EGFR	current symbol	MGI:95294	Egfr	epidermal growth factor receptor	protein coding gene	MP:0009801	abnormal hair cortex keratinization
EGFR	current symbol	MGI:95294	Egfr	epidermal growth factor receptor	protein coding gene	MP:0009931	abnormal skin appearance
EGFR	current symbol	MGI:95294	Egfr	epidermal growth factor receptor	protein coding gene	MP:0010179	rough coat
EGFR	current symbol	MGI:95294	Egfr	epidermal growth factor receptor	protein coding gene	MP:0010219	increased T-helper 17 cell number
EGFR	current symbol	MGI:95294	Egfr	epidermal growth factor receptor	protein coding gene	MP:0010506	prolonged RR interval
EGFR	current symbol	MGI:95294	Egfr	epidermal growth factor receptor	protein coding gene	MP:0010579	increased heart left ventricle size
EGFR	current symbol	MGI:95294	Egfr	epidermal growth factor receptor	protein coding gene	MP:0010591	enlarged aortic valve
EGFR	current symbol	MGI:95294	Egfr	epidermal growth factor receptor	protein coding gene	MP:0010594	thick aortic valve
EGFR	current symbol	MGI:95294	Egfr	epidermal growth factor receptor	protein coding gene	MP:0010685	abnormal hair follicle inner root sheath morphology
EGFR	current symbol	MGI:95294	Egfr	epidermal growth factor receptor	protein coding gene	MP:0010856	dilated respiratory conducting tubes
EGFR	current symbol	MGI:95294	Egfr	epidermal growth factor receptor	protein coding gene	MP:0010890	decreased alveolar lamellar body number
EGFR	current symbol	MGI:95294	Egfr	epidermal growth factor receptor	protein coding gene	MP:0010897	abnormal bronchiole epithelium morphology
EGFR	current symbol	MGI:95294	Egfr	epidermal growth factor receptor	protein coding gene	MP:0010898	abnormal pulmonary alveolus epithelium morphology
EGFR	current symbol	MGI:95294	Egfr	epidermal growth factor receptor	protein coding gene	MP:0010900	abnormal pulmonary interalveolar septum morphology
EGFR	current symbol	MGI:95294	Egfr	epidermal growth factor receptor	protein coding gene	MP:0010911	abnormal pulmonary acinus morphology
EGFR	current symbol	MGI:95294	Egfr	epidermal growth factor receptor	protein coding gene	MP:0011024	abnormal branching involved in lung morphogenesis
EGFR	current symbol	MGI:95294	Egfr	epidermal growth factor receptor	protein coding gene	MP:0011085	postnatal lethality, complete penetrance
EGFR	current symbol	MGI:95294	Egfr	epidermal growth factor receptor	protein coding gene	MP:0011086	postnatal lethality, incomplete penetrance
EGFR	current symbol	MGI:95294	Egfr	epidermal growth factor receptor	protein coding gene	MP:0011089	perinatal lethality, complete penetrance
EGFR	current symbol	MGI:95294	Egfr	epidermal growth factor receptor	protein coding gene	MP:0011090	perinatal lethality, incomplete penetrance
EGFR	current symbol	MGI:95294	Egfr	epidermal growth factor receptor	protein coding gene	MP:0011092	embryonic lethality, complete penetrance
EGFR	current symbol	MGI:95294	Egfr	epidermal growth factor receptor	protein coding gene	MP:0011093	embryonic lethality at implantation, complete penetrance
EGFR	current symbol	MGI:95294	Egfr	epidermal growth factor receptor	protein coding gene	MP:0011098	embryonic lethality during organogenesis, complete penetrance
EGFR	current symbol	MGI:95294	Egfr	epidermal growth factor receptor	protein coding gene	MP:0011100	preweaning lethality, complete penetrance
EGFR	current symbol	MGI:95294	Egfr	epidermal growth factor receptor	protein coding gene	MP:0011106	embryonic lethality between implantation and somite formation, incomplete penetrance
EGFR	current symbol	MGI:95294	Egfr	epidermal growth factor receptor	protein coding gene	MP:0011108	embryonic lethality during organogenesis, incomplete penetrance
EGFR	current symbol	MGI:95294	Egfr	epidermal growth factor receptor	protein coding gene	MP:0011109	lethality throughout fetal growth and development, incomplete penetrance
EGFR	current symbol	MGI:95294	Egfr	epidermal growth factor receptor	protein coding gene	MP:0011708	decreased fibroblast cell migration
EGFR	current symbol	MGI:95294	Egfr	epidermal growth factor receptor	protein coding gene	MP:0011926	abnormal heart valve physiology
EGFR	current symbol	MGI:95294	Egfr	epidermal growth factor receptor	protein coding gene	MP:0011951	increased cardiac stroke volume
EGFR	current symbol	MGI:95294	Egfr	epidermal growth factor receptor	protein coding gene	MP:0012099	decreased spongiotrophoblast size
EGFR	current symbol	MGI:95294	Egfr	epidermal growth factor receptor	protein coding gene	MP:0013542	abnormal submandibular gland branching morphogenesis
EGFR	current symbol	MGI:95294	Egfr	epidermal growth factor receptor	protein coding gene	MP:0020949	increased susceptibility to Coronaviridae infection
EGFR	current symbol	MGI:95294	Egfr	epidermal growth factor receptor	protein coding gene	MP:0030026	small Meckel's cartilage
EGFR	current symbol	MGI:95294	Egfr	epidermal growth factor receptor	protein coding gene	MP:0030191	narrow snout
EGFR	current symbol	MGI:95294	Egfr	epidermal growth factor receptor	protein coding gene	MP:0031048	increased susceptibility to Coronaviridae infection induced morbidity/mortality
EGFR	current symbol	MGI:95294	Egfr	epidermal growth factor receptor	protein coding gene	MP:0031324	delayed liver regeneration
ERK1	old symbol	MGI:1346859	Mapk3	mitogen-activated protein kinase 3	protein coding gene	MP:0001399	hyperactivity
ERK1	old symbol	MGI:1346859	Mapk3	mitogen-activated protein kinase 3	protein coding gene	MP:0001473	reduced long term potentiation
ERK1	old symbol	MGI:1346859	Mapk3	mitogen-activated protein kinase 3	protein coding gene	MP:0001625	cardiac hypertrophy
ERK1	old symbol	MGI:1346859	Mapk3	mitogen-activated protein kinase 3	protein coding gene	MP:0002083	premature death
ERK1	old symbol	MGI:1346859	Mapk3	mitogen-activated protein kinase 3	protein coding gene	MP:0002798	abnormal active avoidance behavior
ERK1	old symbol	MGI:1346859	Mapk3	mitogen-activated protein kinase 3	protein coding gene	MP:0002799	abnormal passive avoidance behavior
ERK1	old symbol	MGI:1346859	Mapk3	mitogen-activated protein kinase 3	protein coding gene	MP:0003009	abnormal cytokine secretion
ERK1	old symbol	MGI:1346859	Mapk3	mitogen-activated protein kinase 3	protein coding gene	MP:0004799	increased susceptibility to experimental autoimmune encephalomyelitis
ERK1	old symbol	MGI:1346859	Mapk3	mitogen-activated protein kinase 3	protein coding gene	MP:0005018	decreased T cell number
ERK1	old symbol	MGI:1346859	Mapk3	mitogen-activated protein kinase 3	protein coding gene	MP:0005095	decreased T cell proliferation
ERK1	old symbol	MGI:1346859	Mapk3	mitogen-activated protein kinase 3	protein coding gene	MP:0008658	decreased interleukin-1 beta secretion
ERK1	old symbol	MGI:1346859	Mapk3	mitogen-activated protein kinase 3	protein coding gene	MP:0011704	decreased fibroblast proliferation
FAK1	human synonym	MGI:95481	Ptk2	PTK2 protein tyrosine kinase 2	protein coding gene	MP:0000259	abnormal vascular development
FAK1	human synonym	MGI:95481	Ptk2	PTK2 protein tyrosine kinase 2	protein coding gene	MP:0000266	abnormal heart morphology
FAK1	human synonym	MGI:95481	Ptk2	PTK2 protein tyrosine kinase 2	protein coding gene	MP:0000267	abnormal heart development
FAK1	human synonym	MGI:95481	Ptk2	PTK2 protein tyrosine kinase 2	protein coding gene	MP:0000272	abnormal aorta morphology
FAK1	human synonym	MGI:95481	Ptk2	PTK2 protein tyrosine kinase 2	protein coding gene	MP:0000278	abnormal myocardial fiber morphology
FAK1	human synonym	MGI:95481	Ptk2	PTK2 protein tyrosine kinase 2	protein coding gene	MP:0000358	abnormal cell morphology
FAK1	human synonym	MGI:95481	Ptk2	PTK2 protein tyrosine kinase 2	protein coding gene	MP:0000364	abnormal vascular regression
FAK1	human synonym	MGI:95481	Ptk2	PTK2 protein tyrosine kinase 2	protein coding gene	MP:0000379	decreased hair follicle number
FAK1	human synonym	MGI:95481	Ptk2	PTK2 protein tyrosine kinase 2	protein coding gene	MP:0000383	abnormal hair follicle orientation
FAK1	human synonym	MGI:95481	Ptk2	PTK2 protein tyrosine kinase 2	protein coding gene	MP:0000416	sparse hair
FAK1	human synonym	MGI:95481	Ptk2	PTK2 protein tyrosine kinase 2	protein coding gene	MP:0000427	abnormal hair cycle
FAK1	human synonym	MGI:95481	Ptk2	PTK2 protein tyrosine kinase 2	protein coding gene	MP:0000432	abnormal head morphology
FAK1	human synonym	MGI:95481	Ptk2	PTK2 protein tyrosine kinase 2	protein coding gene	MP:0000474	abnormal foregut morphology
FAK1	human synonym	MGI:95481	Ptk2	PTK2 protein tyrosine kinase 2	protein coding gene	MP:0000596	abnormal liver development
FAK1	human synonym	MGI:95481	Ptk2	PTK2 protein tyrosine kinase 2	protein coding gene	MP:0000597	delayed hepatic development
FAK1	human synonym	MGI:95481	Ptk2	PTK2 protein tyrosine kinase 2	protein coding gene	MP:0001176	abnormal lung development
FAK1	human synonym	MGI:95481	Ptk2	PTK2 protein tyrosine kinase 2	protein coding gene	MP:0001218	thin epidermis
FAK1	human synonym	MGI:95481	Ptk2	PTK2 protein tyrosine kinase 2	protein coding gene	MP:0001245	thick dermal layer
FAK1	human synonym	MGI:95481	Ptk2	PTK2 protein tyrosine kinase 2	protein coding gene	MP:0001265	decreased body size
FAK1	human synonym	MGI:95481	Ptk2	PTK2 protein tyrosine kinase 2	protein coding gene	MP:0001614	abnormal blood vessel morphology
FAK1	human synonym	MGI:95481	Ptk2	PTK2 protein tyrosine kinase 2	protein coding gene	MP:0001625	cardiac hypertrophy
FAK1	human synonym	MGI:95481	Ptk2	PTK2 protein tyrosine kinase 2	protein coding gene	MP:0001675	abnormal ectoderm development
FAK1	human synonym	MGI:95481	Ptk2	PTK2 protein tyrosine kinase 2	protein coding gene	MP:0001680	abnormal mesoderm development
FAK1	human synonym	MGI:95481	Ptk2	PTK2 protein tyrosine kinase 2	protein coding gene	MP:0001688	abnormal somite development
FAK1	human synonym	MGI:95481	Ptk2	PTK2 protein tyrosine kinase 2	protein coding gene	MP:0001698	decreased embryo size
FAK1	human synonym	MGI:95481	Ptk2	PTK2 protein tyrosine kinase 2	protein coding gene	MP:0001719	absent vitelline blood vessels
FAK1	human synonym	MGI:95481	Ptk2	PTK2 protein tyrosine kinase 2	protein coding gene	MP:0001723	disorganized yolk sac vascular plexus
FAK1	human synonym	MGI:95481	Ptk2	PTK2 protein tyrosine kinase 2	protein coding gene	MP:0001726	abnormal allantois morphology
FAK1	human synonym	MGI:95481	Ptk2	PTK2 protein tyrosine kinase 2	protein coding gene	MP:0001785	edema
FAK1	human synonym	MGI:95481	Ptk2	PTK2 protein tyrosine kinase 2	protein coding gene	MP:0001914	hemorrhage
FAK1	human synonym	MGI:95481	Ptk2	PTK2 protein tyrosine kinase 2	protein coding gene	MP:0002084	abnormal developmental patterning
FAK1	human synonym	MGI:95481	Ptk2	PTK2 protein tyrosine kinase 2	protein coding gene	MP:0002085	abnormal embryonic tissue morphology
FAK1	human synonym	MGI:95481	Ptk2	PTK2 protein tyrosine kinase 2	protein coding gene	MP:0002086	abnormal extraembryonic tissue morphology
FAK1	human synonym	MGI:95481	Ptk2	PTK2 protein tyrosine kinase 2	protein coding gene	MP:0002128	abnormal blood circulation
FAK1	human synonym	MGI:95481	Ptk2	PTK2 protein tyrosine kinase 2	protein coding gene	MP:0002169	no abnormal phenotype detected
FAK1	human synonym	MGI:95481	Ptk2	PTK2 protein tyrosine kinase 2	protein coding gene	MP:0002184	abnormal innervation
FAK1	human synonym	MGI:95481	Ptk2	PTK2 protein tyrosine kinase 2	protein coding gene	MP:0002190	disorganized myocardium
FAK1	human synonym	MGI:95481	Ptk2	PTK2 protein tyrosine kinase 2	protein coding gene	MP:0002753	dilated heart left ventricle
FAK1	human synonym	MGI:95481	Ptk2	PTK2 protein tyrosine kinase 2	protein coding gene	MP:0002763	ectopic Bergmann glia cells
FAK1	human synonym	MGI:95481	Ptk2	PTK2 protein tyrosine kinase 2	protein coding gene	MP:0002825	abnormal notochord morphology
FAK1	human synonym	MGI:95481	Ptk2	PTK2 protein tyrosine kinase 2	protein coding gene	MP:0003070	increased vascular permeability
FAK1	human synonym	MGI:95481	Ptk2	PTK2 protein tyrosine kinase 2	protein coding gene	MP:0003091	abnormal cell migration
FAK1	human synonym	MGI:95481	Ptk2	PTK2 protein tyrosine kinase 2	protein coding gene	MP:0003227	abnormal vascular branching morphogenesis
FAK1	human synonym	MGI:95481	Ptk2	PTK2 protein tyrosine kinase 2	protein coding gene	MP:0003229	abnormal vitelline vasculature morphology
FAK1	human synonym	MGI:95481	Ptk2	PTK2 protein tyrosine kinase 2	protein coding gene	MP:0003231	abnormal placenta vasculature
FAK1	human synonym	MGI:95481	Ptk2	PTK2 protein tyrosine kinase 2	protein coding gene	MP:0003447	decreased tumor growth/size
FAK1	human synonym	MGI:95481	Ptk2	PTK2 protein tyrosine kinase 2	protein coding gene	MP:0003542	abnormal vascular endothelial cell development
FAK1	human synonym	MGI:95481	Ptk2	PTK2 protein tyrosine kinase 2	protein coding gene	MP:0003658	abnormal capillary morphology
FAK1	human synonym	MGI:95481	Ptk2	PTK2 protein tyrosine kinase 2	protein coding gene	MP:0003888	liver hemorrhage
FAK1	human synonym	MGI:95481	Ptk2	PTK2 protein tyrosine kinase 2	protein coding gene	MP:0003894	abnormal Purkinje cell innervation
FAK1	human synonym	MGI:95481	Ptk2	PTK2 protein tyrosine kinase 2	protein coding gene	MP:0003974	abnormal endocardium morphology
FAK1	human synonym	MGI:95481	Ptk2	PTK2 protein tyrosine kinase 2	protein coding gene	MP:0003984	embryonic growth retardation
FAK1	human synonym	MGI:95481	Ptk2	PTK2 protein tyrosine kinase 2	protein coding gene	MP:0004076	abnormal vitelline vascular remodeling
FAK1	human synonym	MGI:95481	Ptk2	PTK2 protein tyrosine kinase 2	protein coding gene	MP:0004086	absent heartbeat
FAK1	human synonym	MGI:95481	Ptk2	PTK2 protein tyrosine kinase 2	protein coding gene	MP:0004180	failure of initiation of embryo turning
FAK1	human synonym	MGI:95481	Ptk2	PTK2 protein tyrosine kinase 2	protein coding gene	MP:0004261	abnormal embryonic neuroepithelium morphology
FAK1	human synonym	MGI:95481	Ptk2	PTK2 protein tyrosine kinase 2	protein coding gene	MP:0004502	decreased incidence of tumors by chemical induction
FAK1	human synonym	MGI:95481	Ptk2	PTK2 protein tyrosine kinase 2	protein coding gene	MP:0004556	enlarged allantois
FAK1	human synonym	MGI:95481	Ptk2	PTK2 protein tyrosine kinase 2	protein coding gene	MP:0004787	abnormal dorsal aorta morphology
FAK1	human synonym	MGI:95481	Ptk2	PTK2 protein tyrosine kinase 2	protein coding gene	MP:0004938	dilated vasculature
FAK1	human synonym	MGI:95481	Ptk2	PTK2 protein tyrosine kinase 2	protein coding gene	MP:0005029	abnormal amnion morphology
FAK1	human synonym	MGI:95481	Ptk2	PTK2 protein tyrosine kinase 2	protein coding gene	MP:0005221	abnormal rostral-caudal axis patterning
FAK1	human synonym	MGI:95481	Ptk2	PTK2 protein tyrosine kinase 2	protein coding gene	MP:0005329	abnormal myocardium layer morphology
FAK1	human synonym	MGI:95481	Ptk2	PTK2 protein tyrosine kinase 2	protein coding gene	MP:0005602	decreased angiogenesis
FAK1	human synonym	MGI:95481	Ptk2	PTK2 protein tyrosine kinase 2	protein coding gene	MP:0005608	cardiac interstitial fibrosis
FAK1	human synonym	MGI:95481	Ptk2	PTK2 protein tyrosine kinase 2	protein coding gene	MP:0005621	abnormal cell physiology
FAK1	human synonym	MGI:95481	Ptk2	PTK2 protein tyrosine kinase 2	protein coding gene	MP:0006042	increased apoptosis
FAK1	human synonym	MGI:95481	Ptk2	PTK2 protein tyrosine kinase 2	protein coding gene	MP:0006055	abnormal vascular endothelial cell morphology
FAK1	human synonym	MGI:95481	Ptk2	PTK2 protein tyrosine kinase 2	protein coding gene	MP:0006279	abnormal limb development
FAK1	human synonym	MGI:95481	Ptk2	PTK2 protein tyrosine kinase 2	protein coding gene	MP:0006386	absent somites
FAK1	human synonym	MGI:95481	Ptk2	PTK2 protein tyrosine kinase 2	protein coding gene	MP:0008770	decreased survivor rate
FAK1	human synonym	MGI:95481	Ptk2	PTK2 protein tyrosine kinase 2	protein coding gene	MP:0008873	increased physiological sensitivity to xenobiotic
FAK1	human synonym	MGI:95481	Ptk2	PTK2 protein tyrosine kinase 2	protein coding gene	MP:0009580	increased keratinocyte apoptosis
FAK1	human synonym	MGI:95481	Ptk2	PTK2 protein tyrosine kinase 2	protein coding gene	MP:0009584	decreased keratinocyte proliferation
FAK1	human synonym	MGI:95481	Ptk2	PTK2 protein tyrosine kinase 2	protein coding gene	MP:0009657	failure of chorioallantoic fusion
FAK1	human synonym	MGI:95481	Ptk2	PTK2 protein tyrosine kinase 2	protein coding gene	MP:0009719	reduced cerebellar foliation
FAK1	human synonym	MGI:95481	Ptk2	PTK2 protein tyrosine kinase 2	protein coding gene	MP:0010547	abnormal mesocardium morphology
FAK1	human synonym	MGI:95481	Ptk2	PTK2 protein tyrosine kinase 2	protein coding gene	MP:0010656	thick myocardium
FAK1	human synonym	MGI:95481	Ptk2	PTK2 protein tyrosine kinase 2	protein coding gene	MP:0010664	abnormal vitelline artery morphology
FAK1	human synonym	MGI:95481	Ptk2	PTK2 protein tyrosine kinase 2	protein coding gene	MP:0011091	prenatal lethality, complete penetrance
FAK1	human synonym	MGI:95481	Ptk2	PTK2 protein tyrosine kinase 2	protein coding gene	MP:0011097	embryonic lethality between somite formation and embryo turning, complete penetrance
FAK1	human synonym	MGI:95481	Ptk2	PTK2 protein tyrosine kinase 2	protein coding gene	MP:0011098	embryonic lethality during organogenesis, complete penetrance
FAK1	human synonym	MGI:95481	Ptk2	PTK2 protein tyrosine kinase 2	protein coding gene	MP:0011099	lethality throughout fetal growth and development, complete penetrance
FAK1	human synonym	MGI:95481	Ptk2	PTK2 protein tyrosine kinase 2	protein coding gene	MP:0011108	embryonic lethality during organogenesis, incomplete penetrance
FAK1	human synonym	MGI:95481	Ptk2	PTK2 protein tyrosine kinase 2	protein coding gene	MP:0011109	lethality throughout fetal growth and development, incomplete penetrance
FAK1	human synonym	MGI:95481	Ptk2	PTK2 protein tyrosine kinase 2	protein coding gene	MP:0011201	abnormal visceral yolk sac cavity morphology
FAK1	human synonym	MGI:95481	Ptk2	PTK2 protein tyrosine kinase 2	protein coding gene	MP:0011257	abnormal head fold morphology
FAK1	human synonym	MGI:95481	Ptk2	PTK2 protein tyrosine kinase 2	protein coding gene	MP:0011260	abnormal head mesenchyme morphology
FAK1	human synonym	MGI:95481	Ptk2	PTK2 protein tyrosine kinase 2	protein coding gene	MP:0011523	thin placenta labyrinth
FAK1	human synonym	MGI:95481	Ptk2	PTK2 protein tyrosine kinase 2	protein coding gene	MP:0011704	decreased fibroblast proliferation
FAK1	human synonym	MGI:95481	Ptk2	PTK2 protein tyrosine kinase 2	protein coding gene	MP:0011706	abnormal fibroblast migration
FAK1	human synonym	MGI:95481	Ptk2	PTK2 protein tyrosine kinase 2	protein coding gene	MP:0011708	decreased fibroblast cell migration
FAK1	human synonym	MGI:95481	Ptk2	PTK2 protein tyrosine kinase 2	protein coding gene	MP:0012082	delayed heart development
FAK1	human synonym	MGI:95481	Ptk2	PTK2 protein tyrosine kinase 2	protein coding gene	MP:0012104	small amniotic cavity
FAK1	human synonym	MGI:95481	Ptk2	PTK2 protein tyrosine kinase 2	protein coding gene	MP:0012131	small visceral yolk sac
FAK1	human synonym	MGI:95481	Ptk2	PTK2 protein tyrosine kinase 2	protein coding gene	MP:0012194	decreased keratinocyte migration
FAK1	human synonym	MGI:95481	Ptk2	PTK2 protein tyrosine kinase 2	protein coding gene	MP:0013192	decreased sebaceous gland number
FLK1	old symbol	MGI:96683	Kdr	kinase insert domain protein receptor	protein coding gene	MP:0000259	abnormal vascular development
FLK1	old symbol	MGI:96683	Kdr	kinase insert domain protein receptor	protein coding gene	MP:0000260	abnormal angiogenesis
FLK1	old symbol	MGI:96683	Kdr	kinase insert domain protein receptor	protein coding gene	MP:0000263	absent organized vascular network
FLK1	old symbol	MGI:96683	Kdr	kinase insert domain protein receptor	protein coding gene	MP:0000281	abnormal interventricular septum morphology
FLK1	old symbol	MGI:96683	Kdr	kinase insert domain protein receptor	protein coding gene	MP:0000596	abnormal liver development
FLK1	old symbol	MGI:96683	Kdr	kinase insert domain protein receptor	protein coding gene	MP:0000598	abnormal liver morphology
FLK1	old symbol	MGI:96683	Kdr	kinase insert domain protein receptor	protein coding gene	MP:0000607	abnormal hepatocyte morphology
FLK1	old symbol	MGI:96683	Kdr	kinase insert domain protein receptor	protein coding gene	MP:0000609	abnormal liver physiology
FLK1	old symbol	MGI:96683	Kdr	kinase insert domain protein receptor	protein coding gene	MP:0000611	jaundice
FLK1	old symbol	MGI:96683	Kdr	kinase insert domain protein receptor	protein coding gene	MP:0001092	abnormal trigeminal ganglion morphology
FLK1	old symbol	MGI:96683	Kdr	kinase insert domain protein receptor	protein coding gene	MP:0001265	decreased body size
FLK1	old symbol	MGI:96683	Kdr	kinase insert domain protein receptor	protein coding gene	MP:0001289	persistence of hyaloid vascular system
FLK1	old symbol	MGI:96683	Kdr	kinase insert domain protein receptor	protein coding gene	MP:0001312	abnormal cornea morphology
FLK1	old symbol	MGI:96683	Kdr	kinase insert domain protein receptor	protein coding gene	MP:0001606	impaired hematopoiesis
FLK1	old symbol	MGI:96683	Kdr	kinase insert domain protein receptor	protein coding gene	MP:0001614	abnormal blood vessel morphology
FLK1	old symbol	MGI:96683	Kdr	kinase insert domain protein receptor	protein coding gene	MP:0001622	abnormal vasculogenesis
FLK1	old symbol	MGI:96683	Kdr	kinase insert domain protein receptor	protein coding gene	MP:0001672	abnormal embryo development
FLK1	old symbol	MGI:96683	Kdr	kinase insert domain protein receptor	protein coding gene	MP:0001698	decreased embryo size
FLK1	old symbol	MGI:96683	Kdr	kinase insert domain protein receptor	protein coding gene	MP:0001719	absent vitelline blood vessels
FLK1	old symbol	MGI:96683	Kdr	kinase insert domain protein receptor	protein coding gene	MP:0001721	absent visceral yolk sac blood islands
FLK1	old symbol	MGI:96683	Kdr	kinase insert domain protein receptor	protein coding gene	MP:0001726	abnormal allantois morphology
FLK1	old symbol	MGI:96683	Kdr	kinase insert domain protein receptor	protein coding gene	MP:0001879	abnormal lymphatic vessel morphology
FLK1	old symbol	MGI:96683	Kdr	kinase insert domain protein receptor	protein coding gene	MP:0002085	abnormal embryonic tissue morphology
FLK1	old symbol	MGI:96683	Kdr	kinase insert domain protein receptor	protein coding gene	MP:0002123	abnormal definitive hematopoiesis
FLK1	old symbol	MGI:96683	Kdr	kinase insert domain protein receptor	protein coding gene	MP:0002169	no abnormal phenotype detected
FLK1	old symbol	MGI:96683	Kdr	kinase insert domain protein receptor	protein coding gene	MP:0002792	abnormal retinal vasculature morphology
FLK1	old symbol	MGI:96683	Kdr	kinase insert domain protein receptor	protein coding gene	MP:0003861	abnormal nervous system development
FLK1	old symbol	MGI:96683	Kdr	kinase insert domain protein receptor	protein coding gene	MP:0004106	lymphatic vessel hyperplasia
FLK1	old symbol	MGI:96683	Kdr	kinase insert domain protein receptor	protein coding gene	MP:0004111	abnormal coronary artery morphology
FLK1	old symbol	MGI:96683	Kdr	kinase insert domain protein receptor	protein coding gene	MP:0004272	abnormal basement membrane morphology
FLK1	old symbol	MGI:96683	Kdr	kinase insert domain protein receptor	protein coding gene	MP:0004787	abnormal dorsal aorta morphology
FLK1	old symbol	MGI:96683	Kdr	kinase insert domain protein receptor	protein coding gene	MP:0005165	increased susceptibility to injury
FLK1	old symbol	MGI:96683	Kdr	kinase insert domain protein receptor	protein coding gene	MP:0006138	congestive heart failure
FLK1	old symbol	MGI:96683	Kdr	kinase insert domain protein receptor	protein coding gene	MP:0006323	abnormal extraembryonic mesoderm development
FLK1	old symbol	MGI:96683	Kdr	kinase insert domain protein receptor	protein coding gene	MP:0006338	abnormal second pharyngeal arch morphology
FLK1	old symbol	MGI:96683	Kdr	kinase insert domain protein receptor	protein coding gene	MP:0008513	thin retinal inner plexiform layer
FLK1	old symbol	MGI:96683	Kdr	kinase insert domain protein receptor	protein coding gene	MP:0008778	abnormal lymphangiogenesis
FLK1	old symbol	MGI:96683	Kdr	kinase insert domain protein receptor	protein coding gene	MP:0009657	failure of chorioallantoic fusion
FLK1	old symbol	MGI:96683	Kdr	kinase insert domain protein receptor	protein coding gene	MP:0009660	abnormal induced retinal neovascularization
FLK1	old symbol	MGI:96683	Kdr	kinase insert domain protein receptor	protein coding gene	MP:0009698	heart hemorrhage
FLK1	old symbol	MGI:96683	Kdr	kinase insert domain protein receptor	protein coding gene	MP:0010200	enlarged lymphatic vessel
FLK1	old symbol	MGI:96683	Kdr	kinase insert domain protein receptor	protein coding gene	MP:0010642	absent third pharyngeal arch
FLK1	old symbol	MGI:96683	Kdr	kinase insert domain protein receptor	protein coding gene	MP:0010643	absent fourth pharyngeal arch
FLK1	old symbol	MGI:96683	Kdr	kinase insert domain protein receptor	protein coding gene	MP:0010939	abnormal mandibular prominence morphology
FLK1	old symbol	MGI:96683	Kdr	kinase insert domain protein receptor	protein coding gene	MP:0011090	perinatal lethality, incomplete penetrance
FLK1	old symbol	MGI:96683	Kdr	kinase insert domain protein receptor	protein coding gene	MP:0011092	embryonic lethality, complete penetrance
FLK1	old symbol	MGI:96683	Kdr	kinase insert domain protein receptor	protein coding gene	MP:0011098	embryonic lethality during organogenesis, complete penetrance
FLK1	old symbol	MGI:96683	Kdr	kinase insert domain protein receptor	protein coding gene	MP:0011099	lethality throughout fetal growth and development, complete penetrance
FLK1	old symbol	MGI:96683	Kdr	kinase insert domain protein receptor	protein coding gene	MP:0011965	decreased total retina thickness
FLK1	old symbol	MGI:96683	Kdr	kinase insert domain protein receptor	protein coding gene	MP:0012756	impaired cranial neural crest cell differentiation
FLK1	old symbol	MGI:96683	Kdr	kinase insert domain protein receptor	protein coding gene	MP:0012757	abnormal cranial neural crest cell migration
FLK1	old symbol	MGI:96683	Kdr	kinase insert domain protein receptor	protein coding gene	MP:0013241	embryo tissue necrosis
ITGB1	current symbol	MGI:96610	Itgb1	integrin beta 1 (fibronectin receptor beta)	protein coding gene	MP:0000022	abnormal ear shape
ITGB1	current symbol	MGI:96610	Itgb1	integrin beta 1 (fibronectin receptor beta)	protein coding gene	MP:0000023	abnormal ear position
ITGB1	current symbol	MGI:96610	Itgb1	integrin beta 1 (fibronectin receptor beta)	protein coding gene	MP:0000111	cleft palate
ITGB1	current symbol	MGI:96610	Itgb1	integrin beta 1 (fibronectin receptor beta)	protein coding gene	MP:0000164	abnormal cartilage development
ITGB1	current symbol	MGI:96610	Itgb1	integrin beta 1 (fibronectin receptor beta)	protein coding gene	MP:0000165	abnormal long bone hypertrophic chondrocyte zone
ITGB1	current symbol	MGI:96610	Itgb1	integrin beta 1 (fibronectin receptor beta)	protein coding gene	MP:0000166	abnormal chondrocyte morphology
ITGB1	current symbol	MGI:96610	Itgb1	integrin beta 1 (fibronectin receptor beta)	protein coding gene	MP:0000167	decreased chondrocyte number
ITGB1	current symbol	MGI:96610	Itgb1	integrin beta 1 (fibronectin receptor beta)	protein coding gene	MP:0000208	decreased hematocrit
ITGB1	current symbol	MGI:96610	Itgb1	integrin beta 1 (fibronectin receptor beta)	protein coding gene	MP:0000266	abnormal heart morphology
ITGB1	current symbol	MGI:96610	Itgb1	integrin beta 1 (fibronectin receptor beta)	protein coding gene	MP:0000278	abnormal myocardial fiber morphology
ITGB1	current symbol	MGI:96610	Itgb1	integrin beta 1 (fibronectin receptor beta)	protein coding gene	MP:0000352	decreased cell proliferation
ITGB1	current symbol	MGI:96610	Itgb1	integrin beta 1 (fibronectin receptor beta)	protein coding gene	MP:0000367	abnormal coat/ hair morphology
ITGB1	current symbol	MGI:96610	Itgb1	integrin beta 1 (fibronectin receptor beta)	protein coding gene	MP:0000377	abnormal hair follicle morphology
ITGB1	current symbol	MGI:96610	Itgb1	integrin beta 1 (fibronectin receptor beta)	protein coding gene	MP:0000379	decreased hair follicle number
ITGB1	current symbol	MGI:96610	Itgb1	integrin beta 1 (fibronectin receptor beta)	protein coding gene	MP:0000381	enlarged hair follicles
ITGB1	current symbol	MGI:96610	Itgb1	integrin beta 1 (fibronectin receptor beta)	protein coding gene	MP:0000414	alopecia
ITGB1	current symbol	MGI:96610	Itgb1	integrin beta 1 (fibronectin receptor beta)	protein coding gene	MP:0000416	sparse hair
ITGB1	current symbol	MGI:96610	Itgb1	integrin beta 1 (fibronectin receptor beta)	protein coding gene	MP:0000428	abnormal craniofacial morphology
ITGB1	current symbol	MGI:96610	Itgb1	integrin beta 1 (fibronectin receptor beta)	protein coding gene	MP:0000432	abnormal head morphology
ITGB1	current symbol	MGI:96610	Itgb1	integrin beta 1 (fibronectin receptor beta)	protein coding gene	MP:0000460	mandible hypoplasia
ITGB1	current symbol	MGI:96610	Itgb1	integrin beta 1 (fibronectin receptor beta)	protein coding gene	MP:0000468	abnormal esophageal epithelium morphology
ITGB1	current symbol	MGI:96610	Itgb1	integrin beta 1 (fibronectin receptor beta)	protein coding gene	MP:0000477	abnormal intestine morphology
ITGB1	current symbol	MGI:96610	Itgb1	integrin beta 1 (fibronectin receptor beta)	protein coding gene	MP:0000479	abnormal enterocyte morphology
ITGB1	current symbol	MGI:96610	Itgb1	integrin beta 1 (fibronectin receptor beta)	protein coding gene	MP:0000488	abnormal intestinal epithelium morphology
ITGB1	current symbol	MGI:96610	Itgb1	integrin beta 1 (fibronectin receptor beta)	protein coding gene	MP:0000489	abnormal large intestine morphology
ITGB1	current symbol	MGI:96610	Itgb1	integrin beta 1 (fibronectin receptor beta)	protein coding gene	MP:0000490	abnormal crypts of Lieberkuhn morphology
ITGB1	current symbol	MGI:96610	Itgb1	integrin beta 1 (fibronectin receptor beta)	protein coding gene	MP:0000496	abnormal small intestine morphology
ITGB1	current symbol	MGI:96610	Itgb1	integrin beta 1 (fibronectin receptor beta)	protein coding gene	MP:0000520	absent kidney
ITGB1	current symbol	MGI:96610	Itgb1	integrin beta 1 (fibronectin receptor beta)	protein coding gene	MP:0000521	abnormal kidney cortex morphology
ITGB1	current symbol	MGI:96610	Itgb1	integrin beta 1 (fibronectin receptor beta)	protein coding gene	MP:0000525	renal tubular acidosis
ITGB1	current symbol	MGI:96610	Itgb1	integrin beta 1 (fibronectin receptor beta)	protein coding gene	MP:0000627	abnormal mammary gland morphology
ITGB1	current symbol	MGI:96610	Itgb1	integrin beta 1 (fibronectin receptor beta)	protein coding gene	MP:0000648	absent sebaceous gland
ITGB1	current symbol	MGI:96610	Itgb1	integrin beta 1 (fibronectin receptor beta)	protein coding gene	MP:0000729	abnormal myogenesis
ITGB1	current symbol	MGI:96610	Itgb1	integrin beta 1 (fibronectin receptor beta)	protein coding gene	MP:0000748	progressive muscle weakness
ITGB1	current symbol	MGI:96610	Itgb1	integrin beta 1 (fibronectin receptor beta)	protein coding gene	MP:0000759	abnormal skeletal muscle morphology
ITGB1	current symbol	MGI:96610	Itgb1	integrin beta 1 (fibronectin receptor beta)	protein coding gene	MP:0000788	abnormal cerebral cortex morphology
ITGB1	current symbol	MGI:96610	Itgb1	integrin beta 1 (fibronectin receptor beta)	protein coding gene	MP:0000792	abnormal cortical marginal zone morphology
ITGB1	current symbol	MGI:96610	Itgb1	integrin beta 1 (fibronectin receptor beta)	protein coding gene	MP:0000820	abnormal choroid plexus morphology
ITGB1	current symbol	MGI:96610	Itgb1	integrin beta 1 (fibronectin receptor beta)	protein coding gene	MP:0000849	abnormal cerebellum morphology
ITGB1	current symbol	MGI:96610	Itgb1	integrin beta 1 (fibronectin receptor beta)	protein coding gene	MP:0000852	small cerebellum
ITGB1	current symbol	MGI:96610	Itgb1	integrin beta 1 (fibronectin receptor beta)	protein coding gene	MP:0000854	abnormal cerebellum development
ITGB1	current symbol	MGI:96610	Itgb1	integrin beta 1 (fibronectin receptor beta)	protein coding gene	MP:0000857	abnormal cerebellar foliation
ITGB1	current symbol	MGI:96610	Itgb1	integrin beta 1 (fibronectin receptor beta)	protein coding gene	MP:0000864	abnormal cerebellum vermis morphology
ITGB1	current symbol	MGI:96610	Itgb1	integrin beta 1 (fibronectin receptor beta)	protein coding gene	MP:0000914	exencephaly
ITGB1	current symbol	MGI:96610	Itgb1	integrin beta 1 (fibronectin receptor beta)	protein coding gene	MP:0000920	abnormal myelination
ITGB1	current symbol	MGI:96610	Itgb1	integrin beta 1 (fibronectin receptor beta)	protein coding gene	MP:0000929	open neural tube
ITGB1	current symbol	MGI:96610	Itgb1	integrin beta 1 (fibronectin receptor beta)	protein coding gene	MP:0000930	wavy neural tube
ITGB1	current symbol	MGI:96610	Itgb1	integrin beta 1 (fibronectin receptor beta)	protein coding gene	MP:0000952	abnormal CNS glial cell morphology
ITGB1	current symbol	MGI:96610	Itgb1	integrin beta 1 (fibronectin receptor beta)	protein coding gene	MP:0001046	abnormal enteric neuron morphology
ITGB1	current symbol	MGI:96610	Itgb1	integrin beta 1 (fibronectin receptor beta)	protein coding gene	MP:0001052	abnormal innervation pattern to muscle
ITGB1	current symbol	MGI:96610	Itgb1	integrin beta 1 (fibronectin receptor beta)	protein coding gene	MP:0001053	abnormal neuromuscular synapse morphology
ITGB1	current symbol	MGI:96610	Itgb1	integrin beta 1 (fibronectin receptor beta)	protein coding gene	MP:0001056	abnormal cranial nerve morphology
ITGB1	current symbol	MGI:96610	Itgb1	integrin beta 1 (fibronectin receptor beta)	protein coding gene	MP:0001109	absent Schwann cell precursors
ITGB1	current symbol	MGI:96610	Itgb1	integrin beta 1 (fibronectin receptor beta)	protein coding gene	MP:0001190	reddish skin
ITGB1	current symbol	MGI:96610	Itgb1	integrin beta 1 (fibronectin receptor beta)	protein coding gene	MP:0001191	abnormal skin condition
ITGB1	current symbol	MGI:96610	Itgb1	integrin beta 1 (fibronectin receptor beta)	protein coding gene	MP:0001198	tight skin
ITGB1	current symbol	MGI:96610	Itgb1	integrin beta 1 (fibronectin receptor beta)	protein coding gene	MP:0001199	thin skin
ITGB1	current symbol	MGI:96610	Itgb1	integrin beta 1 (fibronectin receptor beta)	protein coding gene	MP:0001208	blistering
ITGB1	current symbol	MGI:96610	Itgb1	integrin beta 1 (fibronectin receptor beta)	protein coding gene	MP:0001212	skin lesions
ITGB1	current symbol	MGI:96610	Itgb1	integrin beta 1 (fibronectin receptor beta)	protein coding gene	MP:0001216	abnormal epidermal layer morphology
ITGB1	current symbol	MGI:96610	Itgb1	integrin beta 1 (fibronectin receptor beta)	protein coding gene	MP:0001218	thin epidermis
ITGB1	current symbol	MGI:96610	Itgb1	integrin beta 1 (fibronectin receptor beta)	protein coding gene	MP:0001219	thick epidermis
ITGB1	current symbol	MGI:96610	Itgb1	integrin beta 1 (fibronectin receptor beta)	protein coding gene	MP:0001222	epidermal hyperplasia
ITGB1	current symbol	MGI:96610	Itgb1	integrin beta 1 (fibronectin receptor beta)	protein coding gene	MP:0001231	abnormal epidermis stratum basale morphology
ITGB1	current symbol	MGI:96610	Itgb1	integrin beta 1 (fibronectin receptor beta)	protein coding gene	MP:0001243	abnormal dermal layer morphology
ITGB1	current symbol	MGI:96610	Itgb1	integrin beta 1 (fibronectin receptor beta)	protein coding gene	MP:0001258	decreased body length
ITGB1	current symbol	MGI:96610	Itgb1	integrin beta 1 (fibronectin receptor beta)	protein coding gene	MP:0001262	decreased body weight
ITGB1	current symbol	MGI:96610	Itgb1	integrin beta 1 (fibronectin receptor beta)	protein coding gene	MP:0001265	decreased body size
ITGB1	current symbol	MGI:96610	Itgb1	integrin beta 1 (fibronectin receptor beta)	protein coding gene	MP:0001297	microphthalmia
ITGB1	current symbol	MGI:96610	Itgb1	integrin beta 1 (fibronectin receptor beta)	protein coding gene	MP:0001299	abnormal eye distance/ position
ITGB1	current symbol	MGI:96610	Itgb1	integrin beta 1 (fibronectin receptor beta)	protein coding gene	MP:0001340	abnormal eyelid morphology
ITGB1	current symbol	MGI:96610	Itgb1	integrin beta 1 (fibronectin receptor beta)	protein coding gene	MP:0001393	ataxia
ITGB1	current symbol	MGI:96610	Itgb1	integrin beta 1 (fibronectin receptor beta)	protein coding gene	MP:0001402	hypoactivity
ITGB1	current symbol	MGI:96610	Itgb1	integrin beta 1 (fibronectin receptor beta)	protein coding gene	MP:0001406	abnormal gait
ITGB1	current symbol	MGI:96610	Itgb1	integrin beta 1 (fibronectin receptor beta)	protein coding gene	MP:0001504	abnormal posture
ITGB1	current symbol	MGI:96610	Itgb1	integrin beta 1 (fibronectin receptor beta)	protein coding gene	MP:0001516	abnormal motor coordination/balance
ITGB1	current symbol	MGI:96610	Itgb1	integrin beta 1 (fibronectin receptor beta)	protein coding gene	MP:0001544	abnormal cardiovascular system physiology
ITGB1	current symbol	MGI:96610	Itgb1	integrin beta 1 (fibronectin receptor beta)	protein coding gene	MP:0001575	cyanosis
ITGB1	current symbol	MGI:96610	Itgb1	integrin beta 1 (fibronectin receptor beta)	protein coding gene	MP:0001577	anemia
ITGB1	current symbol	MGI:96610	Itgb1	integrin beta 1 (fibronectin receptor beta)	protein coding gene	MP:0001666	abnormal intestinal absorption
ITGB1	current symbol	MGI:96610	Itgb1	integrin beta 1 (fibronectin receptor beta)	protein coding gene	MP:0001672	abnormal embryo development
ITGB1	current symbol	MGI:96610	Itgb1	integrin beta 1 (fibronectin receptor beta)	protein coding gene	MP:0001698	decreased embryo size
ITGB1	current symbol	MGI:96610	Itgb1	integrin beta 1 (fibronectin receptor beta)	protein coding gene	MP:0001706	abnormal left-right axis patterning
ITGB1	current symbol	MGI:96610	Itgb1	integrin beta 1 (fibronectin receptor beta)	protein coding gene	MP:0001711	abnormal placenta morphology
ITGB1	current symbol	MGI:96610	Itgb1	integrin beta 1 (fibronectin receptor beta)	protein coding gene	MP:0001716	abnormal placenta labyrinth morphology
ITGB1	current symbol	MGI:96610	Itgb1	integrin beta 1 (fibronectin receptor beta)	protein coding gene	MP:0001727	abnormal embryo implantation
ITGB1	current symbol	MGI:96610	Itgb1	integrin beta 1 (fibronectin receptor beta)	protein coding gene	MP:0001730	embryonic growth arrest
ITGB1	current symbol	MGI:96610	Itgb1	integrin beta 1 (fibronectin receptor beta)	protein coding gene	MP:0001732	postnatal growth retardation
ITGB1	current symbol	MGI:96610	Itgb1	integrin beta 1 (fibronectin receptor beta)	protein coding gene	MP:0001762	polyuria
ITGB1	current symbol	MGI:96610	Itgb1	integrin beta 1 (fibronectin receptor beta)	protein coding gene	MP:0001785	edema
ITGB1	current symbol	MGI:96610	Itgb1	integrin beta 1 (fibronectin receptor beta)	protein coding gene	MP:0001855	abnormal atrial thrombosis
ITGB1	current symbol	MGI:96610	Itgb1	integrin beta 1 (fibronectin receptor beta)	protein coding gene	MP:0001914	hemorrhage
ITGB1	current symbol	MGI:96610	Itgb1	integrin beta 1 (fibronectin receptor beta)	protein coding gene	MP:0001924	infertility
ITGB1	current symbol	MGI:96610	Itgb1	integrin beta 1 (fibronectin receptor beta)	protein coding gene	MP:0001954	respiratory distress
ITGB1	current symbol	MGI:96610	Itgb1	integrin beta 1 (fibronectin receptor beta)	protein coding gene	MP:0002073	abnormal hair growth
ITGB1	current symbol	MGI:96610	Itgb1	integrin beta 1 (fibronectin receptor beta)	protein coding gene	MP:0002083	premature death
ITGB1	current symbol	MGI:96610	Itgb1	integrin beta 1 (fibronectin receptor beta)	protein coding gene	MP:0002095	abnormal skin pigmentation
ITGB1	current symbol	MGI:96610	Itgb1	integrin beta 1 (fibronectin receptor beta)	protein coding gene	MP:0002109	abnormal limb morphology
ITGB1	current symbol	MGI:96610	Itgb1	integrin beta 1 (fibronectin receptor beta)	protein coding gene	MP:0002135	abnormal kidney morphology
ITGB1	current symbol	MGI:96610	Itgb1	integrin beta 1 (fibronectin receptor beta)	protein coding gene	MP:0002151	abnormal neural tube morphology
ITGB1	current symbol	MGI:96610	Itgb1	integrin beta 1 (fibronectin receptor beta)	protein coding gene	MP:0002152	abnormal brain morphology
ITGB1	current symbol	MGI:96610	Itgb1	integrin beta 1 (fibronectin receptor beta)	protein coding gene	MP:0002169	no abnormal phenotype detected
ITGB1	current symbol	MGI:96610	Itgb1	integrin beta 1 (fibronectin receptor beta)	protein coding gene	MP:0002184	abnormal innervation
ITGB1	current symbol	MGI:96610	Itgb1	integrin beta 1 (fibronectin receptor beta)	protein coding gene	MP:0002269	muscular atrophy
ITGB1	current symbol	MGI:96610	Itgb1	integrin beta 1 (fibronectin receptor beta)	protein coding gene	MP:0002427	disproportionate dwarf
ITGB1	current symbol	MGI:96610	Itgb1	integrin beta 1 (fibronectin receptor beta)	protein coding gene	MP:0002639	micrognathia
ITGB1	current symbol	MGI:96610	Itgb1	integrin beta 1 (fibronectin receptor beta)	protein coding gene	MP:0002651	abnormal sciatic nerve morphology
ITGB1	current symbol	MGI:96610	Itgb1	integrin beta 1 (fibronectin receptor beta)	protein coding gene	MP:0002655	abnormal keratinocyte morphology
ITGB1	current symbol	MGI:96610	Itgb1	integrin beta 1 (fibronectin receptor beta)	protein coding gene	MP:0002657	chondrodystrophy
ITGB1	current symbol	MGI:96610	Itgb1	integrin beta 1 (fibronectin receptor beta)	protein coding gene	MP:0002663	absent blastocoele
ITGB1	current symbol	MGI:96610	Itgb1	integrin beta 1 (fibronectin receptor beta)	protein coding gene	MP:0002705	dilated renal tubules
ITGB1	current symbol	MGI:96610	Itgb1	integrin beta 1 (fibronectin receptor beta)	protein coding gene	MP:0002718	abnormal inner cell mass morphology
ITGB1	current symbol	MGI:96610	Itgb1	integrin beta 1 (fibronectin receptor beta)	protein coding gene	MP:0002741	small olfactory bulb
ITGB1	current symbol	MGI:96610	Itgb1	integrin beta 1 (fibronectin receptor beta)	protein coding gene	MP:0002753	dilated heart left ventricle
ITGB1	current symbol	MGI:96610	Itgb1	integrin beta 1 (fibronectin receptor beta)	protein coding gene	MP:0002754	dilated heart right ventricle
ITGB1	current symbol	MGI:96610	Itgb1	integrin beta 1 (fibronectin receptor beta)	protein coding gene	MP:0002764	short tibia
ITGB1	current symbol	MGI:96610	Itgb1	integrin beta 1 (fibronectin receptor beta)	protein coding gene	MP:0002791	steatorrhea
ITGB1	current symbol	MGI:96610	Itgb1	integrin beta 1 (fibronectin receptor beta)	protein coding gene	MP:0002795	dilated cardiomyopathy
ITGB1	current symbol	MGI:96610	Itgb1	integrin beta 1 (fibronectin receptor beta)	protein coding gene	MP:0002796	impaired skin barrier function
ITGB1	current symbol	MGI:96610	Itgb1	integrin beta 1 (fibronectin receptor beta)	protein coding gene	MP:0002828	abnormal renal glomerular capsule morphology
ITGB1	current symbol	MGI:96610	Itgb1	integrin beta 1 (fibronectin receptor beta)	protein coding gene	MP:0002840	abnormal lens fiber morphology
ITGB1	current symbol	MGI:96610	Itgb1	integrin beta 1 (fibronectin receptor beta)	protein coding gene	MP:0002871	albuminuria
ITGB1	current symbol	MGI:96610	Itgb1	integrin beta 1 (fibronectin receptor beta)	protein coding gene	MP:0002884	abnormal pharyngeal arch morphology
ITGB1	current symbol	MGI:96610	Itgb1	integrin beta 1 (fibronectin receptor beta)	protein coding gene	MP:0002896	abnormal bone mineralization
ITGB1	current symbol	MGI:96610	Itgb1	integrin beta 1 (fibronectin receptor beta)	protein coding gene	MP:0002908	delayed wound healing
ITGB1	current symbol	MGI:96610	Itgb1	integrin beta 1 (fibronectin receptor beta)	protein coding gene	MP:0002926	aganglionic megacolon
ITGB1	current symbol	MGI:96610	Itgb1	integrin beta 1 (fibronectin receptor beta)	protein coding gene	MP:0002953	thick ventricular wall
ITGB1	current symbol	MGI:96610	Itgb1	integrin beta 1 (fibronectin receptor beta)	protein coding gene	MP:0002962	increased urine protein level
ITGB1	current symbol	MGI:96610	Itgb1	integrin beta 1 (fibronectin receptor beta)	protein coding gene	MP:0002988	decreased urine osmolality
ITGB1	current symbol	MGI:96610	Itgb1	integrin beta 1 (fibronectin receptor beta)	protein coding gene	MP:0002989	small kidney
ITGB1	current symbol	MGI:96610	Itgb1	integrin beta 1 (fibronectin receptor beta)	protein coding gene	MP:0003014	abnormal kidney medulla morphology
ITGB1	current symbol	MGI:96610	Itgb1	integrin beta 1 (fibronectin receptor beta)	protein coding gene	MP:0003017	decreased circulating bicarbonate level
ITGB1	current symbol	MGI:96610	Itgb1	integrin beta 1 (fibronectin receptor beta)	protein coding gene	MP:0003054	spina bifida
ITGB1	current symbol	MGI:96610	Itgb1	integrin beta 1 (fibronectin receptor beta)	protein coding gene	MP:0003055	abnormal long bone epiphyseal plate morphology
ITGB1	current symbol	MGI:96610	Itgb1	integrin beta 1 (fibronectin receptor beta)	protein coding gene	MP:0003077	abnormal cell cycle
ITGB1	current symbol	MGI:96610	Itgb1	integrin beta 1 (fibronectin receptor beta)	protein coding gene	MP:0003078	aphakia
ITGB1	current symbol	MGI:96610	Itgb1	integrin beta 1 (fibronectin receptor beta)	protein coding gene	MP:0003141	cardiac fibrosis
ITGB1	current symbol	MGI:96610	Itgb1	integrin beta 1 (fibronectin receptor beta)	protein coding gene	MP:0003237	abnormal lens epithelium morphology
ITGB1	current symbol	MGI:96610	Itgb1	integrin beta 1 (fibronectin receptor beta)	protein coding gene	MP:0003400	kinked neural tube
ITGB1	current symbol	MGI:96610	Itgb1	integrin beta 1 (fibronectin receptor beta)	protein coding gene	MP:0003446	renal hypoplasia
ITGB1	current symbol	MGI:96610	Itgb1	integrin beta 1 (fibronectin receptor beta)	protein coding gene	MP:0003566	abnormal cell adhesion
ITGB1	current symbol	MGI:96610	Itgb1	integrin beta 1 (fibronectin receptor beta)	protein coding gene	MP:0003604	single kidney
ITGB1	current symbol	MGI:96610	Itgb1	integrin beta 1 (fibronectin receptor beta)	protein coding gene	MP:0003606	kidney failure
ITGB1	current symbol	MGI:96610	Itgb1	integrin beta 1 (fibronectin receptor beta)	protein coding gene	MP:0003626	kidney medulla hypoplasia
ITGB1	current symbol	MGI:96610	Itgb1	integrin beta 1 (fibronectin receptor beta)	protein coding gene	MP:0003632	abnormal nervous system morphology
ITGB1	current symbol	MGI:96610	Itgb1	integrin beta 1 (fibronectin receptor beta)	protein coding gene	MP:0003648	abnormal radial glial cell morphology
ITGB1	current symbol	MGI:96610	Itgb1	integrin beta 1 (fibronectin receptor beta)	protein coding gene	MP:0003704	abnormal hair follicle development
ITGB1	current symbol	MGI:96610	Itgb1	integrin beta 1 (fibronectin receptor beta)	protein coding gene	MP:0003717	pallor
ITGB1	current symbol	MGI:96610	Itgb1	integrin beta 1 (fibronectin receptor beta)	protein coding gene	MP:0003743	abnormal facial morphology
ITGB1	current symbol	MGI:96610	Itgb1	integrin beta 1 (fibronectin receptor beta)	protein coding gene	MP:0003794	delayed somite formation
ITGB1	current symbol	MGI:96610	Itgb1	integrin beta 1 (fibronectin receptor beta)	protein coding gene	MP:0003918	decreased kidney weight
ITGB1	current symbol	MGI:96610	Itgb1	integrin beta 1 (fibronectin receptor beta)	protein coding gene	MP:0003949	abnormal circulating lipid level
ITGB1	current symbol	MGI:96610	Itgb1	integrin beta 1 (fibronectin receptor beta)	protein coding gene	MP:0003984	embryonic growth retardation
ITGB1	current symbol	MGI:96610	Itgb1	integrin beta 1 (fibronectin receptor beta)	protein coding gene	MP:0004039	abnormal cardiac cell glucose uptake
ITGB1	current symbol	MGI:96610	Itgb1	integrin beta 1 (fibronectin receptor beta)	protein coding gene	MP:0004084	abnormal cardiac muscle relaxation
ITGB1	current symbol	MGI:96610	Itgb1	integrin beta 1 (fibronectin receptor beta)	protein coding gene	MP:0004174	abnormal spine curvature
ITGB1	current symbol	MGI:96610	Itgb1	integrin beta 1 (fibronectin receptor beta)	protein coding gene	MP:0004200	decreased fetal size
ITGB1	current symbol	MGI:96610	Itgb1	integrin beta 1 (fibronectin receptor beta)	protein coding gene	MP:0004272	abnormal basement membrane morphology
ITGB1	current symbol	MGI:96610	Itgb1	integrin beta 1 (fibronectin receptor beta)	protein coding gene	MP:0004279	abnormal rostral migratory stream morphology
ITGB1	current symbol	MGI:96610	Itgb1	integrin beta 1 (fibronectin receptor beta)	protein coding gene	MP:0004351	short humerus
ITGB1	current symbol	MGI:96610	Itgb1	integrin beta 1 (fibronectin receptor beta)	protein coding gene	MP:0004485	increased response of heart to induced stress
ITGB1	current symbol	MGI:96610	Itgb1	integrin beta 1 (fibronectin receptor beta)	protein coding gene	MP:0004502	decreased incidence of tumors by chemical induction
ITGB1	current symbol	MGI:96610	Itgb1	integrin beta 1 (fibronectin receptor beta)	protein coding gene	MP:0004686	decreased length of long bones
ITGB1	current symbol	MGI:96610	Itgb1	integrin beta 1 (fibronectin receptor beta)	protein coding gene	MP:0004754	abnormal kidney collecting duct morphology
ITGB1	current symbol	MGI:96610	Itgb1	integrin beta 1 (fibronectin receptor beta)	protein coding gene	MP:0004819	decreased skeletal muscle mass
ITGB1	current symbol	MGI:96610	Itgb1	integrin beta 1 (fibronectin receptor beta)	protein coding gene	MP:0004860	dilated kidney collecting duct
ITGB1	current symbol	MGI:96610	Itgb1	integrin beta 1 (fibronectin receptor beta)	protein coding gene	MP:0004867	decreased platelet calcium level
ITGB1	current symbol	MGI:96610	Itgb1	integrin beta 1 (fibronectin receptor beta)	protein coding gene	MP:0004937	dilated heart
ITGB1	current symbol	MGI:96610	Itgb1	integrin beta 1 (fibronectin receptor beta)	protein coding gene	MP:0004947	skin inflammation
ITGB1	current symbol	MGI:96610	Itgb1	integrin beta 1 (fibronectin receptor beta)	protein coding gene	MP:0004963	abnormal blastocoele morphology
ITGB1	current symbol	MGI:96610	Itgb1	integrin beta 1 (fibronectin receptor beta)	protein coding gene	MP:0004964	absent inner cell mass
ITGB1	current symbol	MGI:96610	Itgb1	integrin beta 1 (fibronectin receptor beta)	protein coding gene	MP:0004965	inner cell mass degeneration
ITGB1	current symbol	MGI:96610	Itgb1	integrin beta 1 (fibronectin receptor beta)	protein coding gene	MP:0004969	pale kidney
ITGB1	current symbol	MGI:96610	Itgb1	integrin beta 1 (fibronectin receptor beta)	protein coding gene	MP:0005031	abnormal trophoblast layer morphology
ITGB1	current symbol	MGI:96610	Itgb1	integrin beta 1 (fibronectin receptor beta)	protein coding gene	MP:0005035	perianal ulcer
ITGB1	current symbol	MGI:96610	Itgb1	integrin beta 1 (fibronectin receptor beta)	protein coding gene	MP:0005294	abnormal heart ventricle morphology
ITGB1	current symbol	MGI:96610	Itgb1	integrin beta 1 (fibronectin receptor beta)	protein coding gene	MP:0005312	pericardial effusion
ITGB1	current symbol	MGI:96610	Itgb1	integrin beta 1 (fibronectin receptor beta)	protein coding gene	MP:0005325	abnormal renal glomerulus morphology
ITGB1	current symbol	MGI:96610	Itgb1	integrin beta 1 (fibronectin receptor beta)	protein coding gene	MP:0005329	abnormal myocardium layer morphology
ITGB1	current symbol	MGI:96610	Itgb1	integrin beta 1 (fibronectin receptor beta)	protein coding gene	MP:0005408	hypopigmentation
ITGB1	current symbol	MGI:96610	Itgb1	integrin beta 1 (fibronectin receptor beta)	protein coding gene	MP:0005464	abnormal platelet physiology
ITGB1	current symbol	MGI:96610	Itgb1	integrin beta 1 (fibronectin receptor beta)	protein coding gene	MP:0005556	abnormal renal filtration rate
ITGB1	current symbol	MGI:96610	Itgb1	integrin beta 1 (fibronectin receptor beta)	protein coding gene	MP:0005565	increased blood urea nitrogen level
ITGB1	current symbol	MGI:96610	Itgb1	integrin beta 1 (fibronectin receptor beta)	protein coding gene	MP:0005598	decreased ventricle muscle contractility
ITGB1	current symbol	MGI:96610	Itgb1	integrin beta 1 (fibronectin receptor beta)	protein coding gene	MP:0005621	abnormal cell physiology
ITGB1	current symbol	MGI:96610	Itgb1	integrin beta 1 (fibronectin receptor beta)	protein coding gene	MP:0005623	abnormal meninges morphology
ITGB1	current symbol	MGI:96610	Itgb1	integrin beta 1 (fibronectin receptor beta)	protein coding gene	MP:0005664	decreased circulating noradrenaline level
ITGB1	current symbol	MGI:96610	Itgb1	integrin beta 1 (fibronectin receptor beta)	protein coding gene	MP:0006009	abnormal neuronal migration
ITGB1	current symbol	MGI:96610	Itgb1	integrin beta 1 (fibronectin receptor beta)	protein coding gene	MP:0006042	increased apoptosis
ITGB1	current symbol	MGI:96610	Itgb1	integrin beta 1 (fibronectin receptor beta)	protein coding gene	MP:0006138	congestive heart failure
ITGB1	current symbol	MGI:96610	Itgb1	integrin beta 1 (fibronectin receptor beta)	protein coding gene	MP:0006270	abnormal mammary gland growth during lactation
ITGB1	current symbol	MGI:96610	Itgb1	integrin beta 1 (fibronectin receptor beta)	protein coding gene	MP:0006280	abnormal digit development
ITGB1	current symbol	MGI:96610	Itgb1	integrin beta 1 (fibronectin receptor beta)	protein coding gene	MP:0006337	abnormal first pharyngeal arch morphology
ITGB1	current symbol	MGI:96610	Itgb1	integrin beta 1 (fibronectin receptor beta)	protein coding gene	MP:0006341	small first pharyngeal arch
ITGB1	current symbol	MGI:96610	Itgb1	integrin beta 1 (fibronectin receptor beta)	protein coding gene	MP:0006344	small second pharyngeal arch
ITGB1	current symbol	MGI:96610	Itgb1	integrin beta 1 (fibronectin receptor beta)	protein coding gene	MP:0008011	intestine polyps
ITGB1	current symbol	MGI:96610	Itgb1	integrin beta 1 (fibronectin receptor beta)	protein coding gene	MP:0008030	abnormal Cajal-Retzius cell morphology
ITGB1	current symbol	MGI:96610	Itgb1	integrin beta 1 (fibronectin receptor beta)	protein coding gene	MP:0008140	podocyte foot process effacement
ITGB1	current symbol	MGI:96610	Itgb1	integrin beta 1 (fibronectin receptor beta)	protein coding gene	MP:0008151	increased diameter of long bones
ITGB1	current symbol	MGI:96610	Itgb1	integrin beta 1 (fibronectin receptor beta)	protein coding gene	MP:0008271	abnormal bone ossification
ITGB1	current symbol	MGI:96610	Itgb1	integrin beta 1 (fibronectin receptor beta)	protein coding gene	MP:0008725	enlarged heart atrium
ITGB1	current symbol	MGI:96610	Itgb1	integrin beta 1 (fibronectin receptor beta)	protein coding gene	MP:0008803	abnormal placental labyrinth vasculature morphology
ITGB1	current symbol	MGI:96610	Itgb1	integrin beta 1 (fibronectin receptor beta)	protein coding gene	MP:0009004	progressive hair loss
ITGB1	current symbol	MGI:96610	Itgb1	integrin beta 1 (fibronectin receptor beta)	protein coding gene	MP:0009176	increased pancreatic alpha cell number
ITGB1	current symbol	MGI:96610	Itgb1	integrin beta 1 (fibronectin receptor beta)	protein coding gene	MP:0009254	disorganized pancreatic islets
ITGB1	current symbol	MGI:96610	Itgb1	integrin beta 1 (fibronectin receptor beta)	protein coding gene	MP:0009349	increased urine pH
ITGB1	current symbol	MGI:96610	Itgb1	integrin beta 1 (fibronectin receptor beta)	protein coding gene	MP:0009385	abnormal dermal pigmentation
ITGB1	current symbol	MGI:96610	Itgb1	integrin beta 1 (fibronectin receptor beta)	protein coding gene	MP:0009406	decreased skeletal muscle fiber number
ITGB1	current symbol	MGI:96610	Itgb1	integrin beta 1 (fibronectin receptor beta)	protein coding gene	MP:0009584	decreased keratinocyte proliferation
ITGB1	current symbol	MGI:96610	Itgb1	integrin beta 1 (fibronectin receptor beta)	protein coding gene	MP:0009640	abnormal renal tubule epithelium morphology
ITGB1	current symbol	MGI:96610	Itgb1	integrin beta 1 (fibronectin receptor beta)	protein coding gene	MP:0009643	abnormal urine homeostasis
ITGB1	current symbol	MGI:96610	Itgb1	integrin beta 1 (fibronectin receptor beta)	protein coding gene	MP:0009657	failure of chorioallantoic fusion
ITGB1	current symbol	MGI:96610	Itgb1	integrin beta 1 (fibronectin receptor beta)	protein coding gene	MP:0009763	increased sensitivity to induced morbidity/mortality
ITGB1	current symbol	MGI:96610	Itgb1	integrin beta 1 (fibronectin receptor beta)	protein coding gene	MP:0010019	liver vascular congestion
ITGB1	current symbol	MGI:96610	Itgb1	integrin beta 1 (fibronectin receptor beta)	protein coding gene	MP:0010334	pleural effusion
ITGB1	current symbol	MGI:96610	Itgb1	integrin beta 1 (fibronectin receptor beta)	protein coding gene	MP:0010684	abnormal hair follicle outer root sheath morphology
ITGB1	current symbol	MGI:96610	Itgb1	integrin beta 1 (fibronectin receptor beta)	protein coding gene	MP:0011085	postnatal lethality, complete penetrance
ITGB1	current symbol	MGI:96610	Itgb1	integrin beta 1 (fibronectin receptor beta)	protein coding gene	MP:0011087	neonatal lethality, complete penetrance
ITGB1	current symbol	MGI:96610	Itgb1	integrin beta 1 (fibronectin receptor beta)	protein coding gene	MP:0011088	neonatal lethality, incomplete penetrance
ITGB1	current symbol	MGI:96610	Itgb1	integrin beta 1 (fibronectin receptor beta)	protein coding gene	MP:0011090	perinatal lethality, incomplete penetrance
ITGB1	current symbol	MGI:96610	Itgb1	integrin beta 1 (fibronectin receptor beta)	protein coding gene	MP:0011092	embryonic lethality, complete penetrance
ITGB1	current symbol	MGI:96610	Itgb1	integrin beta 1 (fibronectin receptor beta)	protein coding gene	MP:0011094	embryonic lethality before implantation, complete penetrance
ITGB1	current symbol	MGI:96610	Itgb1	integrin beta 1 (fibronectin receptor beta)	protein coding gene	MP:0011096	embryonic lethality between implantation and somite formation, complete penetrance
ITGB1	current symbol	MGI:96610	Itgb1	integrin beta 1 (fibronectin receptor beta)	protein coding gene	MP:0011098	embryonic lethality during organogenesis, complete penetrance
ITGB1	current symbol	MGI:96610	Itgb1	integrin beta 1 (fibronectin receptor beta)	protein coding gene	MP:0011099	lethality throughout fetal growth and development, complete penetrance
ITGB1	current symbol	MGI:96610	Itgb1	integrin beta 1 (fibronectin receptor beta)	protein coding gene	MP:0011100	preweaning lethality, complete penetrance
ITGB1	current symbol	MGI:96610	Itgb1	integrin beta 1 (fibronectin receptor beta)	protein coding gene	MP:0011102	embryonic lethality, incomplete penetrance
ITGB1	current symbol	MGI:96610	Itgb1	integrin beta 1 (fibronectin receptor beta)	protein coding gene	MP:0011108	embryonic lethality during organogenesis, incomplete penetrance
ITGB1	current symbol	MGI:96610	Itgb1	integrin beta 1 (fibronectin receptor beta)	protein coding gene	MP:0011110	preweaning lethality, incomplete penetrance
ITGB1	current symbol	MGI:96610	Itgb1	integrin beta 1 (fibronectin receptor beta)	protein coding gene	MP:0011159	abnormal epidermal-dermal junction morphology
ITGB1	current symbol	MGI:96610	Itgb1	integrin beta 1 (fibronectin receptor beta)	protein coding gene	MP:0011160	dermal-epidermal separation
ITGB1	current symbol	MGI:96610	Itgb1	integrin beta 1 (fibronectin receptor beta)	protein coding gene	MP:0011186	abnormal visceral endoderm morphology
ITGB1	current symbol	MGI:96610	Itgb1	integrin beta 1 (fibronectin receptor beta)	protein coding gene	MP:0011264	abnormal cardiac mesenchyme morphology
ITGB1	current symbol	MGI:96610	Itgb1	integrin beta 1 (fibronectin receptor beta)	protein coding gene	MP:0011282	increased podocyte apoptosis
ITGB1	current symbol	MGI:96610	Itgb1	integrin beta 1 (fibronectin receptor beta)	protein coding gene	MP:0011307	kidney medulla cyst
ITGB1	current symbol	MGI:96610	Itgb1	integrin beta 1 (fibronectin receptor beta)	protein coding gene	MP:0011320	abnormal glomerular capillary morphology
ITGB1	current symbol	MGI:96610	Itgb1	integrin beta 1 (fibronectin receptor beta)	protein coding gene	MP:0011348	abnormal renal glomerulus basement membrane morphology
ITGB1	current symbol	MGI:96610	Itgb1	integrin beta 1 (fibronectin receptor beta)	protein coding gene	MP:0011353	expanded mesangial matrix
ITGB1	current symbol	MGI:96610	Itgb1	integrin beta 1 (fibronectin receptor beta)	protein coding gene	MP:0011368	increased kidney apoptosis
ITGB1	current symbol	MGI:96610	Itgb1	integrin beta 1 (fibronectin receptor beta)	protein coding gene	MP:0011400	lethality, complete penetrance
ITGB1	current symbol	MGI:96610	Itgb1	integrin beta 1 (fibronectin receptor beta)	protein coding gene	MP:0011402	renal cast
ITGB1	current symbol	MGI:96610	Itgb1	integrin beta 1 (fibronectin receptor beta)	protein coding gene	MP:0011417	abnormal renal transport
ITGB1	current symbol	MGI:96610	Itgb1	integrin beta 1 (fibronectin receptor beta)	protein coding gene	MP:0011427	increased mesangial cell number
ITGB1	current symbol	MGI:96610	Itgb1	integrin beta 1 (fibronectin receptor beta)	protein coding gene	MP:0011430	mesangiolysis
ITGB1	current symbol	MGI:96610	Itgb1	integrin beta 1 (fibronectin receptor beta)	protein coding gene	MP:0011440	increased kidney cell proliferation
ITGB1	current symbol	MGI:96610	Itgb1	integrin beta 1 (fibronectin receptor beta)	protein coding gene	MP:0011509	dilated glomerular capillary
ITGB1	current symbol	MGI:96610	Itgb1	integrin beta 1 (fibronectin receptor beta)	protein coding gene	MP:0011704	decreased fibroblast proliferation
ITGB1	current symbol	MGI:96610	Itgb1	integrin beta 1 (fibronectin receptor beta)	protein coding gene	MP:0011708	decreased fibroblast cell migration
ITGB1	current symbol	MGI:96610	Itgb1	integrin beta 1 (fibronectin receptor beta)	protein coding gene	MP:0012194	decreased keratinocyte migration
ITGB1	current symbol	MGI:96610	Itgb1	integrin beta 1 (fibronectin receptor beta)	protein coding gene	MP:0012263	decreased hindbrain size
ITGB1	current symbol	MGI:96610	Itgb1	integrin beta 1 (fibronectin receptor beta)	protein coding gene	MP:0012551	metabolic acidosis
ITGB1	current symbol	MGI:96610	Itgb1	integrin beta 1 (fibronectin receptor beta)	protein coding gene	MP:0012702	increased embryonic neuroepithelium thickness
ITGB1	current symbol	MGI:96610	Itgb1	integrin beta 1 (fibronectin receptor beta)	protein coding gene	MP:0013001	abnormal enteric neural crest cell morphology
ITGB1	current symbol	MGI:96610	Itgb1	integrin beta 1 (fibronectin receptor beta)	protein coding gene	MP:0013006	abnormal enteric neural crest cell migration
ITGB1	current symbol	MGI:96610	Itgb1	integrin beta 1 (fibronectin receptor beta)	protein coding gene	MP:0013305	isosthenuria
ITGB1	current symbol	MGI:96610	Itgb1	integrin beta 1 (fibronectin receptor beta)	protein coding gene	MP:0014101	decreased chondrocyte proliferation
ITGB1	current symbol	MGI:96610	Itgb1	integrin beta 1 (fibronectin receptor beta)	protein coding gene	MP:0014103	increased chondrocyte apoptosis
ITGB1	current symbol	MGI:96610	Itgb1	integrin beta 1 (fibronectin receptor beta)	protein coding gene	MP:0020391	radial glial endfoot detachment
ITGB1	current symbol	MGI:96610	Itgb1	integrin beta 1 (fibronectin receptor beta)	protein coding gene	MP:0030575	decreased hair follicle cell proliferation
ITGB1	current symbol	MGI:96610	Itgb1	integrin beta 1 (fibronectin receptor beta)	protein coding gene	MP:0030578	decreased keratinocyte adhesion
ITGB1	current symbol	MGI:96610	Itgb1	integrin beta 1 (fibronectin receptor beta)	protein coding gene	MP:0030956	abnormal neuronal precursor cell migration
ITGB1	current symbol	MGI:96610	Itgb1	integrin beta 1 (fibronectin receptor beta)	protein coding gene	MP:0030957	abnormal myotube morphology
JNK1	synonym	MGI:1346861	Mapk8	mitogen-activated protein kinase 8	protein coding gene	MP:0001218	thin epidermis
JNK1	synonym	MGI:1346861	Mapk8	mitogen-activated protein kinase 8	protein coding gene	MP:0001231	abnormal epidermis stratum basale morphology
JNK1	synonym	MGI:1346861	Mapk8	mitogen-activated protein kinase 8	protein coding gene	MP:0001258	decreased body length
JNK1	synonym	MGI:1346861	Mapk8	mitogen-activated protein kinase 8	protein coding gene	MP:0001262	decreased body weight
JNK1	synonym	MGI:1346861	Mapk8	mitogen-activated protein kinase 8	protein coding gene	MP:0001263	weight loss
JNK1	synonym	MGI:1346861	Mapk8	mitogen-activated protein kinase 8	protein coding gene	MP:0001828	abnormal T cell activation
JNK1	synonym	MGI:1346861	Mapk8	mitogen-activated protein kinase 8	protein coding gene	MP:0002078	abnormal glucose homeostasis
JNK1	synonym	MGI:1346861	Mapk8	mitogen-activated protein kinase 8	protein coding gene	MP:0002727	decreased circulating insulin level
JNK1	synonym	MGI:1346861	Mapk8	mitogen-activated protein kinase 8	protein coding gene	MP:0002891	increased insulin sensitivity
JNK1	synonym	MGI:1346861	Mapk8	mitogen-activated protein kinase 8	protein coding gene	MP:0003009	abnormal cytokine secretion
JNK1	synonym	MGI:1346861	Mapk8	mitogen-activated protein kinase 8	protein coding gene	MP:0003059	decreased insulin secretion
JNK1	synonym	MGI:1346861	Mapk8	mitogen-activated protein kinase 8	protein coding gene	MP:0003141	cardiac fibrosis
JNK1	synonym	MGI:1346861	Mapk8	mitogen-activated protein kinase 8	protein coding gene	MP:0003222	increased cardiomyocyte apoptosis
JNK1	synonym	MGI:1346861	Mapk8	mitogen-activated protein kinase 8	protein coding gene	MP:0003223	decreased cardiomyocyte apoptosis
JNK1	synonym	MGI:1346861	Mapk8	mitogen-activated protein kinase 8	protein coding gene	MP:0003402	decreased liver weight
JNK1	synonym	MGI:1346861	Mapk8	mitogen-activated protein kinase 8	protein coding gene	MP:0003731	abnormal retinal outer nuclear layer morphology
JNK1	synonym	MGI:1346861	Mapk8	mitogen-activated protein kinase 8	protein coding gene	MP:0004485	increased response of heart to induced stress
JNK1	synonym	MGI:1346861	Mapk8	mitogen-activated protein kinase 8	protein coding gene	MP:0004499	increased incidence of tumors by chemical induction
JNK1	synonym	MGI:1346861	Mapk8	mitogen-activated protein kinase 8	protein coding gene	MP:0004701	decreased circulating insulin-like growth factor I level
JNK1	synonym	MGI:1346861	Mapk8	mitogen-activated protein kinase 8	protein coding gene	MP:0005095	decreased T cell proliferation
JNK1	synonym	MGI:1346861	Mapk8	mitogen-activated protein kinase 8	protein coding gene	MP:0005120	decreased circulating growth hormone level
JNK1	synonym	MGI:1346861	Mapk8	mitogen-activated protein kinase 8	protein coding gene	MP:0005140	decreased cardiac muscle contractility
JNK1	synonym	MGI:1346861	Mapk8	mitogen-activated protein kinase 8	protein coding gene	MP:0005289	increased oxygen consumption
JNK1	synonym	MGI:1346861	Mapk8	mitogen-activated protein kinase 8	protein coding gene	MP:0005292	improved glucose tolerance
JNK1	synonym	MGI:1346861	Mapk8	mitogen-activated protein kinase 8	protein coding gene	MP:0005329	abnormal myocardium layer morphology
JNK1	synonym	MGI:1346861	Mapk8	mitogen-activated protein kinase 8	protein coding gene	MP:0005348	increased T cell proliferation
JNK1	synonym	MGI:1346861	Mapk8	mitogen-activated protein kinase 8	protein coding gene	MP:0005459	decreased percent body fat/body weight
JNK1	synonym	MGI:1346861	Mapk8	mitogen-activated protein kinase 8	protein coding gene	MP:0005480	increased circulating triiodothyronine level
JNK1	synonym	MGI:1346861	Mapk8	mitogen-activated protein kinase 8	protein coding gene	MP:0005560	decreased circulating glucose level
JNK1	synonym	MGI:1346861	Mapk8	mitogen-activated protein kinase 8	protein coding gene	MP:0005584	abnormal enzyme/coenzyme activity
JNK1	synonym	MGI:1346861	Mapk8	mitogen-activated protein kinase 8	protein coding gene	MP:0005659	decreased susceptibility to diet-induced obesity
JNK1	synonym	MGI:1346861	Mapk8	mitogen-activated protein kinase 8	protein coding gene	MP:0005668	decreased circulating leptin level
JNK1	synonym	MGI:1346861	Mapk8	mitogen-activated protein kinase 8	protein coding gene	MP:0006414	decreased T cell apoptosis
JNK1	synonym	MGI:1346861	Mapk8	mitogen-activated protein kinase 8	protein coding gene	MP:0008088	abnormal T-helper 1 cell differentiation
JNK1	synonym	MGI:1346861	Mapk8	mitogen-activated protein kinase 8	protein coding gene	MP:0008445	increased retinal cone cell number
JNK1	synonym	MGI:1346861	Mapk8	mitogen-activated protein kinase 8	protein coding gene	MP:0008452	increased retinal rod cell number
JNK1	synonym	MGI:1346861	Mapk8	mitogen-activated protein kinase 8	protein coding gene	MP:0008844	decreased subcutaneous adipose tissue amount
JNK1	synonym	MGI:1346861	Mapk8	mitogen-activated protein kinase 8	protein coding gene	MP:0009115	abnormal fat cell morphology
JNK1	synonym	MGI:1346861	Mapk8	mitogen-activated protein kinase 8	protein coding gene	MP:0009283	decreased gonadal fat pad weight
JNK1	synonym	MGI:1346861	Mapk8	mitogen-activated protein kinase 8	protein coding gene	MP:0009288	increased epididymal fat pad weight
JNK1	synonym	MGI:1346861	Mapk8	mitogen-activated protein kinase 8	protein coding gene	MP:0009356	decreased liver triglyceride level
JNK1	synonym	MGI:1346861	Mapk8	mitogen-activated protein kinase 8	protein coding gene	MP:0009603	absent keratohyalin granules
JNK1	synonym	MGI:1346861	Mapk8	mitogen-activated protein kinase 8	protein coding gene	MP:0010025	decreased total body fat amount
JNK1	synonym	MGI:1346861	Mapk8	mitogen-activated protein kinase 8	protein coding gene	MP:0010378	increased respiratory quotient
JNK1	synonym	MGI:1346861	Mapk8	mitogen-activated protein kinase 8	protein coding gene	MP:0011940	decreased food intake
JNK1	synonym	MGI:1346861	Mapk8	mitogen-activated protein kinase 8	protein coding gene	MP:0012146	increased b-wave amplitude
JNK1	synonym	MGI:1346861	Mapk8	mitogen-activated protein kinase 8	protein coding gene	MP:0030969	increased circulating adiponectin level
JNK1	synonym	MGI:1346861	Mapk8	mitogen-activated protein kinase 8	protein coding gene	MP:0031268	decreased susceptibility to diet-induced hepatic steatosis
LAMA3	current symbol	MGI:99909	Lama3	laminin, alpha 3	protein coding gene	MP:0000383	abnormal hair follicle orientation
LAMA3	current symbol	MGI:99909	Lama3	laminin, alpha 3	protein coding gene	MP:0000579	abnormal nail morphology
LAMA3	current symbol	MGI:99909	Lama3	laminin, alpha 3	protein coding gene	MP:0001200	thick skin
LAMA3	current symbol	MGI:99909	Lama3	laminin, alpha 3	protein coding gene	MP:0001208	blistering
LAMA3	current symbol	MGI:99909	Lama3	laminin, alpha 3	protein coding gene	MP:0001216	abnormal epidermal layer morphology
LAMA3	current symbol	MGI:99909	Lama3	laminin, alpha 3	protein coding gene	MP:0001231	abnormal epidermis stratum basale morphology
LAMA3	current symbol	MGI:99909	Lama3	laminin, alpha 3	protein coding gene	MP:0001235	disorganized suprabasal layer
LAMA3	current symbol	MGI:99909	Lama3	laminin, alpha 3	protein coding gene	MP:0001262	decreased body weight
LAMA3	current symbol	MGI:99909	Lama3	laminin, alpha 3	protein coding gene	MP:0001265	decreased body size
LAMA3	current symbol	MGI:99909	Lama3	laminin, alpha 3	protein coding gene	MP:0001861	lung inflammation
LAMA3	current symbol	MGI:99909	Lama3	laminin, alpha 3	protein coding gene	MP:0002576	abnormal enamel morphology
LAMA3	current symbol	MGI:99909	Lama3	laminin, alpha 3	protein coding gene	MP:0002650	abnormal ameloblast morphology
LAMA3	current symbol	MGI:99909	Lama3	laminin, alpha 3	protein coding gene	MP:0002691	small stomach
LAMA3	current symbol	MGI:99909	Lama3	laminin, alpha 3	protein coding gene	MP:0004947	skin inflammation
LAMA3	current symbol	MGI:99909	Lama3	laminin, alpha 3	protein coding gene	MP:0005166	decreased susceptibility to injury
LAMA3	current symbol	MGI:99909	Lama3	laminin, alpha 3	protein coding gene	MP:0008469	abnormal protein level
LAMA3	current symbol	MGI:99909	Lama3	laminin, alpha 3	protein coding gene	MP:0008721	abnormal chemokine level
LAMA3	current symbol	MGI:99909	Lama3	laminin, alpha 3	protein coding gene	MP:0008752	abnormal tumor necrosis factor level
LAMA3	current symbol	MGI:99909	Lama3	laminin, alpha 3	protein coding gene	MP:0008854	bleb
LAMA3	current symbol	MGI:99909	Lama3	laminin, alpha 3	protein coding gene	MP:0009932	skin fibrosis
LAMA3	current symbol	MGI:99909	Lama3	laminin, alpha 3	protein coding gene	MP:0010936	decreased airway resistance
LAMA3	current symbol	MGI:99909	Lama3	laminin, alpha 3	protein coding gene	MP:0010950	abnormal lung hysteresivity
LAMA3	current symbol	MGI:99909	Lama3	laminin, alpha 3	protein coding gene	MP:0011085	postnatal lethality, complete penetrance
LAMA3	current symbol	MGI:99909	Lama3	laminin, alpha 3	protein coding gene	MP:0011160	dermal-epidermal separation
LAMA3	current symbol	MGI:99909	Lama3	laminin, alpha 3	protein coding gene	MP:0014226	abnormal alveolar macrophage physiology
LAMA3	current symbol	MGI:99909	Lama3	laminin, alpha 3	protein coding gene	MP:0014228	increased alveolar macrophage number
LAMA3	current symbol	MGI:99909	Lama3	laminin, alpha 3	protein coding gene	MP:0020253	increased collagen level
LAMA3	current symbol	MGI:99909	Lama3	laminin, alpha 3	protein coding gene	MP:0020344	abnormal susceptibility to injury induced morbidity/mortality
LAMA3	human synonym	MGI:109321	Lama4	laminin, alpha 4	protein coding gene	MP:0000208	decreased hematocrit
LAMA3	human synonym	MGI:109321	Lama4	laminin, alpha 4	protein coding gene	MP:0000274	enlarged heart
LAMA3	human synonym	MGI:109321	Lama4	laminin, alpha 4	protein coding gene	MP:0000278	abnormal myocardial fiber morphology
LAMA3	human synonym	MGI:109321	Lama4	laminin, alpha 4	protein coding gene	MP:0000611	jaundice
LAMA3	human synonym	MGI:109321	Lama4	laminin, alpha 4	protein coding gene	MP:0000745	tremors
LAMA3	human synonym	MGI:109321	Lama4	laminin, alpha 4	protein coding gene	MP:0000920	abnormal myelination
LAMA3	human synonym	MGI:109321	Lama4	laminin, alpha 4	protein coding gene	MP:0001107	decreased Schwann cell number
LAMA3	human synonym	MGI:109321	Lama4	laminin, alpha 4	protein coding gene	MP:0001262	decreased body weight
LAMA3	human synonym	MGI:109321	Lama4	laminin, alpha 4	protein coding gene	MP:0001314	corneal opacity
LAMA3	human synonym	MGI:109321	Lama4	laminin, alpha 4	protein coding gene	MP:0001393	ataxia
LAMA3	human synonym	MGI:109321	Lama4	laminin, alpha 4	protein coding gene	MP:0001513	limb grasping
LAMA3	human synonym	MGI:109321	Lama4	laminin, alpha 4	protein coding gene	MP:0001522	impaired swimming
LAMA3	human synonym	MGI:109321	Lama4	laminin, alpha 4	protein coding gene	MP:0001524	impaired limb coordination
LAMA3	human synonym	MGI:109321	Lama4	laminin, alpha 4	protein coding gene	MP:0001525	impaired balance
LAMA3	human synonym	MGI:109321	Lama4	laminin, alpha 4	protein coding gene	MP:0001569	abnormal circulating bilirubin level
LAMA3	human synonym	MGI:109321	Lama4	laminin, alpha 4	protein coding gene	MP:0001577	anemia
LAMA3	human synonym	MGI:109321	Lama4	laminin, alpha 4	protein coding gene	MP:0001614	abnormal blood vessel morphology
LAMA3	human synonym	MGI:109321	Lama4	laminin, alpha 4	protein coding gene	MP:0001625	cardiac hypertrophy
LAMA3	human synonym	MGI:109321	Lama4	laminin, alpha 4	protein coding gene	MP:0001633	poor circulation
LAMA3	human synonym	MGI:109321	Lama4	laminin, alpha 4	protein coding gene	MP:0001634	internal hemorrhage
LAMA3	human synonym	MGI:109321	Lama4	laminin, alpha 4	protein coding gene	MP:0001914	hemorrhage
LAMA3	human synonym	MGI:109321	Lama4	laminin, alpha 4	protein coding gene	MP:0002060	abnormal skin morphology
LAMA3	human synonym	MGI:109321	Lama4	laminin, alpha 4	protein coding gene	MP:0002075	abnormal coat/hair pigmentation
LAMA3	human synonym	MGI:109321	Lama4	laminin, alpha 4	protein coding gene	MP:0002606	increased basophil cell number
LAMA3	human synonym	MGI:109321	Lama4	laminin, alpha 4	protein coding gene	MP:0002625	heart left ventricle hypertrophy
LAMA3	human synonym	MGI:109321	Lama4	laminin, alpha 4	protein coding gene	MP:0002640	reticulocytosis
LAMA3	human synonym	MGI:109321	Lama4	laminin, alpha 4	protein coding gene	MP:0002651	abnormal sciatic nerve morphology
LAMA3	human synonym	MGI:109321	Lama4	laminin, alpha 4	protein coding gene	MP:0002753	dilated heart left ventricle
LAMA3	human synonym	MGI:109321	Lama4	laminin, alpha 4	protein coding gene	MP:0002833	increased heart weight
LAMA3	human synonym	MGI:109321	Lama4	laminin, alpha 4	protein coding gene	MP:0002874	decreased hemoglobin content
LAMA3	human synonym	MGI:109321	Lama4	laminin, alpha 4	protein coding gene	MP:0002875	decreased erythrocyte cell number
LAMA3	human synonym	MGI:109321	Lama4	laminin, alpha 4	protein coding gene	MP:0002968	increased circulating alkaline phosphatase level
LAMA3	human synonym	MGI:109321	Lama4	laminin, alpha 4	protein coding gene	MP:0003044	impaired basement membrane formation
LAMA3	human synonym	MGI:109321	Lama4	laminin, alpha 4	protein coding gene	MP:0003658	abnormal capillary morphology
LAMA3	human synonym	MGI:109321	Lama4	laminin, alpha 4	protein coding gene	MP:0003717	pallor
LAMA3	human synonym	MGI:109321	Lama4	laminin, alpha 4	protein coding gene	MP:0003871	abnormal myelin sheath morphology
LAMA3	human synonym	MGI:109321	Lama4	laminin, alpha 4	protein coding gene	MP:0003993	abnormal ventral spinal root morphology
LAMA3	human synonym	MGI:109321	Lama4	laminin, alpha 4	protein coding gene	MP:0003994	abnormal dorsal spinal root morphology
LAMA3	human synonym	MGI:109321	Lama4	laminin, alpha 4	protein coding gene	MP:0004120	cardiac ischemia
LAMA3	human synonym	MGI:109321	Lama4	laminin, alpha 4	protein coding gene	MP:0004122	abnormal sinus arrhythmia
LAMA3	human synonym	MGI:109321	Lama4	laminin, alpha 4	protein coding gene	MP:0004564	enlarged myocardial fiber
LAMA3	human synonym	MGI:109321	Lama4	laminin, alpha 4	protein coding gene	MP:0004566	myocardial fiber degeneration
LAMA3	human synonym	MGI:109321	Lama4	laminin, alpha 4	protein coding gene	MP:0005039	hypoxia
LAMA3	human synonym	MGI:109321	Lama4	laminin, alpha 4	protein coding gene	MP:0005202	lethargy
LAMA3	human synonym	MGI:109321	Lama4	laminin, alpha 4	protein coding gene	MP:0005330	cardiomyopathy
LAMA3	human synonym	MGI:109321	Lama4	laminin, alpha 4	protein coding gene	MP:0005333	decreased heart rate
LAMA3	human synonym	MGI:109321	Lama4	laminin, alpha 4	protein coding gene	MP:0005598	decreased ventricle muscle contractility
LAMA3	human synonym	MGI:109321	Lama4	laminin, alpha 4	protein coding gene	MP:0005608	cardiac interstitial fibrosis
LAMA3	human synonym	MGI:109321	Lama4	laminin, alpha 4	protein coding gene	MP:0009763	increased sensitivity to induced morbidity/mortality
LAMA3	human synonym	MGI:109321	Lama4	laminin, alpha 4	protein coding gene	MP:0011088	neonatal lethality, incomplete penetrance
LAMA3	human synonym	MGI:109321	Lama4	laminin, alpha 4	protein coding gene	MP:0020326	dilated capillary
LAMA3	human synonym	MGI:109321	Lama4	laminin, alpha 4	protein coding gene	MP:0020452	abnormal axon radial sorting
MAP2K1	current symbol	MGI:1346866	Map2k1	mitogen-activated protein kinase kinase 1	protein coding gene	MP:0000260	abnormal angiogenesis
MAP2K1	current symbol	MGI:1346866	Map2k1	mitogen-activated protein kinase kinase 1	protein coding gene	MP:0001627	abnormal cardiac output
MAP2K1	current symbol	MGI:1346866	Map2k1	mitogen-activated protein kinase kinase 1	protein coding gene	MP:0001698	decreased embryo size
MAP2K1	current symbol	MGI:1346866	Map2k1	mitogen-activated protein kinase kinase 1	protein coding gene	MP:0001711	abnormal placenta morphology
MAP2K1	current symbol	MGI:1346866	Map2k1	mitogen-activated protein kinase kinase 1	protein coding gene	MP:0001716	abnormal placenta labyrinth morphology
MAP2K1	current symbol	MGI:1346866	Map2k1	mitogen-activated protein kinase kinase 1	protein coding gene	MP:0001717	absent ectoplacental cone
MAP2K1	current symbol	MGI:1346866	Map2k1	mitogen-activated protein kinase kinase 1	protein coding gene	MP:0001722	pale yolk sac
MAP2K1	current symbol	MGI:1346866	Map2k1	mitogen-activated protein kinase kinase 1	protein coding gene	MP:0001732	postnatal growth retardation
MAP2K1	current symbol	MGI:1346866	Map2k1	mitogen-activated protein kinase kinase 1	protein coding gene	MP:0002169	no abnormal phenotype detected
MAP2K1	current symbol	MGI:1346866	Map2k1	mitogen-activated protein kinase kinase 1	protein coding gene	MP:0002625	heart left ventricle hypertrophy
MAP2K1	current symbol	MGI:1346866	Map2k1	mitogen-activated protein kinase kinase 1	protein coding gene	MP:0002833	increased heart weight
MAP2K1	current symbol	MGI:1346866	Map2k1	mitogen-activated protein kinase kinase 1	protein coding gene	MP:0002953	thick ventricular wall
MAP2K1	current symbol	MGI:1346866	Map2k1	mitogen-activated protein kinase kinase 1	protein coding gene	MP:0003038	decreased myocardial infarct size
MAP2K1	current symbol	MGI:1346866	Map2k1	mitogen-activated protein kinase kinase 1	protein coding gene	MP:0003091	abnormal cell migration
MAP2K1	current symbol	MGI:1346866	Map2k1	mitogen-activated protein kinase kinase 1	protein coding gene	MP:0003223	decreased cardiomyocyte apoptosis
MAP2K1	current symbol	MGI:1346866	Map2k1	mitogen-activated protein kinase kinase 1	protein coding gene	MP:0003544	abnormal vascular endothelial cell migration
MAP2K1	current symbol	MGI:1346866	Map2k1	mitogen-activated protein kinase kinase 1	protein coding gene	MP:0003820	increased left ventricle systolic pressure
MAP2K1	current symbol	MGI:1346866	Map2k1	mitogen-activated protein kinase kinase 1	protein coding gene	MP:0003821	decreased left ventricle diastolic pressure
MAP2K1	current symbol	MGI:1346866	Map2k1	mitogen-activated protein kinase kinase 1	protein coding gene	MP:0004255	abnormal spongiotrophoblast layer morphology
MAP2K1	current symbol	MGI:1346866	Map2k1	mitogen-activated protein kinase kinase 1	protein coding gene	MP:0004259	small placenta
MAP2K1	current symbol	MGI:1346866	Map2k1	mitogen-activated protein kinase kinase 1	protein coding gene	MP:0004564	enlarged myocardial fiber
MAP2K1	current symbol	MGI:1346866	Map2k1	mitogen-activated protein kinase kinase 1	protein coding gene	MP:0005031	abnormal trophoblast layer morphology
MAP2K1	current symbol	MGI:1346866	Map2k1	mitogen-activated protein kinase kinase 1	protein coding gene	MP:0008526	decreased cranium width
MAP2K1	current symbol	MGI:1346866	Map2k1	mitogen-activated protein kinase kinase 1	protein coding gene	MP:0008803	abnormal placental labyrinth vasculature morphology
MAP2K1	current symbol	MGI:1346866	Map2k1	mitogen-activated protein kinase kinase 1	protein coding gene	MP:0010160	increased oligodendrocyte number
MAP2K1	current symbol	MGI:1346866	Map2k1	mitogen-activated protein kinase kinase 1	protein coding gene	MP:0010457	pulmonary artery stenosis
MAP2K1	current symbol	MGI:1346866	Map2k1	mitogen-activated protein kinase kinase 1	protein coding gene	MP:0011098	embryonic lethality during organogenesis, complete penetrance
MAP2K1	current symbol	MGI:1346866	Map2k1	mitogen-activated protein kinase kinase 1	protein coding gene	MP:0011108	embryonic lethality during organogenesis, incomplete penetrance
MAP2K1	current symbol	MGI:1346866	Map2k1	mitogen-activated protein kinase kinase 1	protein coding gene	MP:0011812	increased cranium length
MAP2K1	current symbol	MGI:1346866	Map2k1	mitogen-activated protein kinase kinase 1	protein coding gene	MP:0011862	decreased cranium length
MAP2K1	current symbol	MGI:1346866	Map2k1	mitogen-activated protein kinase kinase 1	protein coding gene	MP:0012065	increased astrocyte number
MAP2K1	current symbol	MGI:1346866	Map2k1	mitogen-activated protein kinase kinase 1	protein coding gene	MP:0013241	embryo tissue necrosis
MAP2K1	current symbol	MGI:1346866	Map2k1	mitogen-activated protein kinase kinase 1	protein coding gene	MP:0030166	increased inner canthal distance
MAPK14	current symbol	MGI:1346865	Mapk14	mitogen-activated protein kinase 14	protein coding gene	MP:0000160	kyphosis
MAPK14	current symbol	MGI:1346865	Mapk14	mitogen-activated protein kinase 14	protein coding gene	MP:0000245	abnormal erythropoiesis
MAPK14	current symbol	MGI:1346865	Mapk14	mitogen-activated protein kinase 14	protein coding gene	MP:0000260	abnormal angiogenesis
MAPK14	current symbol	MGI:1346865	Mapk14	mitogen-activated protein kinase 14	protein coding gene	MP:0000274	enlarged heart
MAPK14	current symbol	MGI:1346865	Mapk14	mitogen-activated protein kinase 14	protein coding gene	MP:0000293	absent myocardial trabeculae
MAPK14	current symbol	MGI:1346865	Mapk14	mitogen-activated protein kinase 14	protein coding gene	MP:0000343	abnormal response to cardiac infarction
MAPK14	current symbol	MGI:1346865	Mapk14	mitogen-activated protein kinase 14	protein coding gene	MP:0000351	increased cell proliferation
MAPK14	current symbol	MGI:1346865	Mapk14	mitogen-activated protein kinase 14	protein coding gene	MP:0000601	small liver
MAPK14	current symbol	MGI:1346865	Mapk14	mitogen-activated protein kinase 14	protein coding gene	MP:0000603	pale liver
MAPK14	current symbol	MGI:1346865	Mapk14	mitogen-activated protein kinase 14	protein coding gene	MP:0001175	abnormal lung morphology
MAPK14	current symbol	MGI:1346865	Mapk14	mitogen-activated protein kinase 14	protein coding gene	MP:0001176	abnormal lung development
MAPK14	current symbol	MGI:1346865	Mapk14	mitogen-activated protein kinase 14	protein coding gene	MP:0001258	decreased body length
MAPK14	current symbol	MGI:1346865	Mapk14	mitogen-activated protein kinase 14	protein coding gene	MP:0001265	decreased body size
MAPK14	current symbol	MGI:1346865	Mapk14	mitogen-activated protein kinase 14	protein coding gene	MP:0001577	anemia
MAPK14	current symbol	MGI:1346865	Mapk14	mitogen-activated protein kinase 14	protein coding gene	MP:0001614	abnormal blood vessel morphology
MAPK14	current symbol	MGI:1346865	Mapk14	mitogen-activated protein kinase 14	protein coding gene	MP:0001625	cardiac hypertrophy
MAPK14	current symbol	MGI:1346865	Mapk14	mitogen-activated protein kinase 14	protein coding gene	MP:0001633	poor circulation
MAPK14	current symbol	MGI:1346865	Mapk14	mitogen-activated protein kinase 14	protein coding gene	MP:0001711	abnormal placenta morphology
MAPK14	current symbol	MGI:1346865	Mapk14	mitogen-activated protein kinase 14	protein coding gene	MP:0001712	abnormal placenta development
MAPK14	current symbol	MGI:1346865	Mapk14	mitogen-activated protein kinase 14	protein coding gene	MP:0001713	decreased trophoblast giant cell number
MAPK14	current symbol	MGI:1346865	Mapk14	mitogen-activated protein kinase 14	protein coding gene	MP:0001716	abnormal placenta labyrinth morphology
MAPK14	current symbol	MGI:1346865	Mapk14	mitogen-activated protein kinase 14	protein coding gene	MP:0001722	pale yolk sac
MAPK14	current symbol	MGI:1346865	Mapk14	mitogen-activated protein kinase 14	protein coding gene	MP:0002019	abnormal tumor incidence
MAPK14	current symbol	MGI:1346865	Mapk14	mitogen-activated protein kinase 14	protein coding gene	MP:0002027	increased lung adenocarcinoma incidence
MAPK14	current symbol	MGI:1346865	Mapk14	mitogen-activated protein kinase 14	protein coding gene	MP:0002048	increased lung adenoma incidence
MAPK14	current symbol	MGI:1346865	Mapk14	mitogen-activated protein kinase 14	protein coding gene	MP:0002062	abnormal associative learning
MAPK14	current symbol	MGI:1346865	Mapk14	mitogen-activated protein kinase 14	protein coding gene	MP:0002083	premature death
MAPK14	current symbol	MGI:1346865	Mapk14	mitogen-activated protein kinase 14	protein coding gene	MP:0002169	no abnormal phenotype detected
MAPK14	current symbol	MGI:1346865	Mapk14	mitogen-activated protein kinase 14	protein coding gene	MP:0002273	abnormal pulmonary alveolus epithelial cell morphology
MAPK14	current symbol	MGI:1346865	Mapk14	mitogen-activated protein kinase 14	protein coding gene	MP:0002625	heart left ventricle hypertrophy
MAPK14	current symbol	MGI:1346865	Mapk14	mitogen-activated protein kinase 14	protein coding gene	MP:0002652	thin myocardium
MAPK14	current symbol	MGI:1346865	Mapk14	mitogen-activated protein kinase 14	protein coding gene	MP:0002764	short tibia
MAPK14	current symbol	MGI:1346865	Mapk14	mitogen-activated protein kinase 14	protein coding gene	MP:0002833	increased heart weight
MAPK14	current symbol	MGI:1346865	Mapk14	mitogen-activated protein kinase 14	protein coding gene	MP:0003038	decreased myocardial infarct size
MAPK14	current symbol	MGI:1346865	Mapk14	mitogen-activated protein kinase 14	protein coding gene	MP:0003077	abnormal cell cycle
MAPK14	current symbol	MGI:1346865	Mapk14	mitogen-activated protein kinase 14	protein coding gene	MP:0003109	short femur
MAPK14	current symbol	MGI:1346865	Mapk14	mitogen-activated protein kinase 14	protein coding gene	MP:0003141	cardiac fibrosis
MAPK14	current symbol	MGI:1346865	Mapk14	mitogen-activated protein kinase 14	protein coding gene	MP:0003222	increased cardiomyocyte apoptosis
MAPK14	current symbol	MGI:1346865	Mapk14	mitogen-activated protein kinase 14	protein coding gene	MP:0003231	abnormal placenta vasculature
MAPK14	current symbol	MGI:1346865	Mapk14	mitogen-activated protein kinase 14	protein coding gene	MP:0003403	absent placental labyrinth
MAPK14	current symbol	MGI:1346865	Mapk14	mitogen-activated protein kinase 14	protein coding gene	MP:0003409	decreased width of hypertrophic chondrocyte zone
MAPK14	current symbol	MGI:1346865	Mapk14	mitogen-activated protein kinase 14	protein coding gene	MP:0003567	abnormal fetal cardiomyocyte proliferation
MAPK14	current symbol	MGI:1346865	Mapk14	mitogen-activated protein kinase 14	protein coding gene	MP:0003662	abnormal long bone epiphyseal plate proliferative zone
MAPK14	current symbol	MGI:1346865	Mapk14	mitogen-activated protein kinase 14	protein coding gene	MP:0003717	pallor
MAPK14	current symbol	MGI:1346865	Mapk14	mitogen-activated protein kinase 14	protein coding gene	MP:0003921	abnormal heart left ventricle morphology
MAPK14	current symbol	MGI:1346865	Mapk14	mitogen-activated protein kinase 14	protein coding gene	MP:0003984	embryonic growth retardation
MAPK14	current symbol	MGI:1346865	Mapk14	mitogen-activated protein kinase 14	protein coding gene	MP:0004076	abnormal vitelline vascular remodeling
MAPK14	current symbol	MGI:1346865	Mapk14	mitogen-activated protein kinase 14	protein coding gene	MP:0004087	abnormal muscle fiber morphology
MAPK14	current symbol	MGI:1346865	Mapk14	mitogen-activated protein kinase 14	protein coding gene	MP:0004485	increased response of heart to induced stress
MAPK14	current symbol	MGI:1346865	Mapk14	mitogen-activated protein kinase 14	protein coding gene	MP:0004564	enlarged myocardial fiber
MAPK14	current symbol	MGI:1346865	Mapk14	mitogen-activated protein kinase 14	protein coding gene	MP:0004610	small vertebrae
MAPK14	current symbol	MGI:1346865	Mapk14	mitogen-activated protein kinase 14	protein coding gene	MP:0004882	enlarged lung
MAPK14	current symbol	MGI:1346865	Mapk14	mitogen-activated protein kinase 14	protein coding gene	MP:0005031	abnormal trophoblast layer morphology
MAPK14	current symbol	MGI:1346865	Mapk14	mitogen-activated protein kinase 14	protein coding gene	MP:0005090	increased double-negative T cell number
MAPK14	current symbol	MGI:1346865	Mapk14	mitogen-activated protein kinase 14	protein coding gene	MP:0005095	decreased T cell proliferation
MAPK14	current symbol	MGI:1346865	Mapk14	mitogen-activated protein kinase 14	protein coding gene	MP:0005140	decreased cardiac muscle contractility
MAPK14	current symbol	MGI:1346865	Mapk14	mitogen-activated protein kinase 14	protein coding gene	MP:0005330	cardiomyopathy
MAPK14	current symbol	MGI:1346865	Mapk14	mitogen-activated protein kinase 14	protein coding gene	MP:0005465	abnormal T-helper 1 physiology
MAPK14	current symbol	MGI:1346865	Mapk14	mitogen-activated protein kinase 14	protein coding gene	MP:0005560	decreased circulating glucose level
MAPK14	current symbol	MGI:1346865	Mapk14	mitogen-activated protein kinase 14	protein coding gene	MP:0005598	decreased ventricle muscle contractility
MAPK14	current symbol	MGI:1346865	Mapk14	mitogen-activated protein kinase 14	protein coding gene	MP:0005608	cardiac interstitial fibrosis
MAPK14	current symbol	MGI:1346865	Mapk14	mitogen-activated protein kinase 14	protein coding gene	MP:0005621	abnormal cell physiology
MAPK14	current symbol	MGI:1346865	Mapk14	mitogen-activated protein kinase 14	protein coding gene	MP:0006207	embryonic lethality during organogenesis
MAPK14	current symbol	MGI:1346865	Mapk14	mitogen-activated protein kinase 14	protein coding gene	MP:0006372	impaired placental function
MAPK14	current symbol	MGI:1346865	Mapk14	mitogen-activated protein kinase 14	protein coding gene	MP:0006382	abnormal lung epithelium morphology
MAPK14	current symbol	MGI:1346865	Mapk14	mitogen-activated protein kinase 14	protein coding gene	MP:0006396	decreased long bone epiphyseal plate size
MAPK14	current symbol	MGI:1346865	Mapk14	mitogen-activated protein kinase 14	protein coding gene	MP:0008014	increased lung tumor incidence
MAPK14	current symbol	MGI:1346865	Mapk14	mitogen-activated protein kinase 14	protein coding gene	MP:0008563	decreased interferon-alpha secretion
MAPK14	current symbol	MGI:1346865	Mapk14	mitogen-activated protein kinase 14	protein coding gene	MP:0008567	decreased interferon-gamma secretion
MAPK14	current symbol	MGI:1346865	Mapk14	mitogen-activated protein kinase 14	protein coding gene	MP:0008788	abnormal fetal cardiomyocyte morphology
MAPK14	current symbol	MGI:1346865	Mapk14	mitogen-activated protein kinase 14	protein coding gene	MP:0008803	abnormal placental labyrinth vasculature morphology
MAPK14	current symbol	MGI:1346865	Mapk14	mitogen-activated protein kinase 14	protein coding gene	MP:0008874	decreased physiological sensitivity to xenobiotic
MAPK14	current symbol	MGI:1346865	Mapk14	mitogen-activated protein kinase 14	protein coding gene	MP:0009763	increased sensitivity to induced morbidity/mortality
MAPK14	current symbol	MGI:1346865	Mapk14	mitogen-activated protein kinase 14	protein coding gene	MP:0011086	postnatal lethality, incomplete penetrance
MAPK14	current symbol	MGI:1346865	Mapk14	mitogen-activated protein kinase 14	protein coding gene	MP:0011091	prenatal lethality, complete penetrance
MAPK14	current symbol	MGI:1346865	Mapk14	mitogen-activated protein kinase 14	protein coding gene	MP:0011098	embryonic lethality during organogenesis, complete penetrance
MAPK14	current symbol	MGI:1346865	Mapk14	mitogen-activated protein kinase 14	protein coding gene	MP:0011099	lethality throughout fetal growth and development, complete penetrance
MAPK14	current symbol	MGI:1346865	Mapk14	mitogen-activated protein kinase 14	protein coding gene	MP:0011108	embryonic lethality during organogenesis, incomplete penetrance
MAPK14	current symbol	MGI:1346865	Mapk14	mitogen-activated protein kinase 14	protein coding gene	MP:0011521	decreased placental labyrinth size
MAPK14	current symbol	MGI:1346865	Mapk14	mitogen-activated protein kinase 14	protein coding gene	MP:0011808	abnormal myoblast differentiation
MAPK14	current symbol	MGI:1346865	Mapk14	mitogen-activated protein kinase 14	protein coding gene	MP:0011819	increased pancreatic beta cell proliferation
MAPK14	current symbol	MGI:1346865	Mapk14	mitogen-activated protein kinase 14	protein coding gene	MP:0011820	decreased pancreatic beta cell proliferation
MAPK14	current symbol	MGI:1346865	Mapk14	mitogen-activated protein kinase 14	protein coding gene	MP:0012099	decreased spongiotrophoblast size
MAPK14	current symbol	MGI:1346865	Mapk14	mitogen-activated protein kinase 14	protein coding gene	MP:0013504	increased embryonic tissue cell apoptosis
MAPK14	current symbol	MGI:1346865	Mapk14	mitogen-activated protein kinase 14	protein coding gene	MP:0030947	increased myoblast proliferation
MAPK14	current symbol	MGI:1346865	Mapk14	mitogen-activated protein kinase 14	protein coding gene	MP:0030959	abnormal myoblast fusion
MTOR	current symbol	MGI:1928394	Mtor	mechanistic target of rapamycin kinase	protein coding gene	MP:0000160	kyphosis
MTOR	current symbol	MGI:1928394	Mtor	mechanistic target of rapamycin kinase	protein coding gene	MP:0000182	increased circulating LDL cholesterol level
MTOR	current symbol	MGI:1928394	Mtor	mechanistic target of rapamycin kinase	protein coding gene	MP:0000183	decreased circulating LDL cholesterol level
MTOR	current symbol	MGI:1928394	Mtor	mechanistic target of rapamycin kinase	protein coding gene	MP:0000222	decreased neutrophil cell number
MTOR	current symbol	MGI:1928394	Mtor	mechanistic target of rapamycin kinase	protein coding gene	MP:0000223	decreased monocyte cell number
MTOR	current symbol	MGI:1928394	Mtor	mechanistic target of rapamycin kinase	protein coding gene	MP:0000274	enlarged heart
MTOR	current symbol	MGI:1928394	Mtor	mechanistic target of rapamycin kinase	protein coding gene	MP:0000278	abnormal myocardial fiber morphology
MTOR	current symbol	MGI:1928394	Mtor	mechanistic target of rapamycin kinase	protein coding gene	MP:0000280	thin ventricular wall
MTOR	current symbol	MGI:1928394	Mtor	mechanistic target of rapamycin kinase	protein coding gene	MP:0000358	abnormal cell morphology
MTOR	current symbol	MGI:1928394	Mtor	mechanistic target of rapamycin kinase	protein coding gene	MP:0000692	small spleen
MTOR	current symbol	MGI:1928394	Mtor	mechanistic target of rapamycin kinase	protein coding gene	MP:0000715	decreased thymocyte number
MTOR	current symbol	MGI:1928394	Mtor	mechanistic target of rapamycin kinase	protein coding gene	MP:0000783	abnormal forebrain morphology
MTOR	current symbol	MGI:1928394	Mtor	mechanistic target of rapamycin kinase	protein coding gene	MP:0000784	forebrain hypoplasia
MTOR	current symbol	MGI:1928394	Mtor	mechanistic target of rapamycin kinase	protein coding gene	MP:0000830	abnormal diencephalon morphology
MTOR	current symbol	MGI:1928394	Mtor	mechanistic target of rapamycin kinase	protein coding gene	MP:0000897	abnormal midbrain morphology
MTOR	current symbol	MGI:1928394	Mtor	mechanistic target of rapamycin kinase	protein coding gene	MP:0000920	abnormal myelination
MTOR	current symbol	MGI:1928394	Mtor	mechanistic target of rapamycin kinase	protein coding gene	MP:0001106	abnormal Schwann cell morphology
MTOR	current symbol	MGI:1928394	Mtor	mechanistic target of rapamycin kinase	protein coding gene	MP:0001107	decreased Schwann cell number
MTOR	current symbol	MGI:1928394	Mtor	mechanistic target of rapamycin kinase	protein coding gene	MP:0001262	decreased body weight
MTOR	current symbol	MGI:1928394	Mtor	mechanistic target of rapamycin kinase	protein coding gene	MP:0001265	decreased body size
MTOR	current symbol	MGI:1928394	Mtor	mechanistic target of rapamycin kinase	protein coding gene	MP:0001516	abnormal motor coordination/balance
MTOR	current symbol	MGI:1928394	Mtor	mechanistic target of rapamycin kinase	protein coding gene	MP:0001695	abnormal gastrulation
MTOR	current symbol	MGI:1928394	Mtor	mechanistic target of rapamycin kinase	protein coding gene	MP:0001698	decreased embryo size
MTOR	current symbol	MGI:1928394	Mtor	mechanistic target of rapamycin kinase	protein coding gene	MP:0001701	incomplete embryo turning
MTOR	current symbol	MGI:1928394	Mtor	mechanistic target of rapamycin kinase	protein coding gene	MP:0001730	embryonic growth arrest
MTOR	current symbol	MGI:1928394	Mtor	mechanistic target of rapamycin kinase	protein coding gene	MP:0001732	postnatal growth retardation
MTOR	current symbol	MGI:1928394	Mtor	mechanistic target of rapamycin kinase	protein coding gene	MP:0001800	abnormal humoral immune response
MTOR	current symbol	MGI:1928394	Mtor	mechanistic target of rapamycin kinase	protein coding gene	MP:0001805	decreased IgG level
MTOR	current symbol	MGI:1928394	Mtor	mechanistic target of rapamycin kinase	protein coding gene	MP:0001806	decreased IgM level
MTOR	current symbol	MGI:1928394	Mtor	mechanistic target of rapamycin kinase	protein coding gene	MP:0001943	abnormal respiration
MTOR	current symbol	MGI:1928394	Mtor	mechanistic target of rapamycin kinase	protein coding gene	MP:0002083	premature death
MTOR	current symbol	MGI:1928394	Mtor	mechanistic target of rapamycin kinase	protein coding gene	MP:0002084	abnormal developmental patterning
MTOR	current symbol	MGI:1928394	Mtor	mechanistic target of rapamycin kinase	protein coding gene	MP:0002085	abnormal embryonic tissue morphology
MTOR	current symbol	MGI:1928394	Mtor	mechanistic target of rapamycin kinase	protein coding gene	MP:0002086	abnormal extraembryonic tissue morphology
MTOR	current symbol	MGI:1928394	Mtor	mechanistic target of rapamycin kinase	protein coding gene	MP:0002106	abnormal muscle physiology
MTOR	current symbol	MGI:1928394	Mtor	mechanistic target of rapamycin kinase	protein coding gene	MP:0002108	abnormal muscle morphology
MTOR	current symbol	MGI:1928394	Mtor	mechanistic target of rapamycin kinase	protein coding gene	MP:0002144	abnormal B cell differentiation
MTOR	current symbol	MGI:1928394	Mtor	mechanistic target of rapamycin kinase	protein coding gene	MP:0002145	abnormal T cell differentiation
MTOR	current symbol	MGI:1928394	Mtor	mechanistic target of rapamycin kinase	protein coding gene	MP:0002169	no abnormal phenotype detected
MTOR	current symbol	MGI:1928394	Mtor	mechanistic target of rapamycin kinase	protein coding gene	MP:0002279	abnormal diaphragm morphology
MTOR	current symbol	MGI:1928394	Mtor	mechanistic target of rapamycin kinase	protein coding gene	MP:0002444	abnormal T cell physiology
MTOR	current symbol	MGI:1928394	Mtor	mechanistic target of rapamycin kinase	protein coding gene	MP:0002459	abnormal B cell physiology
MTOR	current symbol	MGI:1928394	Mtor	mechanistic target of rapamycin kinase	protein coding gene	MP:0002584	small ectoplacental cone
MTOR	current symbol	MGI:1928394	Mtor	mechanistic target of rapamycin kinase	protein coding gene	MP:0002703	abnormal renal tubule morphology
MTOR	current symbol	MGI:1928394	Mtor	mechanistic target of rapamycin kinase	protein coding gene	MP:0002795	dilated cardiomyopathy
MTOR	current symbol	MGI:1928394	Mtor	mechanistic target of rapamycin kinase	protein coding gene	MP:0002828	abnormal renal glomerular capsule morphology
MTOR	current symbol	MGI:1928394	Mtor	mechanistic target of rapamycin kinase	protein coding gene	MP:0003081	abnormal soleus morphology
MTOR	current symbol	MGI:1928394	Mtor	mechanistic target of rapamycin kinase	protein coding gene	MP:0003082	abnormal gastrocnemius morphology
MTOR	current symbol	MGI:1928394	Mtor	mechanistic target of rapamycin kinase	protein coding gene	MP:0003083	abnormal tibialis anterior morphology
MTOR	current symbol	MGI:1928394	Mtor	mechanistic target of rapamycin kinase	protein coding gene	MP:0003084	abnormal skeletal muscle fiber morphology
MTOR	current symbol	MGI:1928394	Mtor	mechanistic target of rapamycin kinase	protein coding gene	MP:0003222	increased cardiomyocyte apoptosis
MTOR	current symbol	MGI:1928394	Mtor	mechanistic target of rapamycin kinase	protein coding gene	MP:0003358	abnormal hypaxial muscle morphology
MTOR	current symbol	MGI:1928394	Mtor	mechanistic target of rapamycin kinase	protein coding gene	MP:0003646	muscle fatigue
MTOR	current symbol	MGI:1928394	Mtor	mechanistic target of rapamycin kinase	protein coding gene	MP:0003871	abnormal myelin sheath morphology
MTOR	current symbol	MGI:1928394	Mtor	mechanistic target of rapamycin kinase	protein coding gene	MP:0003944	abnormal T cell subpopulation ratio
MTOR	current symbol	MGI:1928394	Mtor	mechanistic target of rapamycin kinase	protein coding gene	MP:0003961	decreased lean body mass
MTOR	current symbol	MGI:1928394	Mtor	mechanistic target of rapamycin kinase	protein coding gene	MP:0003984	embryonic growth retardation
MTOR	current symbol	MGI:1928394	Mtor	mechanistic target of rapamycin kinase	protein coding gene	MP:0004036	abnormal muscle relaxation
MTOR	current symbol	MGI:1928394	Mtor	mechanistic target of rapamycin kinase	protein coding gene	MP:0004090	abnormal sarcomere morphology
MTOR	current symbol	MGI:1928394	Mtor	mechanistic target of rapamycin kinase	protein coding gene	MP:0004215	abnormal myocardial fiber physiology
MTOR	current symbol	MGI:1928394	Mtor	mechanistic target of rapamycin kinase	protein coding gene	MP:0004261	abnormal embryonic neuroepithelium morphology
MTOR	current symbol	MGI:1928394	Mtor	mechanistic target of rapamycin kinase	protein coding gene	MP:0004263	abnormal limb posture
MTOR	current symbol	MGI:1928394	Mtor	mechanistic target of rapamycin kinase	protein coding gene	MP:0004485	increased response of heart to induced stress
MTOR	current symbol	MGI:1928394	Mtor	mechanistic target of rapamycin kinase	protein coding gene	MP:0004565	small myocardial fiber
MTOR	current symbol	MGI:1928394	Mtor	mechanistic target of rapamycin kinase	protein coding gene	MP:0004701	decreased circulating insulin-like growth factor I level
MTOR	current symbol	MGI:1928394	Mtor	mechanistic target of rapamycin kinase	protein coding gene	MP:0004965	inner cell mass degeneration
MTOR	current symbol	MGI:1928394	Mtor	mechanistic target of rapamycin kinase	protein coding gene	MP:0004973	increased regulatory T cell number
MTOR	current symbol	MGI:1928394	Mtor	mechanistic target of rapamycin kinase	protein coding gene	MP:0005017	decreased B cell number
MTOR	current symbol	MGI:1928394	Mtor	mechanistic target of rapamycin kinase	protein coding gene	MP:0005031	abnormal trophoblast layer morphology
MTOR	current symbol	MGI:1928394	Mtor	mechanistic target of rapamycin kinase	protein coding gene	MP:0005033	abnormal trophoblast giant cell morphology
MTOR	current symbol	MGI:1928394	Mtor	mechanistic target of rapamycin kinase	protein coding gene	MP:0005092	decreased double-positive T cell number
MTOR	current symbol	MGI:1928394	Mtor	mechanistic target of rapamycin kinase	protein coding gene	MP:0005093	decreased B cell proliferation
MTOR	current symbol	MGI:1928394	Mtor	mechanistic target of rapamycin kinase	protein coding gene	MP:0005095	decreased T cell proliferation
MTOR	current symbol	MGI:1928394	Mtor	mechanistic target of rapamycin kinase	protein coding gene	MP:0005140	decreased cardiac muscle contractility
MTOR	current symbol	MGI:1928394	Mtor	mechanistic target of rapamycin kinase	protein coding gene	MP:0005288	abnormal oxygen consumption
MTOR	current symbol	MGI:1928394	Mtor	mechanistic target of rapamycin kinase	protein coding gene	MP:0005290	decreased oxygen consumption
MTOR	current symbol	MGI:1928394	Mtor	mechanistic target of rapamycin kinase	protein coding gene	MP:0005324	ascites
MTOR	current symbol	MGI:1928394	Mtor	mechanistic target of rapamycin kinase	protein coding gene	MP:0005325	abnormal renal glomerulus morphology
MTOR	current symbol	MGI:1928394	Mtor	mechanistic target of rapamycin kinase	protein coding gene	MP:0005326	abnormal podocyte morphology
MTOR	current symbol	MGI:1928394	Mtor	mechanistic target of rapamycin kinase	protein coding gene	MP:0005404	abnormal axon morphology
MTOR	current symbol	MGI:1928394	Mtor	mechanistic target of rapamycin kinase	protein coding gene	MP:0005560	decreased circulating glucose level
MTOR	current symbol	MGI:1928394	Mtor	mechanistic target of rapamycin kinase	protein coding gene	MP:0005561	increased mean corpuscular hemoglobin
MTOR	current symbol	MGI:1928394	Mtor	mechanistic target of rapamycin kinase	protein coding gene	MP:0005566	decreased blood urea nitrogen level
MTOR	current symbol	MGI:1928394	Mtor	mechanistic target of rapamycin kinase	protein coding gene	MP:0005598	decreased ventricle muscle contractility
MTOR	current symbol	MGI:1928394	Mtor	mechanistic target of rapamycin kinase	protein coding gene	MP:0005608	cardiac interstitial fibrosis
MTOR	current symbol	MGI:1928394	Mtor	mechanistic target of rapamycin kinase	protein coding gene	MP:0005620	abnormal muscle contractility
MTOR	current symbol	MGI:1928394	Mtor	mechanistic target of rapamycin kinase	protein coding gene	MP:0006036	abnormal mitochondrial physiology
MTOR	current symbol	MGI:1928394	Mtor	mechanistic target of rapamycin kinase	protein coding gene	MP:0006138	congestive heart failure
MTOR	current symbol	MGI:1928394	Mtor	mechanistic target of rapamycin kinase	protein coding gene	MP:0008037	abnormal T cell morphology
MTOR	current symbol	MGI:1928394	Mtor	mechanistic target of rapamycin kinase	protein coding gene	MP:0008074	increased CD4-positive, alpha beta T cell number
MTOR	current symbol	MGI:1928394	Mtor	mechanistic target of rapamycin kinase	protein coding gene	MP:0008075	decreased CD4-positive, alpha beta T cell number
MTOR	current symbol	MGI:1928394	Mtor	mechanistic target of rapamycin kinase	protein coding gene	MP:0008078	increased CD8-positive, alpha-beta T cell number
MTOR	current symbol	MGI:1928394	Mtor	mechanistic target of rapamycin kinase	protein coding gene	MP:0008098	decreased plasma cell number
MTOR	current symbol	MGI:1928394	Mtor	mechanistic target of rapamycin kinase	protein coding gene	MP:0008140	podocyte foot process effacement
MTOR	current symbol	MGI:1928394	Mtor	mechanistic target of rapamycin kinase	protein coding gene	MP:0008174	decreased follicular B cell number
MTOR	current symbol	MGI:1928394	Mtor	mechanistic target of rapamycin kinase	protein coding gene	MP:0008182	decreased marginal zone B cell number
MTOR	current symbol	MGI:1928394	Mtor	mechanistic target of rapamycin kinase	protein coding gene	MP:0008260	abnormal autophagy
MTOR	current symbol	MGI:1928394	Mtor	mechanistic target of rapamycin kinase	protein coding gene	MP:0008561	decreased tumor necrosis factor secretion
MTOR	current symbol	MGI:1928394	Mtor	mechanistic target of rapamycin kinase	protein coding gene	MP:0008567	decreased interferon-gamma secretion
MTOR	current symbol	MGI:1928394	Mtor	mechanistic target of rapamycin kinase	protein coding gene	MP:0008682	decreased interleukin-17 secretion
MTOR	current symbol	MGI:1928394	Mtor	mechanistic target of rapamycin kinase	protein coding gene	MP:0008688	decreased interleukin-2 secretion
MTOR	current symbol	MGI:1928394	Mtor	mechanistic target of rapamycin kinase	protein coding gene	MP:0008725	enlarged heart atrium
MTOR	current symbol	MGI:1928394	Mtor	mechanistic target of rapamycin kinase	protein coding gene	MP:0008762	embryonic lethality
MTOR	current symbol	MGI:1928394	Mtor	mechanistic target of rapamycin kinase	protein coding gene	MP:0008772	increased heart ventricle size
MTOR	current symbol	MGI:1928394	Mtor	mechanistic target of rapamycin kinase	protein coding gene	MP:0008814	decreased nerve conduction velocity
MTOR	current symbol	MGI:1928394	Mtor	mechanistic target of rapamycin kinase	protein coding gene	MP:0008827	abnormal thymus cell ratio
MTOR	current symbol	MGI:1928394	Mtor	mechanistic target of rapamycin kinase	protein coding gene	MP:0009335	decreased splenocyte proliferation
MTOR	current symbol	MGI:1928394	Mtor	mechanistic target of rapamycin kinase	protein coding gene	MP:0009339	decreased splenocyte number
MTOR	current symbol	MGI:1928394	Mtor	mechanistic target of rapamycin kinase	protein coding gene	MP:0009341	decreased splenocyte apoptosis
MTOR	current symbol	MGI:1928394	Mtor	mechanistic target of rapamycin kinase	protein coding gene	MP:0009404	centrally nucleated skeletal muscle fibers
MTOR	current symbol	MGI:1928394	Mtor	mechanistic target of rapamycin kinase	protein coding gene	MP:0009412	skeletal muscle fiber degeneration
MTOR	current symbol	MGI:1928394	Mtor	mechanistic target of rapamycin kinase	protein coding gene	MP:0009415	skeletal muscle degeneration
MTOR	current symbol	MGI:1928394	Mtor	mechanistic target of rapamycin kinase	protein coding gene	MP:0009643	abnormal urine homeostasis
MTOR	current symbol	MGI:1928394	Mtor	mechanistic target of rapamycin kinase	protein coding gene	MP:0009923	decreased transitional stage T1 B cell number
MTOR	current symbol	MGI:1928394	Mtor	mechanistic target of rapamycin kinase	protein coding gene	MP:0010024	increased total body fat amount
MTOR	current symbol	MGI:1928394	Mtor	mechanistic target of rapamycin kinase	protein coding gene	MP:0010239	decreased skeletal muscle weight
MTOR	current symbol	MGI:1928394	Mtor	mechanistic target of rapamycin kinase	protein coding gene	MP:0010334	pleural effusion
MTOR	current symbol	MGI:1928394	Mtor	mechanistic target of rapamycin kinase	protein coding gene	MP:0010401	increased skeletal muscle glycogen level
MTOR	current symbol	MGI:1928394	Mtor	mechanistic target of rapamycin kinase	protein coding gene	MP:0010725	thin interventricular septum
MTOR	current symbol	MGI:1928394	Mtor	mechanistic target of rapamycin kinase	protein coding gene	MP:0010738	abnormal internode morphology
MTOR	current symbol	MGI:1928394	Mtor	mechanistic target of rapamycin kinase	protein coding gene	MP:0010739	abnormal axolemma morphology
MTOR	current symbol	MGI:1928394	Mtor	mechanistic target of rapamycin kinase	protein coding gene	MP:0011091	prenatal lethality, complete penetrance
MTOR	current symbol	MGI:1928394	Mtor	mechanistic target of rapamycin kinase	protein coding gene	MP:0011092	embryonic lethality, complete penetrance
MTOR	current symbol	MGI:1928394	Mtor	mechanistic target of rapamycin kinase	protein coding gene	MP:0011096	embryonic lethality between implantation and somite formation, complete penetrance
MTOR	current symbol	MGI:1928394	Mtor	mechanistic target of rapamycin kinase	protein coding gene	MP:0011098	embryonic lethality during organogenesis, complete penetrance
MTOR	current symbol	MGI:1928394	Mtor	mechanistic target of rapamycin kinase	protein coding gene	MP:0011100	preweaning lethality, complete penetrance
MTOR	current symbol	MGI:1928394	Mtor	mechanistic target of rapamycin kinase	protein coding gene	MP:0011110	preweaning lethality, incomplete penetrance
MTOR	current symbol	MGI:1928394	Mtor	mechanistic target of rapamycin kinase	protein coding gene	MP:0011501	increased glomerular capsule space
MTOR	current symbol	MGI:1928394	Mtor	mechanistic target of rapamycin kinase	protein coding gene	MP:0011629	decreased mitochondrial number
MTOR	current symbol	MGI:1928394	Mtor	mechanistic target of rapamycin kinase	protein coding gene	MP:0011632	dilated mitochondria
MTOR	current symbol	MGI:1928394	Mtor	mechanistic target of rapamycin kinase	protein coding gene	MP:0012114	absent inner cell mass proliferation
MTOR	current symbol	MGI:1928394	Mtor	mechanistic target of rapamycin kinase	protein coding gene	MP:0013272	abnormal translation
MTOR	current symbol	MGI:1928394	Mtor	mechanistic target of rapamycin kinase	protein coding gene	MP:0013906	absent embryonic telencephalon
PXN	human synonym	MGI:1916925	Pxdn	peroxidasin	protein coding gene	MP:0000352	decreased cell proliferation
PXN	human synonym	MGI:1916925	Pxdn	peroxidasin	protein coding gene	MP:0000373	belly spot
PXN	human synonym	MGI:1916925	Pxdn	peroxidasin	protein coding gene	MP:0000585	kinked tail
PXN	human synonym	MGI:1916925	Pxdn	peroxidasin	protein coding gene	MP:0001297	microphthalmia
PXN	human synonym	MGI:1916925	Pxdn	peroxidasin	protein coding gene	MP:0001306	small lens
PXN	human synonym	MGI:1916925	Pxdn	peroxidasin	protein coding gene	MP:0001307	fused cornea and lens
PXN	human synonym	MGI:1916925	Pxdn	peroxidasin	protein coding gene	MP:0001314	corneal opacity
PXN	human synonym	MGI:1916925	Pxdn	peroxidasin	protein coding gene	MP:0001322	abnormal iris morphology
PXN	human synonym	MGI:1916925	Pxdn	peroxidasin	protein coding gene	MP:0001325	abnormal retina morphology
PXN	human synonym	MGI:1916925	Pxdn	peroxidasin	protein coding gene	MP:0001330	abnormal optic nerve morphology
PXN	human synonym	MGI:1916925	Pxdn	peroxidasin	protein coding gene	MP:0001399	hyperactivity
PXN	human synonym	MGI:1916925	Pxdn	peroxidasin	protein coding gene	MP:0001851	eye inflammation
PXN	human synonym	MGI:1916925	Pxdn	peroxidasin	protein coding gene	MP:0002574	increased vertical activity
PXN	human synonym	MGI:1916925	Pxdn	peroxidasin	protein coding gene	MP:0002579	disorganized secondary lens fibers
PXN	human synonym	MGI:1916925	Pxdn	peroxidasin	protein coding gene	MP:0002840	abnormal lens fiber morphology
PXN	human synonym	MGI:1916925	Pxdn	peroxidasin	protein coding gene	MP:0003237	abnormal lens epithelium morphology
PXN	human synonym	MGI:1916925	Pxdn	peroxidasin	protein coding gene	MP:0004221	abnormal iridocorneal angle
PXN	human synonym	MGI:1916925	Pxdn	peroxidasin	protein coding gene	MP:0005193	abnormal anterior eye segment morphology
PXN	human synonym	MGI:1916925	Pxdn	peroxidasin	protein coding gene	MP:0005205	abnormal eye anterior chamber morphology
PXN	human synonym	MGI:1916925	Pxdn	peroxidasin	protein coding gene	MP:0005299	abnormal eye posterior chamber morphology
PXN	human synonym	MGI:1916925	Pxdn	peroxidasin	protein coding gene	MP:0005300	abnormal corneal stroma morphology
[truncated: 664 more rows]
