# Supplementary material for: Long-Term Simulation of Microgravity Induces Changes in Gene Expression in Breast Cancer Cells
Source: Int J Mol Sci. 2023 Jan 7;24(2):1181. doi: 10.3390/ijms24021181 (PMC9864731; doi:10.3390/ijms24021181)
Supplement: Supplementary file 1 [file ijms-24-01181-s001.zip › Supplementary Table S2.xlsx]

## Sheet: Table S2
Table S2. The overlap of genes examined in this study with GWAS catolog.
DATE ADDED TO CATALOG	PUBMEDID	FIRST AUTHOR	DATE	JOURNAL	LINK	STUDY	DISEASE/TRAIT	INITIAL SAMPLE SIZE	REPLICATION SAMPLE SIZE	REGION	CHR_ID	CHR_POS	REPORTED GENE(S)	MAPPED_GENE	UPSTREAM_GENE_ID	DOWNSTREAM_GENE_ID	SNP_GENE_IDS	UPSTREAM_GENE_DISTANCE	DOWNSTREAM_GENE_DISTANCE	STRONGEST SNP-RISK ALLELE	SNPS	MERGED	SNP_ID_CURRENT	CONTEXT	INTERGENIC	RISK ALLELE FREQUENCY	P-VALUE	PVALUE_MLOG	P-VALUE (TEXT)	OR or BETA	95% CI (TEXT)	PLATFORM [SNPS PASSING QC]	CNV	MAPPED_TRAIT	MAPPED_TRAIT_URI	STUDY ACCESSION	GENOTYPING TECHNOLOGY
43536	30670697	Kilpelainen TO	43487	Nat Commun	www.ncbi.nlm.nih.gov/pubmed/30670697	Multi-ancestry study of blood lipid levels identifies four loci interacting with physical activity.	HDL cholesterol x physical activity interaction (2df test)	7,395 African American inactive individuals, 13,092 African American active individuals, 2,753 Asian ancestry inactive individuals, 3,650 Asian ancestry active individuals, 22,963 European ancestry inactive individuals, 61,939 European ancestry active individuals, 2,829 Hispanic or Latin American inactive individuals, 6,358 Hispanic or Latin American active individuals	1,886 African American inactive individuals, 1,892 African American active individuals, 1,217 South African Black ancestry inactive individuals, 389 South African Black ancestry active individuals, 2,494 East Asian ancestry inactive individuals, 1,947 East Asian ancestry active individuals, 724 South Asian ancestry inactive individuals, 1,425 South Asian ancestry active individuals, 41,042 Europe…	14q32.33	14	104792100	NR	AKT1			ENSG00000142208			rs2494747-T	rs2494747	0	2494747	intron_variant	0	0.5454	3e-09	8.52288				Affymetrix, Illumina [at least 2500000] (imputed)	N	HDL cholesterol change measurement, physical activity	http://www.ebi.ac.uk/efo/EFO_0007805, http://www.ebi.ac.uk/efo/EFO_0003940	GCST007282	Genome-wide genotyping array
44033	32203549	Richardson TG	43913	PLoS Med	www.ncbi.nlm.nih.gov/pubmed/32203549	Evaluating the relationship between circulating lipoprotein lipids and apolipoproteins with risk of coronary heart disease: A multivariable Mendelian randomisation analysis.	Apolipoprotein A1 levels	393,193 European ancestry individuals	NA	14q32.33	14	104792555	AKT1	AKT1			ENSG00000142208			rs2494748-C	rs2494748	0	2494748	intron_variant	0	0.383559	5e-57	56.301		0.0322415	[0.028-0.036] unit increase	Affymetrix [NR] (imputed)	N	apolipoprotein A 1 measurement	http://www.ebi.ac.uk/efo/EFO_0004614	GCST010241	Genome-wide genotyping array
43430	30275531	Klarin D	43374	Nat Genet	www.ncbi.nlm.nih.gov/pubmed/30275531	Genetics of blood lipids among ~300,000 multi-ethnic participants of the Million Veteran Program.	HDL cholesterol	215,551 European ancestry individuals, 57,332 African American individuals, 24,743 Hispanic individuals	Up to 319,677 individuals	14q32.33	14	104792555	AKT1	AKT1			ENSG00000142208			rs2494748-T	rs2494748	0	2494748	intron_variant	0	0.5435	3e-26	25.5229		0.0303	[0.025-0.036] mg dl-1 decrease	Affymetrix [up to 31400000] (imputed)	N	high density lipoprotein cholesterol measurement	http://www.ebi.ac.uk/efo/EFO_0004612	GCST006611	Genome-wide genotyping array
42748	27135401	Cheng TH	42492	Nat Genet	www.ncbi.nlm.nih.gov/pubmed/27135401	Five endometrial cancer risk loci identified through genome-wide association analysis.	Endometrial endometrioid carcinoma	2,082 European ancestry cases, 9,544 European ancestry controls	4,553 European ancestry cases, 27,600 European ancestry controls	14q32.33	14	104776883	AKT1, SIVA1	AKT1			ENSG00000142208			rs2498796-A	rs2498796	0	2498796	non_coding_transcript_exon_variant	0	0.3	4e-08	7.39794		1.13636	[1.09-1.18]	Illumina [up to 2300000] (imputed)	N	endometrial endometrioid carcinoma	http://www.ebi.ac.uk/efo/EFO_1001514	GCST003525	Genome-wide genotyping array
42748	27135401	Cheng TH	42492	Nat Genet	www.ncbi.nlm.nih.gov/pubmed/27135401	Five endometrial cancer risk loci identified through genome-wide association analysis.	Endometrial cancer	2,082 European ancestry endometrioid cases, 130 European ancestry cases, 9,544 European ancestry controls	4,553 European ancestry endometrioid cases, 972 European ancestry cases, 27,600 European ancestry controls	14q32.33	14	104776883	AKT1, SIVA1	AKT1			ENSG00000142208			rs2498796-A	rs2498796	0	2498796	non_coding_transcript_exon_variant	0	0.3	4e-08	7.39794		1.1236	[1.08-1.18]	Illumina [up to 2300000] (imputed)	N	endometrial carcinoma	http://www.ebi.ac.uk/efo/EFO_1001512	GCST003524	Genome-wide genotyping array
44354	33203707	Zheng JS	44152	Diabetes Care	www.ncbi.nlm.nih.gov/pubmed/33203707	Plasma Vitamin C and Type 2 Diabetes: Genome-Wide Association Study and Mendelian Randomization Analysis in European Populations.	Vitamin C levels	52,018 European ancestry individuals	NA	14q32.33	14	104787244	AKT1	AKT1			ENSG00000142208			rs10136000-A	rs10136000	0	10136000	intron_variant	0	0.283	1e-08	8		0.04	[0.026-0.054] unit increase	Affymetrix, Illumina [up to 7933258] (imputed)	N	vitamin C measurement	http://www.ebi.ac.uk/efo/EFO_0600003	GCST011816	Genome-wide genotyping array
44544	34594039	Sakaue S	44469	Nat Genet	www.ncbi.nlm.nih.gov/pubmed/34594039	A cross-population atlas of genetic associations for 220 human phenotypes.	HDL cholesterol	315,133 European ancestry individuals, 74,970 East Asian ancestry individuals	NA	14q32.33	14	104792555		AKT1			ENSG00000142208			rs2494748-T	rs2494748	0	2494748	intron_variant	0	NR	2e-31	30.699		0.0254	[0.021-0.03] unit decrease	Affymetrix, Illumina [20525311] (imputed)	N	high density lipoprotein cholesterol measurement	http://www.ebi.ac.uk/efo/EFO_0004612	GCST90018956	Genome-wide genotyping array
44092	32888494	Vuckovic D	44075	Cell	www.ncbi.nlm.nih.gov/pubmed/32888494	The Polygenic and Monogenic Basis of Blood Traits and Diseases.	Neutrophil count	408,112 British individuals	NA	14q32.33	14	104792555	AKT1	AKT1			ENSG00000142208			rs2494748-T	rs2494748	0	2494748	intron_variant	0	0.61635	7e-09	8.1549		0.0132045	[0.0087-0.0177] unit increase	Affymetrix [93095623] (imputed)	N	neutrophil count	http://www.ebi.ac.uk/efo/EFO_0004833	GCST90002398	Genome-wide genotyping array
43504	30595370	Kichaev G	43461	Am J Hum Genet	www.ncbi.nlm.nih.gov/pubmed/30595370	Leveraging Polygenic Functional Enrichment to Improve GWAS Power.	White blood cell count	approximately 444,000 European ancestry individuals	NA	14q32.33	14	104792555		AKT1			ENSG00000142208			rs2494748-?	rs2494748	0	2494748	intron_variant	0	NR	3e-11	10.5229				NR [~ 8900000] (imputed)	N	leukocyte count	http://www.ebi.ac.uk/efo/EFO_0004308	GCST007070	Genome-wide genotyping array
43606	30595370	Kichaev G	43461	Am J Hum Genet	www.ncbi.nlm.nih.gov/pubmed/30595370	Leveraging Polygenic Functional Enrichment to Improve GWAS Power.	Height	approximately 458,000 European ancestry individuals	NA	14q32.33	14	104789850		AKT1			ENSG00000142208			rs61759760-?	rs61759760	0	61759760	intron_variant	0	NR	1e-14	14				NR [~ 8900000] (imputed)	N	body height	http://www.ebi.ac.uk/efo/EFO_0004339	GCST007841	Genome-wide genotyping array
44033	32203549	Richardson TG	43913	PLoS Med	www.ncbi.nlm.nih.gov/pubmed/32203549	Evaluating the relationship between circulating lipoprotein lipids and apolipoproteins with risk of coronary heart disease: A multivariable Mendelian randomisation analysis.	HDL cholesterol levels	403,943 European ancestry individuals	NA	14q32.33	14	104796031	AKT1	AKT1 - ZBTB42	ENSG00000142208	ENSG00000179627		280	4565	rs2498786-C	rs2498786	0	2498786	regulatory_region_variant	1	0.384022	4e-38	37.3979		0.0253952	[0.022-0.029] unit increase	Affymetrix [NR] (imputed)	N	high density lipoprotein cholesterol measurement	http://www.ebi.ac.uk/efo/EFO_0004612	GCST010242	Genome-wide genotyping array
44179	32042192	Ruth KS	43871	Nat Med	www.ncbi.nlm.nih.gov/pubmed/32042192	Using human genetics to understand the disease impacts of testosterone in men and women.	Sex hormone-binding globulin levels adjusted for BMI	188,908 European ancestry women	NA	14q32.33	14	104796031	NR	AKT1 - ZBTB42	ENSG00000142208	ENSG00000179627		280	4565	rs2498786-C	rs2498786	0	2498786	regulatory_region_variant	1	0.384603	6e-19	18.2218		0.0110479	[0.0086-0.0135] unit increase	Affymetrix [16585854] (imputed)	N	sex hormone-binding globulin measurement	http://www.ebi.ac.uk/efo/EFO_0004696	GCST90012106	Genome-wide genotyping array
44179	32042192	Ruth KS	43871	Nat Med	www.ncbi.nlm.nih.gov/pubmed/32042192	Using human genetics to understand the disease impacts of testosterone in men and women.	Sex hormone-binding globulin levels	189,473 European ancestry women	NA	14q32.33	14	104796031	NR	AKT1 - ZBTB42	ENSG00000142208	ENSG00000179627		280	4565	rs2498786-C	rs2498786	0	2498786	regulatory_region_variant	1	0.384603	9e-20	19.0458		0.0129537	[0.01-0.016] unit increase	Affymetrix [16585866] (imputed)	N	sex hormone-binding globulin measurement	http://www.ebi.ac.uk/efo/EFO_0004696	GCST90012107	Genome-wide genotyping array
44179	32042192	Ruth KS	43871	Nat Med	www.ncbi.nlm.nih.gov/pubmed/32042192	Using human genetics to understand the disease impacts of testosterone in men and women.	Sex hormone-binding globulin levels adjusted for BMI	368,929 European ancestry individuals	NA	14q32.33	14	104796031	NR	AKT1 - ZBTB42	ENSG00000142208	ENSG00000179627		280	4565	rs2498786-C	rs2498786	0	2498786	regulatory_region_variant	1	0.383984	2e-32	31.699		0.00984518	[0.0082-0.0115] unit increase	Affymetrix [16582909] (imputed)	N	sex hormone-binding globulin measurement	http://www.ebi.ac.uk/efo/EFO_0004696	GCST90012110	Genome-wide genotyping array
44179	32042192	Ruth KS	43871	Nat Med	www.ncbi.nlm.nih.gov/pubmed/32042192	Using human genetics to understand the disease impacts of testosterone in men and women.	Sex hormone-binding globulin levels	370,125 European ancestry individuals	NA	14q32.33	14	104796031	NR	AKT1 - ZBTB42	ENSG00000142208	ENSG00000179627		280	4565	rs2498786-C	rs2498786	0	2498786	regulatory_region_variant	1	0.383984	1e-30	30		0.0108833	[0.009-0.0128] unit increase	Affymetrix [16582965] (imputed)	N	sex hormone-binding globulin measurement	http://www.ebi.ac.uk/efo/EFO_0004696	GCST90012111	Genome-wide genotyping array
42988	28525603	Ortega-Alonso A	42874	Schizophr Bull	www.ncbi.nlm.nih.gov/pubmed/28525603	Genome-Wide Association Study of Psychosis Proneness in the Finnish Population.	Psychosis proneness (revised physical anhedonia scale and revised social anhedonia scale)	3,820 Finnish ancestry individuals	NA	11p13	11	35222910	SLC1A2	CD44			ENSG00000026508			rs12804343-?	rs12804343	0	12804343	3_prime_UTR_variant	0		5e-06	5.30103				Illumina [~ 9600000] (imputed)	N	psychosis predisposition measurement	http://www.ebi.ac.uk/efo/EFO_0008337	GCST004684	Genome-wide genotyping array
43733	31005972	Hwang LD	43576	Am J Clin Nutr	www.ncbi.nlm.nih.gov/pubmed/31005972	New insight into human sweet taste: a genome-wide association study of the perception and intake of sweet substances.	Intake of sweets	21,447 European ancestry individuals	NA	11p13	11	35223027	CD44	CD44			ENSG00000026508			rs11607862-T	rs11607862	0	11607862	3_prime_UTR_variant	0	0.29	7e-06	5.1549		0.05	[0.03-0.07] handful of candies/day increase	Affymetrix [10353649] (imputed)	N	sugar consumption measurement	http://www.ebi.ac.uk/efo/EFO_0010158	GCST008762	Genome-wide genotyping array
41078	22437554	Major JM	40989	J Nutr	www.ncbi.nlm.nih.gov/pubmed/22437554	Genome-wide association study identifies three common variants associated with serologic response to vitamin E supplementation in men.	Response to Vitamin E supplementation	2,112 European ancestry individuals	NA	11p13	11	35134185	CD44	NA - CD44		ENSG00000026508			4697	rs2785173-T	rs2785173	0	2785173	intron_variant	1	0.02	3e-06	5.52288	(change in alpha-TOH)	1.94	[1.12-2.76] unit increase	Illumina [549989]	N	response to vitamin	http://purl.obolibrary.org/obo/GO_0033273	GCST001450	Genome-wide genotyping array
43724	31021400	Masotti M	43580	Biometrics	www.ncbi.nlm.nih.gov/pubmed/31021400	Pleiotropy informed adaptive association test of multiple traits using GWAS summary data.	Glycemic traits (pleiotropy)	46,186 European ancestry individuals	NA	11p13	11	35222511	CD44	CD44			ENSG00000026508			rs7116432-?	rs7116432	0	7116432	3_prime_UTR_variant	0	NR	5e-08	7.30103				NR [NR]	N	fasting blood glucose measurement, HOMA-B, fasting blood insulin measurement	http://www.ebi.ac.uk/efo/EFO_0004465, http://www.ebi.ac.uk/efo/EFO_0004469, http://www.ebi.ac.uk/efo/EFO_0004466	GCST008674	Genome-wide genotyping array
44544	34594039	Sakaue S	44469	Nat Genet	www.ncbi.nlm.nih.gov/pubmed/34594039	A cross-population atlas of genetic associations for 220 human phenotypes.	Serum albumin levels	315,268 European ancestry individuals, 120,539 East Asian ancestry individuals	NA	11p13	11	35141855		CD44			ENSG00000026508			rs2785172-A	rs2785172	0	2785172	intron_variant	0	NR	3e-11	10.5229		0.0143	[0.01-0.0186] unit decrease	Affymetrix, Illumina [20534035] (imputed)	N	serum albumin measurement	http://www.ebi.ac.uk/efo/EFO_0004535	GCST90018945	Genome-wide genotyping array
44477	34162658	Quinn MC	44370	Cancer Epidemiol Biomarkers Prev	www.ncbi.nlm.nih.gov/pubmed/34162658	Identification of a locus near ULK1 associated with progression-free survival in ovarian cancer.	Progression free survival in serous epithelial ovarian cancer treated with carboplatin and paclitaxel	1,751 European ancestry individuals	NA	11p13	11	35219865	NR	CD44			ENSG00000026508			rs11323103-A	rs11323103	0	11323103	intron_variant	0		9e-06	5.04576		0.2418	[0.13-0.35] unit increase	Illumina [12759548] (imputed)	N	progression free survival, response to carboplatin, ovarian serous carcinoma, response to paclitaxel	http://www.ebi.ac.uk/efo/EFO_0004920, http://purl.obolibrary.org/obo/GO_0097328, http://www.ebi.ac.uk/efo/EFO_1001516, http://purl.obolibrary.org/obo/GO_1901555	GCST012472	Genome-wide genotyping array
43504	30595370	Kichaev G	43461	Am J Hum Genet	www.ncbi.nlm.nih.gov/pubmed/30595370	Leveraging Polygenic Functional Enrichment to Improve GWAS Power.	Hair color	approximately 452,000 European ancestry individuals	NA	11p13	11	35163509		CD44			ENSG00000026508			rs353634-?	rs353634	0	353634	intron_variant	0	NR	7e-11	10.1549				NR [~ 8900000] (imputed)	N	hair colour measurement	http://www.ebi.ac.uk/efo/EFO_0007822	GCST007082	Genome-wide genotyping array
42636	26502338	Bentham J	42303	Nat Genet	www.ncbi.nlm.nih.gov/pubmed/26502338	Genetic association analyses implicate aberrant regulation of innate and adaptive immunity genes in the pathogenesis of systemic lupus erythematosus.	Systemic lupus erythematosus	5,201 European ancestry cases, 9,066 European ancestry controls	2,018 European ancestry cases, 6,925 European ancestry controls	11p13	11	35066852	CD44	PDHX - CD44	ENSG00000110435	ENSG00000026508		46261	72030	rs2732549-T	rs2732549	0	2732549	regulatory_region_variant	1		1e-23	23		1.24	[1.19â€“1.29]	Illumina [644674]	N	systemic lupus erythematosus	http://www.ebi.ac.uk/efo/EFO_0002690	GCST003155	Genome-wide genotyping array
42636	26502338	Bentham J	42303	Nat Genet	www.ncbi.nlm.nih.gov/pubmed/26502338	Genetic association analyses implicate aberrant regulation of innate and adaptive immunity genes in the pathogenesis of systemic lupus erythematosus.	Systemic lupus erythematosus	5,201 European ancestry cases, 9,066 European ancestry controls	NA	11p13	11	35076646	CD44	PDHX - CD44	ENSG00000110435	ENSG00000026508		56055	62236	rs387619-C	rs387619	0	387619	intergenic_variant	1		3e-13	12.5229		1.21	[NR]	Illumina [> 644674] (imputed)	N	systemic lupus erythematosus	http://www.ebi.ac.uk/efo/EFO_0002690	GCST003156	Genome-wide genotyping array
43363	28869591	Kemp JP	42982	Nat Genet	www.ncbi.nlm.nih.gov/pubmed/28869591	Identification of 153 new loci associated with heel bone mineral density and functional involvement of GPC6 in osteoporosis.	Heel bone mineral density	76,067 European ancestry women, 66,420 European ancestry men	NA	11p13	11	35073318	LOC100507144	PDHX - CD44	ENSG00000110435	ENSG00000026508		52727	65564	rs34136481-CA	rs34136481	0	34136481	intergenic_variant	1	0.460308	2e-18	17.699		0.0287678	[0.022-0.035] unit decrease	NR [17166351] (imputed)	N	heel bone mineral density	http://www.ebi.ac.uk/efo/EFO_0009270	GCST006288	Genome-wide genotyping array
43363	28869591	Kemp JP	42982	Nat Genet	www.ncbi.nlm.nih.gov/pubmed/28869591	Identification of 153 new loci associated with heel bone mineral density and functional involvement of GPC6 in osteoporosis.	Heel bone mineral density	76,067 European ancestry women, 66,420 European ancestry men	NA	11p13	11	35073318	LOC100507144	PDHX - CD44	ENSG00000110435	ENSG00000026508		52727	65564	rs34136481-CA	rs34136481	0	34136481	intergenic_variant	1	0.458725	4e-11	10.3979	(women)	0.0292722	[0.02-0.038] unit decrease	NR [17166351] (imputed)	N	heel bone mineral density	http://www.ebi.ac.uk/efo/EFO_0009270	GCST006288	Genome-wide genotyping array
43363	28869591	Kemp JP	42982	Nat Genet	www.ncbi.nlm.nih.gov/pubmed/28869591	Identification of 153 new loci associated with heel bone mineral density and functional involvement of GPC6 in osteoporosis.	Heel bone mineral density	76,067 European ancestry women, 66,420 European ancestry men	NA	11p13	11	35073318	LOC100507144	PDHX - CD44	ENSG00000110435	ENSG00000026508		52727	65564	rs34136481-CA	rs34136481	0	34136481	intergenic_variant	1	0.462121	4e-09	8.39794	(men)	0.0301555	[0.02-0.04] unit decrease	NR [17166351] (imputed)	N	heel bone mineral density	http://www.ebi.ac.uk/efo/EFO_0009270	GCST006288	Genome-wide genotyping array
43164	29304378	Medina-Gomez C	43104	Am J Hum Genet	www.ncbi.nlm.nih.gov/pubmed/29304378	Life-Course Genome-wide Association Study Meta-analysis of Total Body BMD and Assessment of Age-Specific Effects.	Total body bone mineral density	56,284 European ancestry individuals, up to 1,333 African American individuals, up to 9,328 admixed individuals	NA	11p13	11	35062086	CD44	PDHX - CD44	ENSG00000110435	ENSG00000026508		41495	76796	rs2553773-C	rs2553773	0	2553773	regulatory_region_variant	1	0.4137	1e-10	10		0.037	unit decrease	Affymetrix, Illumina [~ 23700000] (imputed)	N	bone density	http://www.ebi.ac.uk/efo/EFO_0003923	GCST005348	Genome-wide genotyping array
43804	31649266	Gallagher CS	43762	Nat Commun	www.ncbi.nlm.nih.gov/pubmed/31649266	Genome-wide association and epidemiological analyses reveal common genetic origins between uterine leiomyomata and endometriosis.	Uterine fibroids	20,406 European ancestry cases, 223,918 European ancestry controls	15,068 European ancestry cases, 43,587 European ancestry controls	11p13	11	35063288	PDHX, CD44	PDHX - CD44	ENSG00000110435	ENSG00000026508		42697	75594	rs2785202-C	rs2785202	0	2785202	regulatory_region_variant	1	0.55	7e-14	13.1549		1.06	[1.05-1.08]	Affymetrix, Illumina [8662096] (imputed)	N	uterine fibroid	http://www.ebi.ac.uk/efo/EFO_0000731	GCST009158	Genome-wide genotyping array
43804	31649266	Gallagher CS	43762	Nat Commun	www.ncbi.nlm.nih.gov/pubmed/31649266	Genome-wide association and epidemiological analyses reveal common genetic origins between uterine leiomyomata and endometriosis.	Uterine fibroids	20,406 European ancestry cases, 223,918 European ancestry controls	15,068 European ancestry cases, 43,587 European ancestry controls	11p13	11	35063045		PDHX - CD44	ENSG00000110435	ENSG00000026508		42454	75837	rs2732552-T	rs2732552	0	2732552	regulatory_region_variant	1	0.447	7e-14	13.1549		0.0608	[0.045-0.077] unit decrease	Affymetrix, Illumina [8662096] (imputed)	N	uterine fibroid	http://www.ebi.ac.uk/efo/EFO_0000731	GCST009158	Genome-wide genotyping array
43493	30598549	Morris JA	43465	Nat Genet	www.ncbi.nlm.nih.gov/pubmed/30598549	An atlas of genetic influences on osteoporosis in humans and mice.	Heel bone mineral density	426,824 British ancestry individuals	NA	11p13	11	35063906	PDHX	PDHX - CD44	ENSG00000110435	ENSG00000026508		43315	74976	rs2553772-T	rs2553772	0	2553772	regulatory_region_variant	1	0.46451	9e-53	52.0458		0.0282535	[0.025-0.032] unit decrease	NR [13737936] (imputed)	N	heel bone mineral density	http://www.ebi.ac.uk/efo/EFO_0009270	GCST006979	Genome-wide genotyping array
43392	30194396	Rafnar T	43350	Nat Commun	www.ncbi.nlm.nih.gov/pubmed/30194396	Variants associating with uterine leiomyoma highlight genetic background shared by various cancers and hormone-related traits.	Uterine fibroids	16,595 European ancestry cases, 523,330 European ancestry controls	NA	11p13	11	35048521	PDHX	PDHX - CD44	ENSG00000110435	ENSG00000026508		27930	90361	rs2785152-T	rs2785152	0	2785152	intergenic_variant	1	0.51015	2e-09	8.69897		1.08	[1.05-1.1]	Affymetrix, Illumina [43421991] (imputed)	N	uterine fibroid	http://www.ebi.ac.uk/efo/EFO_0000731	GCST006462	Genome-wide genotyping array
43392	30172743	Liang X	43342	Bone	www.ncbi.nlm.nih.gov/pubmed/30172743	Assessing the genetic correlations between early growth parameters and bone mineral density: A polygenic risk score analysis.	Bone mineral density (hip)	2,286 European ancestry individuals	NA	11p13	11	35088370	PDHX, CD44	PDHX - CD44	ENSG00000110435	ENSG00000026508		67779	50512	rs1425800-?	rs1425800	0	1425800	intergenic_variant	1	NR	5e-07	6.30103				Affymetrix [753382]	N	hip bone mineral density	http://www.ebi.ac.uk/efo/EFO_0007702	GCST006444	Genome-wide genotyping array
44179	32042192	Ruth KS	43871	Nat Med	www.ncbi.nlm.nih.gov/pubmed/32042192	Using human genetics to understand the disease impacts of testosterone in men and women.	Sex hormone-binding globulin levels adjusted for BMI	368,929 European ancestry individuals	NA	11p13	11	35102493	NR	PDHX - CD44	ENSG00000110435	ENSG00000026508		81902	36389	rs4756190-T	rs4756190	0	4756190	intergenic_variant	1	0.580295	1e-08	8		0.00413351	[0.0025-0.0058] unit increase	Affymetrix [16582909] (imputed)	N	sex hormone-binding globulin measurement	http://www.ebi.ac.uk/efo/EFO_0004696	GCST90012110	Genome-wide genotyping array
41326	23273568	Yang W	41270	Am J Hum Genet	www.ncbi.nlm.nih.gov/pubmed/23273568	Meta-analysis followed by replication identifies loci in or near CDKN1B, TET3, CD80, DRAM1, and ARID5B as associated with systemic lupus erythematosus in Asians.	Systemic lupus erythematosus	1,656 Han Chinese ancestry cases, 3,394 Han Chinese ancestry controls	3,256 Han Chinese ancestry cases, 5,667 Han Chinese ancestry controls, 453 Thai ancestry cases, 963 Thai ancestry controls	11p13	11	35071523	CD44	PDHX - CD44	ENSG00000110435	ENSG00000026508		50932	67359	rs2785197-C	rs2785197	0	2785197	intergenic_variant	1	0.74	2e-07	6.69897		1.2346		Illumina [2100739] (imputed)	N	systemic lupus erythematosus	http://www.ebi.ac.uk/efo/EFO_0002690	GCST001795	Genome-wide genotyping array
42785	27399966	Morris DL	42562	Nat Genet	www.ncbi.nlm.nih.gov/pubmed/27399966	Genome-wide association meta-analysis in Chinese and European individuals identifies ten new loci associated with systemic lupus erythematosus.	Systemic lupus erythematosus	1,659 Chinese ancestry cases, 3,398 Chinese ancestry controls, 4,036 European ancestry cases, 6,959 European ancestry controls	3,043 Chinese ancestry cases, 5,074 Chinese ancestry controls, 2,643 European ancestry cases, 9,032 European ancestry controls	11p13	11	35076646	CD44	PDHX - CD44	ENSG00000110435	ENSG00000026508		56055	62236	rs387619-?	rs387619	0	387619	intergenic_variant	1	0.444	4e-11	10.3979	(EA)	1.22	[NR]	NR [6344733] (imputed)	N	systemic lupus erythematosus	http://www.ebi.ac.uk/efo/EFO_0002690	GCST003622	Genome-wide genotyping array
41405	23400010	Del-Aguila JL	41317	Pharmacogenomics J	www.ncbi.nlm.nih.gov/pubmed/23400010	Genome-wide association analyses suggest NELL1 influences adverse metabolic response to HCTZ in African Americans.	Thiazide-induced adverse metabolic effects in hypertensive patients	425 European ancestry cases, 342 African American cases	NA	11p13	11	35101504	CD44	PDHX - CD44	ENSG00000110435	ENSG00000026508		80913	37378	rs1559759-A	rs1559759	0	1559759	intergenic_variant	1	0.15	9e-06	5.04576	(EA-triglyceride response)	25.59	[14.3-36.88] mg/dL increase	Affymetrix, Illumina [> 2000000] (imputed)	N	response to hydrochlorothiazide, triglyceride measurement	http://www.ebi.ac.uk/efo/EFO_0005202, http://www.ebi.ac.uk/efo/EFO_0004530	GCST001859	Genome-wide genotyping array
43280	28714469	Langefeld CD	42933	Nat Commun	www.ncbi.nlm.nih.gov/pubmed/28714469	Transancestral mapping and genetic load in systemic lupus erythematosus.	Systemic lupus erythematosus	6,748 European ancestry cases, 11,516 European ancestry controls, 2,970 African American cases, 2,452 African American controls, 1,872 Hispanic cases, 2,016 Hispanic controls	NA	11p13	11	35097935	PDHX, CD44	PDHX - CD44	ENSG00000110435	ENSG00000026508		77344	40947	rs353592-?	rs353592	0	353592	intergenic_variant	1	NR	1e-08	8		1.1236	[1.08-1.18]	Illumina [at least 5000000] (imputed)	N	systemic lupus erythematosus	http://www.ebi.ac.uk/efo/EFO_0002690	GCST005752	Targeted genotyping array [ImmunoChip]
43391	30048462	Kim SK	43307	PLoS One	www.ncbi.nlm.nih.gov/pubmed/30048462	Identification of 613 new loci associated with heel bone mineral density and a polygenic risk score for bone mineral density, osteoporosis and fracture.	Heel bone mineral density	394,929 European ancestry individuals	NA	11p13	11	35073318		PDHX - CD44	ENSG00000110435	ENSG00000026508		52727	65564	rs34136481-?	rs34136481	0	34136481	intergenic_variant	1	NR	3e-57	56.5229		0.0319683	[0.028-0.036] unit decrease	Affymetrix [20259828] (imputed)	N	heel bone mineral density	http://www.ebi.ac.uk/efo/EFO_0009270	GCST006433	Genome-wide genotyping array
43550	28714469	Langefeld CD	42933	Nat Commun	www.ncbi.nlm.nih.gov/pubmed/28714469	Transancestral mapping and genetic load in systemic lupus erythematosus.	Systemic lupus erythematosus	6,748 European ancestry cases, 11,516 European ancestry controls	NA	11p13	11	35066852	PDHX, CD44	PDHX - CD44	ENSG00000110435	ENSG00000026508		46261	72030	rs2732549-?	rs2732549	0	2732549	regulatory_region_variant	1	NR	1e-06	6		1.11111	[1.06-1.16]	Illumina [at least 5000000] (imputed)	N	systemic lupus erythematosus	http://www.ebi.ac.uk/efo/EFO_0002690	GCST007400	Targeted genotyping array [ImmunoChip]
44179	32042192	Ruth KS	43871	Nat Med	www.ncbi.nlm.nih.gov/pubmed/32042192	Using human genetics to understand the disease impacts of testosterone in men and women.	Sex hormone-binding globulin levels	370,125 European ancestry individuals	NA	11p13	11	35102493	NR	PDHX - CD44	ENSG00000110435	ENSG00000026508		81902	36389	rs4756190-T	rs4756190	0	4756190	intergenic_variant	1	0.580295	4e-06	5.39794		0.00368706	[0.0018-0.0055] unit increase	Affymetrix [16582965] (imputed)	N	sex hormone-binding globulin measurement	http://www.ebi.ac.uk/efo/EFO_0004696	GCST90012111	Genome-wide genotyping array
44370	33272962	Yin X	44168	Ann Rheum Dis	www.ncbi.nlm.nih.gov/pubmed/33272962	Meta-analysis of 208370 East Asians identifies 113 susceptibility loci for systemic lupus erythematosus.	Systemic lupus erythematosus	13,377 East Asian ancestry cases, 194,993 East Asian ancestry controls	NA	11p13	11	35073939	NR	PDHX - CD44	ENSG00000110435	ENSG00000026508		53348	64943	rs2732540-A	rs2732540	0	2732540	regulatory_region_variant	1	0.224	1e-20	20		0.847	[0.81-0.88]	Illumina [11270530] (imputed)	N	systemic lupus erythematosus	http://www.ebi.ac.uk/efo/EFO_0002690	GCST011956	Genome-wide genotyping array
43391	30048462	Kim SK	43307	PLoS One	www.ncbi.nlm.nih.gov/pubmed/30048462	Identification of 613 new loci associated with heel bone mineral density and a polygenic risk score for bone mineral density, osteoporosis and fracture.	Heel bone mineral density	394,929 European ancestry individuals	NA	11p13	11	35076646		PDHX - CD44	ENSG00000110435	ENSG00000026508		56055	62236	rs387619-?	rs387619	0	387619	intergenic_variant	1	NR	3e-58	57.5229		0.0321997	[0.028-0.036] unit decrease	Affymetrix [20259828] (imputed)	N	heel bone mineral density	http://www.ebi.ac.uk/efo/EFO_0009270	GCST006433	Genome-wide genotyping array
44544	34594039	Sakaue S	44469	Nat Genet	www.ncbi.nlm.nih.gov/pubmed/34594039	A cross-population atlas of genetic associations for 220 human phenotypes.	Hypothyroidism	30,155 European ancestry cases, 379,986 European ancestry controls, 1,114 East Asian ancestry cases, 172,656 East Asian ancestry controls	NA	11p13	11	35245397		CD44 - SLC1A2	ENSG00000026508	ENSG00000110436		12995	5808	rs736374-A	rs736374	0	736374	regulatory_region_variant	1	NR	6e-16	15.2218		0.0832	[0.063-0.103] unit increase	Affymetrix, Illumina [25801083] (imputed)	N	hypothyroidism	http://www.ebi.ac.uk/efo/EFO_0004705	GCST90018862	Genome-wide genotyping array
43504	30595370	Kichaev G	43461	Am J Hum Genet	www.ncbi.nlm.nih.gov/pubmed/30595370	Leveraging Polygenic Functional Enrichment to Improve GWAS Power.	Heel bone mineral density	approximately 446,000 European ancestry individuals	NA	11p13	11	35076646		PDHX - CD44	ENSG00000110435	ENSG00000026508		56055	62236	rs387619-?	rs387619	0	387619	intergenic_variant	1	NR	1e-50	50				NR [~ 8900000] (imputed)	N	heel bone mineral density	http://www.ebi.ac.uk/efo/EFO_0009270	GCST007066	Genome-wide genotyping array
44544	34594039	Sakaue S	44469	Nat Genet	www.ncbi.nlm.nih.gov/pubmed/34594039	A cross-population atlas of genetic associations for 220 human phenotypes.	Uterine fibroids	21,024 European ancestry cases, 237,694 European ancestry controls, 14,475 East Asian ancestry cases, 65,733 East Asian ancestry controls	NA	11p13	11	35062086		PDHX - CD44	ENSG00000110435	ENSG00000026508		41495	76796	rs2553773-G	rs2553773	0	2553773	regulatory_region_variant	1	NR	6e-14	13.2218		0.0692	[0.051-0.087] unit increase	Affymetrix, Illumina [25795146] (imputed)	N	uterine fibroid	http://www.ebi.ac.uk/efo/EFO_0000731	GCST90018934	Genome-wide genotyping array
44370	33272962	Yin X	44168	Ann Rheum Dis	www.ncbi.nlm.nih.gov/pubmed/33272962	Meta-analysis of 208370 East Asians identifies 113 susceptibility loci for systemic lupus erythematosus.	Systemic lupus erythematosus	13,377 East Asian ancestry cases, 194,993 East Asian ancestry controls	NA	11p13	11	35089610	NR	PDHX - CD44	ENSG00000110435	ENSG00000026508		69019	49272	rs11032994-A	rs11032994	0	11032994	intergenic_variant	1	0.256	1e-17	17		1.147	[1.12-1.18]	Illumina [11270530] (imputed)	N	systemic lupus erythematosus	http://www.ebi.ac.uk/efo/EFO_0002690	GCST011956	Genome-wide genotyping array
43504	30595370	Kichaev G	43461	Am J Hum Genet	www.ncbi.nlm.nih.gov/pubmed/30595370	Leveraging Polygenic Functional Enrichment to Improve GWAS Power.	Hypothyroidism	approximately 459,000 European ancestry individuals	NA	11p13	11	35245397		CD44 - SLC1A2	ENSG00000026508	ENSG00000110436		12995	5808	rs736374-?	rs736374	0	736374	regulatory_region_variant	1	NR	9e-19	18.0458				NR [~ 8900000] (imputed)	N	hypothyroidism	http://www.ebi.ac.uk/efo/EFO_0004705	GCST007073	Genome-wide genotyping array
44544	34594039	Sakaue S	44469	Nat Genet	www.ncbi.nlm.nih.gov/pubmed/34594039	A cross-population atlas of genetic associations for 220 human phenotypes.	Colon polyp	22,049 European ancestry cases, 332,368 European ancestry controls, 4,768 East Asian ancestry cases, 166,052 East Asian ancestry controls	NA	16q22.1	16	68730058		CDH3 - CDH1	ENSG00000062038	ENSG00000039068		2590	7234	rs28871723-A	rs28871723	0	28871723	regulatory_region_variant	1	NR	2e-08	7.69897		0.0591	[0.039-0.08] unit decrease	Affymetrix, Illumina [20457468] (imputed)	N	polyp of colon	http://purl.obolibrary.org/obo/MONDO_0021400	GCST90018827	Genome-wide genotyping array
43679	31080455	Fatumo S	43581	Front Genet	www.ncbi.nlm.nih.gov/pubmed/31080455	Complimentary Methods for Multivariate Genome-Wide Association Study Identify New Susceptibility Genes for Blood Cell Traits.	Blood cell traits (multivariate analysis)	up to 6,407 Sub-Saharan African ancestry individuals	NA	17q21.33	17	50184821	COL1A1	COL1A1			ENSG00000108821			rs3840870-?	rs3840870	0	3840870	3_prime_UTR_variant	0	NR	1e-08	8				Illumina [20594536] (imputed)	N	neutrophil count, mean platelet volume, leukocyte count, erythrocyte count, mean corpuscular hemoglobin concentration, mean corpuscular volume, monocyte count, basophil count, platelet count, red blood cell distribution width, eosinophil count	http://www.ebi.ac.uk/efo/EFO_0004833, http://www.ebi.ac.uk/efo/EFO_0004584, http://www.ebi.ac.uk/efo/EFO_0004308, http://www.ebi.ac.uk/efo/EFO_0004305, http://www.ebi.ac.uk/efo/EFO_0004528, http://www.ebi.ac.uk/efo/EFO_0004526, http://www.ebi.ac.uk/efo/EFO_0005091, http://www.ebi.ac.uk/efo/EFO_0005090, http://www.ebi.ac.uk/efo/EFO_0004309, http://www.ebi.ac.uk/efo/EFO_0005192, http://www.ebi.ac.u…	GCST008338	Genome-wide genotyping array, Genome-wide sequencing
39701	17903305	Murabito JM	39344	BMC Med Genet	www.ncbi.nlm.nih.gov/pubmed/17903305	A genome-wide association study of breast and prostate cancer in the NHLBI's Framingham Heart Study.	Breast cancer	58 cases, 665 controls	NA	17q21.33	17	50196930	COL1A1	COL1A1			ENSG00000108821			rs2075555-?	rs2075555	0	2075555	intron_variant	0	NR	8e-08	7.09691				Affymetrix [70897]	N	breast carcinoma	http://www.ebi.ac.uk/efo/EFO_0000305	GCST000079	Genome-wide genotyping array
44277	33649486	Hardcastle AJ	44256	Commun Biol	www.ncbi.nlm.nih.gov/pubmed/33649486	A multi-ethnic genome-wide association study implicates collagen matrix integrity and cell differentiation pathways in keratoconus.	Keratoconus	2,116 European ancestry cases, 24,626 European ancestry controls	1, 389 European ancestry cases, 79,727 European ancestry controls, 759 South Asian ancestry cases, 8,009 South Asian ancestry controls, 405 African ancestry cases, 4,185 African ancestry controls	17q21.33	17	50191660	COL1A1, SGCA	COL1A1			ENSG00000108821			rs2075556-C	rs2075556	0	2075556	intron_variant	0	NR	3e-09	8.52288		0.191	[0.13-0.25] unit decrease	Affymetrix [7701190] (imputed)	N	Keratoconus	http://www.orpha.net/ORDO/Orphanet_156071	GCST90013442	Genome-wide genotyping array
43391	30048462	Kim SK	43307	PLoS One	www.ncbi.nlm.nih.gov/pubmed/30048462	Identification of 613 new loci associated with heel bone mineral density and a polygenic risk score for bone mineral density, osteoporosis and fracture.	Heel bone mineral density	394,929 European ancestry individuals	NA	17q21.33	17	50185414		COL1A1			ENSG00000108821			rs1061237-?	rs1061237	0	1061237	3_prime_UTR_variant	0	NR	2e-17	16.699		0.0513019	[0.039-0.064] unit decrease	Affymetrix [20259828] (imputed)	N	heel bone mineral density	http://www.ebi.ac.uk/efo/EFO_0009270	GCST006433	Genome-wide genotyping array
43070	28928442	Tian C	42997	Nat Commun	www.ncbi.nlm.nih.gov/pubmed/28928442	Genome-wide association and HLA region fine-mapping studies identify susceptibility loci for multiple common infections.	Hepatitis A	2,442 European ancestry cases, 217,137 European ancestry controls	NA	17q21.33	17	50209504	NR	COL1A1 - SUMO2P7	ENSG00000108821	ENSG00000249838		7872	26341	rs148781667-?	rs148781667	0	148781667	intron_variant	1	NR	3e-06	5.52288		1.8046	[0.8-2.81] unit increase	Illumina [at least 560000] (imputed)	N	susceptibility to hepatitis A infection measurement	http://www.ebi.ac.uk/efo/EFO_0008415	GCST005017	Genome-wide genotyping array
41249	23006423	Niu N	41176	BMC Cancer	www.ncbi.nlm.nih.gov/pubmed/23006423	Genetic association with overall survival of taxane-treated lung cancer patients - a genome-wide association study in human lymphoblastoid cell lines followed by a clinical association study.	Response to taxane treatment (docetaxel)	96 African American lymphoblastoid cell lines, 96 European ancestry lymphoblastoid cell lines, 96 Han Chinese ancestry lymphoblastoid cell lines	NA	17q21.33	17	50211709	COL1A1	COL1A1 - SUMO2P7	ENSG00000108821	ENSG00000249838		10077	24136	rs2586502-?	rs2586502	0	2586502	intron_variant	1	NR	1e-06	6				Affymetrix, Illumina [~ 1300000]	N	response to antineoplastic agent	http://purl.obolibrary.org/obo/GO_0097327	GCST001692	Genome-wide genotyping array
43493	30598549	Morris JA	43465	Nat Genet	www.ncbi.nlm.nih.gov/pubmed/30598549	An atlas of genetic influences on osteoporosis in humans and mice.	Heel bone mineral density	426,824 British ancestry individuals	NA	17q21.33	17	50183463	COL1A1	H1-9P - COL1A1	ENSG00000188662	ENSG00000108821		2285	638	rs79409705-C	rs79409705	0	79409705	intergenic_variant	1	0.958103	7e-24	23.1549		0.0493428	[0.04-0.059] unit decrease	NR [13737936] (imputed)	N	heel bone mineral density	http://www.ebi.ac.uk/efo/EFO_0009270	GCST006979	Genome-wide genotyping array
44488	34290314	Brandes N	44398	Sci Rep	www.ncbi.nlm.nih.gov/pubmed/34290314	Genetic association studies of alterations in protein function expose recessive effects on cancer predisposition.	Non-melanoma skin cancer	18,944 White British ancestry cases, 255,886 White British ancestry controls	NA	Xq22.3	X	108454182		COL4A5			ENSG00000188153			rs17254489-?	rs17254489	0	17254489	intron_variant	0	NR	9e-06	5.04576		0.888544	[0.84-0.94]	NR [685523]	N	non-melanoma skin carcinoma	http://www.ebi.ac.uk/efo/EFO_0009260	GCST90027058	Genome-wide genotyping array
43069	29059683	Michailidou K	43031	Nature	www.ncbi.nlm.nih.gov/pubmed/29059683	Association analysis identifies 65 new breast cancer risk loci.	Breast cancer	76,192 European ancestry cases, 63,082 European ancestry controls	46,785 European ancestry cases, 42,892 European ancestry controls, 14,068 East Asian ancestry cases, 13,104 East Asian ancestry controls	7p11.2	7	55125270	NR	EGFR			ENSG00000146648			rs12718945-G	rs12718945	0	12718945	intron_variant	0	0.5535	4e-06	5.39794	(EA)	0.0289	[0.017-0.041] unit decrease	Illumina [~ 11800000] (imputed)	N	breast carcinoma	http://www.ebi.ac.uk/efo/EFO_0000305	GCST004988	Genome-wide genotyping array
42640	26503763	Song J	42304	Mol Psychiatry	www.ncbi.nlm.nih.gov/pubmed/26503763	Genome-wide association study identifies SESTD1 as a novel risk gene for lithium-responsive bipolar disorder.	Subjective response to lithium treatment	1,639 European ancestry bipolar disorder responder cases, 8,899 European ancestry controls	NA	7p11.2	7	55008114	EGFR	NA - EGFR		ENSG00000146648			10903	rs4947962-G	rs4947962	0	4947962	intergenic_variant	1	0.11	1e-06	6		1.35	[NR]	Affymetrix, Illumina [> 8000000] (imputed)	N	bipolar disorder, response to lithium ion	http://www.ebi.ac.uk/efo/EFO_0000289, http://purl.obolibrary.org/obo/GO_0010226	GCST003158	Genome-wide genotyping array
43363	29532581	Hallfors J	43172	Addict Biol	www.ncbi.nlm.nih.gov/pubmed/29532581	Genome-wide association study in Finnish twins highlights the connection between nicotine addiction and neurotrophin signaling pathway.	Nicotine dependence symptom count	1,715 Finnish ancestry ever smoker individuals from 739 families	NA	7p11.2	7	55105982	NR	EGFR			ENSG00000146648			rs12671550-G	rs12671550	0	12671550	intron_variant	0	0.39	4e-06	5.39794		0.29	[0.17-0.41] unit decrease	Illumina [9469131] (imputed)	N	nicotine dependence symptom count	http://www.ebi.ac.uk/efo/EFO_0009262	GCST006301	Genome-wide genotyping array
43363	29532581	Hallfors J	43172	Addict Biol	www.ncbi.nlm.nih.gov/pubmed/29532581	Genome-wide association study in Finnish twins highlights the connection between nicotine addiction and neurotrophin signaling pathway.	Smoking behaviour (maximum cigarettes in a 24 hour period)	1,711 Finnish ancestry ever smoker individuals from up to 739 families	NA	7p11.2	7	54923073	NR	NA - EGFR		ENSG00000146648			95944	rs140007287-A	rs140007287	0	140007287	intergenic_variant	1	0.014095	3e-06	5.52288		10.0717	[5.89-14.25] unit increase	Illumina [9469131] (imputed)	N	maximum cigarettes per day measurement	http://www.ebi.ac.uk/efo/EFO_0009264	GCST006300	Genome-wide genotyping array
43880	31636452	Satizabal CL	43759	Nat Genet	www.ncbi.nlm.nih.gov/pubmed/31636452	Genetic architecture of subcortical brain structures in 38,851 individuals.	Thalamus volume	34,464 European ancestry individuals	341 South East and East Asian ancestry individuals, 769 African American individuals	7p11.2	7	54944404	NR	NA - EGFR		ENSG00000146648			74613	rs142461330-T	rs142461330	0	142461330	regulatory_region_variant	1	0.9193	4e-09	8.39794		5.897	NR z score decrease	Affymetrix, Illumina [NR] (imputed)	N	thalamus volume	http://www.ebi.ac.uk/efo/EFO_0006935	GCST009669	Genome-wide genotyping array
43858	31676860	Zhao B	43770	Nat Genet	www.ncbi.nlm.nih.gov/pubmed/31676860	Genome-wide association analysis of 19,629 individuals identifies variants influencing regional brain volumes and refines their genetic co-architecture with cognitive and mental health traits.	Brain region volumes	19,629 British ancestry individuals	NA	7p11.2	7	54926790	NR	NA - EGFR		ENSG00000146648			92227	rs11765408-?	rs11765408	0	11765408	intergenic_variant	1	NR	5e-08	7.30103	(left thalamus proper)			NR [9227495] (imputed)	N	brain volume measurement	http://www.ebi.ac.uk/efo/EFO_0006930	GCST009518	Genome-wide genotyping array
43511	30306274	Shah RL	43383	Hum Genet	www.ncbi.nlm.nih.gov/pubmed/30306274	Genome-wide association studies for corneal and refractive astigmatism in UK Biobank demonstrate a shared role for myopia susceptibility loci.	Refractive astigmatism	88,005 European ancestry individuals		7p11.2	7	55121522	EGFR	EGFR			ENSG00000146648			rs17172445-G	rs17172445	0	17172445	intron_variant	0	0.973	1e-06	6		0.043	[0.025-0.061] dioptres decrease	NR [5900115] (imputed)	N	Astigmatism	http://purl.obolibrary.org/obo/HP_0000483	GCST007160	Genome-wide genotyping array
43301	29743610	Ostrom QT	43229	Sci Rep	www.ncbi.nlm.nih.gov/pubmed/29743610	Sex-specific glioma genome-wide association study identifies new risk locus at 3p21.31 in females, and finds sex-differences in risk at 8q24.21.	Glioma	4,831 European ancestry male cases, 3,206 European ancestry female cases, 5,216 European ancestry male controls, 5,470 European ancestry female controls	NA	7p11.2	7	55091656	EGFR	EGFR			ENSG00000146648			rs11979158-A	rs11979158	0	11979158	intron_variant	0	NR	5e-12	11.301	(males)	1.33	[1.23-1.44]	Affymetrix, Illumina [NR] (imputed)	N	glioma	http://www.ebi.ac.uk/efo/EFO_0005543	GCST005931	Genome-wide genotyping array
43301	29743610	Ostrom QT	43229	Sci Rep	www.ncbi.nlm.nih.gov/pubmed/29743610	Sex-specific glioma genome-wide association study identifies new risk locus at 3p21.31 in females, and finds sex-differences in risk at 8q24.21.	Glioblastoma	2,835 European ancestry male cases, 1,682 European ancestry female cases, 5,216 European ancestry male controls, 5,470 European ancestry female controls	NA	7p11.2	7	55091656	EGFR	EGFR			ENSG00000146648			rs11979158-A	rs11979158	0	11979158	intron_variant	0	NR	1e-12	12	(males)	1.4	[1.28-1.54]	Affymetrix, Illumina [NR] (imputed)	N	glioma	http://www.ebi.ac.uk/efo/EFO_0005543	GCST005932	Genome-wide genotyping array
43434	30276832	Edwards AC	43374	Alcohol Clin Exp Res	www.ncbi.nlm.nih.gov/pubmed/30276832	Meta-Analysis of Genetic Influences on Initial Alcohol Sensitivity.	Initial alcohol sensitivity	6,039 European ancestry individuals, 892 African ancestry individuals, 408 American ancestry individuals	NA	7p11.2	7	55051808	EGFR	EGFR			ENSG00000146648			rs73133463-?	rs73133463	0	73133463	intron_variant	0	NR	9e-06	5.04576				Affymetrix, Illumina [15642250] (imputed)	N	response to alcohol	http://www.ebi.ac.uk/efo/EFO_0005526	GCST006633	Genome-wide genotyping array
43405	30152087	Ostrom QT	43339	Int J Cancer	www.ncbi.nlm.nih.gov/pubmed/30152087	Age-specific genome-wide association study in glioblastoma identifies increased proportion of 'lower grade glioma'-like features associated with younger age.	Glioblastoma (age-stratified)	1,533 cases diagnosed below median age, 1,476 cases diagnosed at median age, 1,503 cases diagnosed above median age, 10,582 controls,	NA	7p11.2	7	55067179	EGFR	EGFR			ENSG00000146648			rs723527-A	rs723527	0	723527	intron_variant	0	NR	2e-11	10.699	(Above median age-at-diagnosis)	1.32	[1.21-1.43]	NR [NR] (imputed)	N	age at onset, glioblastoma multiforme	http://www.ebi.ac.uk/efo/EFO_0004847, http://www.ebi.ac.uk/efo/EFO_0000519	GCST006480	Genome-wide genotyping array
43405	30152087	Ostrom QT	43339	Int J Cancer	www.ncbi.nlm.nih.gov/pubmed/30152087	Age-specific genome-wide association study in glioblastoma identifies increased proportion of 'lower grade glioma'-like features associated with younger age.	Glioblastoma (age-stratified)	1,533 cases diagnosed below median age, 1,476 cases diagnosed at median age, 1,503 cases diagnosed above median age, 10,582 controls,	NA	7p11.2	7	55091656	EGFR	EGFR			ENSG00000146648			rs11979158-A	rs11979158	0	11979158	intron_variant	0	NR	2e-10	9.69897	(Above median age-at-diagnosis)	1.42	[1.27-1.58]	NR [NR] (imputed)	N	age at onset, glioblastoma multiforme	http://www.ebi.ac.uk/efo/EFO_0004847, http://www.ebi.ac.uk/efo/EFO_0000519	GCST006480	Genome-wide genotyping array
43405	30152087	Ostrom QT	43339	Int J Cancer	www.ncbi.nlm.nih.gov/pubmed/30152087	Age-specific genome-wide association study in glioblastoma identifies increased proportion of 'lower grade glioma'-like features associated with younger age.	Glioblastoma (age-stratified)	1,533 cases diagnosed below median age, 1,476 cases diagnosed at median age, 1,503 cases diagnosed above median age, 10,582 controls,	NA	7p11.2	7	55091656	EGFR	EGFR			ENSG00000146648			rs11979158-A	rs11979158	0	11979158	intron_variant	0	NR	6e-08	7.22185	(Median age-at-diagnosis)	1.35	[1.21-1.50]	NR [NR] (imputed)	N	age at onset, glioblastoma multiforme	http://www.ebi.ac.uk/efo/EFO_0004847, http://www.ebi.ac.uk/efo/EFO_0000519	GCST006480	Genome-wide genotyping array
43405	30152087	Ostrom QT	43339	Int J Cancer	www.ncbi.nlm.nih.gov/pubmed/30152087	Age-specific genome-wide association study in glioblastoma identifies increased proportion of 'lower grade glioma'-like features associated with younger age.	Glioblastoma (age-stratified)	1,533 cases diagnosed below median age, 1,476 cases diagnosed at median age, 1,503 cases diagnosed above median age, 10,582 controls,	NA	7p11.2	7	55067179	EGFR	EGFR			ENSG00000146648			rs723527-A	rs723527	0	723527	intron_variant	0	NR	2e-09	8.69897	(Median age-at-diagnosis)	1.28	[1.18-1.39]	NR [NR] (imputed)	N	age at onset, glioblastoma multiforme	http://www.ebi.ac.uk/efo/EFO_0004847, http://www.ebi.ac.uk/efo/EFO_0000519	GCST006480	Genome-wide genotyping array
42929	28346443	Melin BS	42821	Nat Genet	www.ncbi.nlm.nih.gov/pubmed/28346443	Genome-wide association study of glioma subtypes identifies specific differences in genetic susceptibility to glioblastoma and non-glioblastoma tumors.	Glioblastoma	6,191 European ancestry cases, 18,190 European ancestry controls.	NA	7p11.2	7	55067179	EGFR	EGFR			ENSG00000146648			rs723527-A	rs723527	0	723527	intron_variant	0	0.573	5e-23	22.301		1.25	1.20-1.31	Illumina [at least 6790270] (imputed)	N	central nervous system cancer, glioblastoma multiforme	http://www.ebi.ac.uk/efo/EFO_0000326, http://www.ebi.ac.uk/efo/EFO_0000519	GCST004349	Genome-wide genotyping array
44095	32888493	Chen MH	44075	Cell	www.ncbi.nlm.nih.gov/pubmed/32888493	Trans-ethnic and Ancestry-Specific Blood-Cell Genetics in 746,667 Individuals from 5 Global Populations.	Lymphocyte counts	524,923 European ancestry individuals	NA	7p11.2	7	55079785	NR	EGFR			ENSG00000146648			rs10245472-A	rs10245472	0	10245472	intron_variant	0	0.176635	2e-10	9.69897		0.015883	[0.011-0.021] SD unit decrease	Affymetrix, Illumina [50265552] (imputed)	N	lymphocyte count	http://www.ebi.ac.uk/efo/EFO_0004587	GCST90002316	Genome-wide genotyping array
40695	21531791	Sanson M	40662	Hum Mol Genet	www.ncbi.nlm.nih.gov/pubmed/21531791	Chromosome 7p11.2 (EGFR) variation influences glioma risk.	Glioma	4,147 European ancestry cases, 7,435 European ancestry controls	NA	7p11.2	7	55091656	EGFR	EGFR			ENSG00000146648			rs11979158-A	rs11979158	0	11979158	intron_variant	0	0.83	7e-08	7.1549		1.23	[1.15-1.35]	Illumina [424460]	N	central nervous system cancer	http://www.ebi.ac.uk/efo/EFO_0000326	GCST001058	Genome-wide genotyping array
42653	26424050	Kinnersley B	42278	Nat Commun	www.ncbi.nlm.nih.gov/pubmed/26424050	Genome-wide association study identifies multiple susceptibility loci for glioma.	Glioblastoma	1,783 Northern European ancestry cases, 7,435 Northern European ancestry controls	up to 1,490 European ancestry cases, up to 1,723 European ancestry controls	7p11.2	7	55080369	NR	EGFR			ENSG00000146648			rs59060240-T	rs59060240	0	59060240	intron_variant	0	NR	4e-09	8.39794		1.40845	[1.25-1.59]	Illumina [at least 8427548] (imputed)	N	glioblastoma multiforme	http://www.ebi.ac.uk/efo/EFO_0000519	GCST003220	Genome-wide genotyping array
42655	26424050	Kinnersley B	42278	Nat Commun	www.ncbi.nlm.nih.gov/pubmed/26424050	Genome-wide association study identifies multiple susceptibility loci for glioma.	Glioma	1,783 Northern European ancestry glioblastoma cases, 2,364 Northern European ancestry non-glioblastoma cases, 7,435 Northern European ancestry controls	1,490 European ancestry cases, 1,723 European ancestry control	7p11.2	7	55080369	NR	EGFR			ENSG00000146648			rs59060240-T	rs59060240	0	59060240	intron_variant	0	NR	2e-08	7.69897		1.28205	[1.18-1.39]	Illumina [at least 8427548] (imputed)	N	central nervous system cancer	http://www.ebi.ac.uk/efo/EFO_0000326	GCST003228	Genome-wide genotyping array
43866	31666681	Zhao B	43768	Mol Psychiatry	www.ncbi.nlm.nih.gov/pubmed/31666681	Large-scale GWAS reveals genetic architecture of brain white matter microstructure and genetic overlap with cognitive and mental health traits (nâ€‰=â€‰17,706).	White matter microstructure (fractional anisotropy)	17,706 European ancestry individuals	NA	7p11.2	7	54944404	NR	NA - EGFR		ENSG00000146648			74613	rs142461330-?	rs142461330	0	142461330	regulatory_region_variant	1		4e-14	13.3979	(Splenium of corpus callosum)			NR [8955960] (imputed)	N	white matter microstructure measurement	http://www.ebi.ac.uk/efo/EFO_0005674	GCST009539	Genome-wide genotyping array
43866	31666681	Zhao B	43768	Mol Psychiatry	www.ncbi.nlm.nih.gov/pubmed/31666681	Large-scale GWAS reveals genetic architecture of brain white matter microstructure and genetic overlap with cognitive and mental health traits (nâ€‰=â€‰17,706).	White matter microstructure (radial diusivities)	17,706 European ancestry individuals	NA	7p11.2	7	54947812	NR	NA - EGFR		ENSG00000146648			71205	rs6979446-?	rs6979446	0	6979446	intergenic_variant	1		4e-13	12.3979	(Splenium of corpus callosum)			NR [8955960] (imputed)	N	white matter microstructure measurement	http://www.ebi.ac.uk/efo/EFO_0005674	GCST009540	Genome-wide genotyping array
43866	31666681	Zhao B	43768	Mol Psychiatry	www.ncbi.nlm.nih.gov/pubmed/31666681	Large-scale GWAS reveals genetic architecture of brain white matter microstructure and genetic overlap with cognitive and mental health traits (nâ€‰=â€‰17,706).	White matter microstructure (fractional anisotropy)	17,706 European ancestry individuals	NA	7p11.2	7	55044717	NR	EGFR			ENSG00000146648			rs11760406-?	rs11760406	0	11760406	intron_variant	0		4e-09	8.39794	(Posterior limb of internal capsule)			NR [8955960] (imputed)	N	white matter microstructure measurement	http://www.ebi.ac.uk/efo/EFO_0005674	GCST009539	Genome-wide genotyping array
43866	31666681	Zhao B	43768	Mol Psychiatry	www.ncbi.nlm.nih.gov/pubmed/31666681	Large-scale GWAS reveals genetic architecture of brain white matter microstructure and genetic overlap with cognitive and mental health traits (nâ€‰=â€‰17,706).	White matter microstructure (fractional anisotropy)	17,706 European ancestry individuals	NA	7p11.2	7	55067179	NR	EGFR			ENSG00000146648			rs723527-?	rs723527	0	723527	intron_variant	0		9e-09	8.04576	(Posterior limb of internal capsule)			NR [8955960] (imputed)	N	white matter microstructure measurement	http://www.ebi.ac.uk/efo/EFO_0005674	GCST009539	Genome-wide genotyping array
43363	30019117	Liu J	43298	Hum Genet	www.ncbi.nlm.nih.gov/pubmed/30019117	The coexistence of copy number variations (CNVs) and single nucleotide polymorphisms (SNPs) at a locus can result in distorted calculations of the significance in associating SNPs to disease.	Adolescent idiopathic scoliosis	196 cases, 303 controls	NA	7p11.2	7	55084974	NR	EGFR			ENSG00000146648			rs7785013-?	rs7785013	0	7785013	intron_variant	0	NR	2e-10	9.69897				Affymetrix [NR]	N	adolescent idiopathic scoliosis	http://www.ebi.ac.uk/efo/EFO_0005423	GCST006287	Genome-wide genotyping array
44095	32888493	Chen MH	44075	Cell	www.ncbi.nlm.nih.gov/pubmed/32888493	Trans-ethnic and Ancestry-Specific Blood-Cell Genetics in 746,667 Individuals from 5 Global Populations.	Platelet count	542,827 European ancestry individuals	NA	7p11.2	7	55092845	NR	EGFR			ENSG00000146648			rs4947490-G	rs4947490	0	4947490	intron_variant	0	0.68131	1e-16	16		0.016254	[0.012-0.02] SD unit increase	Affymetrix, Illumina [50241410] (imputed)	N	platelet count	http://www.ebi.ac.uk/efo/EFO_0004309	GCST90002357	Genome-wide genotyping array
44095	32888493	Chen MH	44075	Cell	www.ncbi.nlm.nih.gov/pubmed/32888493	Trans-ethnic and Ancestry-Specific Blood-Cell Genetics in 746,667 Individuals from 5 Global Populations.	Monocyte count	521,594 European ancestry individuals	NA	7p11.2	7	55073783	NR	EGFR			ENSG00000146648			rs4140770-A	rs4140770	0	4140770	intron_variant	0	0.663409	4e-10	9.39794		0.012441	[0.0086-0.0163] SD unit increase	Affymetrix, Illumina [50262088] (imputed)	N	monocyte count	http://www.ebi.ac.uk/efo/EFO_0005091	GCST90002340	Genome-wide genotyping array
44095	32888493	Chen MH	44075	Cell	www.ncbi.nlm.nih.gov/pubmed/32888493	Trans-ethnic and Ancestry-Specific Blood-Cell Genetics in 746,667 Individuals from 5 Global Populations.	Platelet count	721,201 African American or Afro-Caribbean, African ancestry, European ancestry, East Asian ancestry, Hispanic or Latin American and South Asian ancestry individuals	NA	7p11.2	7	55092845	NR	EGFR			ENSG00000146648			rs4947490-G	rs4947490	0	4947490	intron_variant	0	0.744093	3e-15	14.5229				Affymetrix, Illumina [24588908] (imputed)	N	platelet count	http://www.ebi.ac.uk/efo/EFO_0004309	GCST90002361	Genome-wide genotyping array
44321	33888516	Zheng T	44308	Gut	www.ncbi.nlm.nih.gov/pubmed/33888516	Genome-wide analysis of 944 133 individuals provides insights into the etiology of haemorrhoidal disease.	Haemorrhoidal disease	218,920 European ancestry cases, 725,213 European ancestry controls	NA	7p11.2	7	55057136	EGFR	EGFR			ENSG00000146648			rs7795564-?	rs7795564	0	7795564	intron_variant	0	0.3923	3e-13	12.5229		0.97	[0.96-0.98]	Affymetrix, Illumina [8494288] (imputed)	N	hemorrhoid	http://www.ebi.ac.uk/efo/EFO_0009552	GCST90014033	Genome-wide genotyping array
44092	32888494	Vuckovic D	44075	Cell	www.ncbi.nlm.nih.gov/pubmed/32888494	The Polygenic and Monogenic Basis of Blood Traits and Diseases.	Mean corpuscular hemoglobin concentration	408,112 British individuals	NA	7p11.2	7	55092845	EGFR	EGFR			ENSG00000146648			rs4947490-A	rs4947490	0	4947490	intron_variant	0	0.680223	2e-09	8.69897		0.0139857	[0.0094-0.0186] unit decrease	Affymetrix [93095623] (imputed)	N	mean corpuscular hemoglobin concentration	http://www.ebi.ac.uk/efo/EFO_0004528	GCST90002391	Genome-wide genotyping array
44092	32888494	Vuckovic D	44075	Cell	www.ncbi.nlm.nih.gov/pubmed/32888494	The Polygenic and Monogenic Basis of Blood Traits and Diseases.	Monocyte count	408,112 British individuals	NA	7p11.2	7	55073783	EGFR	EGFR			ENSG00000146648			rs4140770-G	rs4140770	0	4140770	intron_variant	0	0.336938	4e-09	8.39794		0.0138069	[0.0092-0.0184] unit increase	Affymetrix [93095623] (imputed)	N	monocyte count	http://www.ebi.ac.uk/efo/EFO_0005091	GCST90002393	Genome-wide genotyping array
44092	32888494	Vuckovic D	44075	Cell	www.ncbi.nlm.nih.gov/pubmed/32888494	The Polygenic and Monogenic Basis of Blood Traits and Diseases.	Mean spheric corpuscular volume	408,112 British individuals	NA	7p11.2	7	55086943	EGFR	EGFR			ENSG00000146648			rs759169-C	rs759169	0	759169	intron_variant	0	0.858545	3e-09	8.52288		0.01896	[0.013-0.025] unit increase	Affymetrix [93095623] (imputed)	N	mean corpuscular volume	http://www.ebi.ac.uk/efo/EFO_0004526	GCST90002397	Genome-wide genotyping array
44544	34594039	Sakaue S	44469	Nat Genet	www.ncbi.nlm.nih.gov/pubmed/34594039	A cross-population atlas of genetic associations for 220 human phenotypes.	Platelet count	350,474 European ancestry individuals, 148,623 East Asian ancestry individuals	NA	7p11.2	7	55092845		EGFR			ENSG00000146648			rs4947490-G	rs4947490	0	4947490	intron_variant	0	NR	4e-11	10.3979		0.0161	[0.011-0.021] unit increase	Affymetrix, Illumina [20538505] (imputed)	N	platelet count	http://www.ebi.ac.uk/efo/EFO_0004309	GCST90018969	Genome-wide genotyping array
44092	32888494	Vuckovic D	44075	Cell	www.ncbi.nlm.nih.gov/pubmed/32888494	The Polygenic and Monogenic Basis of Blood Traits and Diseases.	Platelet distribution width	408,112 British individuals	NA	7p11.2	7	55088726	EGFR	EGFR			ENSG00000146648			rs12535226-A	rs12535226	0	12535226	intron_variant	0	0.476674	1e-17	17		0.0193393	[0.015-0.024] unit decrease	Affymetrix [93095623] (imputed)	N	platelet component distribution width	http://www.ebi.ac.uk/efo/EFO_0007984	GCST90002401	Genome-wide genotyping array
44092	32888494	Vuckovic D	44075	Cell	www.ncbi.nlm.nih.gov/pubmed/32888494	The Polygenic and Monogenic Basis of Blood Traits and Diseases.	Plateletcrit	408,112 British individuals	NA	7p11.2	7	55092845	EGFR	EGFR			ENSG00000146648			rs4947490-G	rs4947490	0	4947490	intron_variant	0	0.680256	6e-18	17.2218		0.020844	[0.016-0.026] unit increase	Affymetrix [93095623] (imputed)	N	platelet crit	http://www.ebi.ac.uk/efo/EFO_0007985	GCST90002400	Genome-wide genotyping array
44092	32888494	Vuckovic D	44075	Cell	www.ncbi.nlm.nih.gov/pubmed/32888494	The Polygenic and Monogenic Basis of Blood Traits and Diseases.	Platelet count	408,112 British individuals	NA	7p11.2	7	55092845	EGFR	EGFR			ENSG00000146648			rs4947490-G	rs4947490	0	4947490	intron_variant	0	0.680262	1e-12	12		0.0170941	[0.012-0.022] unit increase	Affymetrix [93095623] (imputed)	N	platelet count	http://www.ebi.ac.uk/efo/EFO_0004309	GCST90002402	Genome-wide genotyping array
43858	31676860	Zhao B	43770	Nat Genet	www.ncbi.nlm.nih.gov/pubmed/31676860	Genome-wide association analysis of 19,629 individuals identifies variants influencing regional brain volumes and refines their genetic co-architecture with cognitive and mental health traits.	Brain region volumes	19,629 British ancestry individuals	NA	7p11.2	7	54899045	NR	SEC61G-DT - EGFR	ENSG00000234707	ENSG00000146648		86318	119972	rs77126132-?	rs77126132	0	77126132	regulatory_region_variant	1	NR	3e-08	7.52288	(total brain volume)			NR [9227495] (imputed)	N	brain volume measurement	http://www.ebi.ac.uk/efo/EFO_0006930	GCST009518	Genome-wide genotyping array
44627	34910505	van der Meer D	44545	Sci Adv	www.ncbi.nlm.nih.gov/pubmed/34910505	The genetic architecture of human cortical folding.	Vertex-wise cortical surface area	33,748 European ancestry individuals	NA	7p11.2	7	54853213		SEC61G-DT - EGFR	ENSG00000234707	ENSG00000146648		40486	165804	rs149352678-T	rs149352678	0	149352678	intergenic_variant	1	0.12	2e-17	16.699		8.49	z score increase	Affymetrix [9061022] (imputed)	N	cortical surface area measurement	http://www.ebi.ac.uk/efo/EFO_0010736	GCST90095130	Genome-wide genotyping array
44627	34910505	van der Meer D	44545	Sci Adv	www.ncbi.nlm.nih.gov/pubmed/34910505	The genetic architecture of human cortical folding.	Vertex-wise sulcal depth	33,748 European ancestry individuals	NA	7p11.2	7	54853213		SEC61G-DT - EGFR	ENSG00000234707	ENSG00000146648		40486	165804	rs149352678-T	rs149352678	0	149352678	intergenic_variant	1	0.12	1e-25	25		10.47	z score increase	Affymetrix [9061022] (imputed)	N	brain measurement	http://www.ebi.ac.uk/efo/EFO_0004464	GCST90095129	Genome-wide genotyping array
44627	34910505	van der Meer D	44545	Sci Adv	www.ncbi.nlm.nih.gov/pubmed/34910505	The genetic architecture of human cortical folding.	Vertex-wise cortical thickness	33,748 European ancestry individuals	NA	7p11.2	7	54899045		SEC61G-DT - EGFR	ENSG00000234707	ENSG00000146648		86318	119972	rs77126132-A	rs77126132	0	77126132	regulatory_region_variant	1	0.12	9e-16	15.0458		8.03	z score increase	Affymetrix [9061022] (imputed)	N	cortical thickness	http://www.ebi.ac.uk/efo/EFO_0004840	GCST90095131	Genome-wide genotyping array
44545	34560273	Shadrin AA	44460	Neuroimage	www.ncbi.nlm.nih.gov/pubmed/34560273	Vertex-wise multivariate genome-wide association study identifies 780 unique genetic loci associated with cortical morphology.	Cortical surface area	35,657 White British ancestry individuals	NA	7p11.2	7	54853213	NR	SEC61G-DT - EGFR	ENSG00000234707	ENSG00000146648		40486	165804	rs149352678-T	rs149352678	0	149352678	intergenic_variant	1	0.0919	6e-15	14.2218				NR [9056863] (imputed)	N	cortical surface area measurement	http://www.ebi.ac.uk/efo/EFO_0010736	GCST90091060	Genome-wide genotyping array
44544	34594039	Sakaue S	44469	Nat Genet	www.ncbi.nlm.nih.gov/pubmed/34594039	A cross-population atlas of genetic associations for 220 human phenotypes.	Blood urea nitrogen levels	344,052 European ancestry individuals, 148,767 East Asian ancestry individuals	NA	7p11.2	7	54982410		SEC61G-DT - EGFR	ENSG00000234707	ENSG00000146648		169683	36607	rs55982832-A	rs55982832	0	55982832	intergenic_variant	1	NR	3e-08	7.52288		0.0156	[0.01-0.021] unit increase	Affymetrix, Illumina [20538307] (imputed)	N	blood urea nitrogen measurement	http://www.ebi.ac.uk/efo/EFO_0004741	GCST90018948	Genome-wide genotyping array
44545	34560273	Shadrin AA	44460	Neuroimage	www.ncbi.nlm.nih.gov/pubmed/34560273	Vertex-wise multivariate genome-wide association study identifies 780 unique genetic loci associated with cortical morphology.	Cortical thickness	35,657 White British ancestry individuals	NA	7p11.2	7	54853213	NR	SEC61G-DT - EGFR	ENSG00000234707	ENSG00000146648		40486	165804	rs149352678-T	rs149352678	0	149352678	intergenic_variant	1	0.0919	5e-12	11.301				NR [9056863] (imputed)	N	cortical thickness	http://www.ebi.ac.uk/efo/EFO_0004840	GCST90091061	Genome-wide genotyping array
43070	28928442	Tian C	42997	Nat Commun	www.ncbi.nlm.nih.gov/pubmed/28928442	Genome-wide association and HLA region fine-mapping studies identify susceptibility loci for multiple common infections.	Strep throat	52,487 European ancestry cases, 22,017 European ancestry controls	NA	18q11.2	18	23890360	NR	LAMA3			ENSG00000053747			rs720064-?	rs720064	0	720064	intron_variant	0	NR	4e-06	5.39794		0.0274	[0.016-0.039] unit decrease	Illumina [at least 560000] (imputed)	N	susceptibility to strep throat measurement	http://www.ebi.ac.uk/efo/EFO_0008408	GCST005007	Genome-wide genotyping array
43304	29698431	Roosenboom J	43216	PLoS One	www.ncbi.nlm.nih.gov/pubmed/29698431	Mapping genetic variants for cranial vault shape in humans.	Maximum cranial width	4,419 European ancestry individuals	NA	18q11.2	18	23894601	NR	LAMA3			ENSG00000053747			rs1652002-G	rs1652002	0	1652002	intron_variant	0	0.03465	1e-07	7		1.053	[0.26-1.85] unit increase	Illumina [at least 567677] (imputed)	N	cranial vault morphology measurement	http://www.ebi.ac.uk/efo/EFO_0009278	GCST005940	Genome-wide genotyping array
43710	28628107	Jonsson S	42905	Nat Genet	www.ncbi.nlm.nih.gov/pubmed/28628107	Identification of sequence variants influencing immunoglobulin levels.	Composite immunoglobulin trait (IgA x IgG/IgM)	14,183 Icelandic ancestry individuals	2,146 Swedish ancestry individuals	18q11.2	18	23845027	LAMA3	LAMA3			ENSG00000053747			rs17202961-A	rs17202961	0	17202961	missense_variant	0	0.0674	4e-07	6.39794		0.13	NR SD units increase	Illumina [21568490] (imputed)	N	immunoglobulin isotype switching measurement	http://www.ebi.ac.uk/efo/EFO_0010128	GCST008570	Genome-wide genotyping array, Genome-wide sequencing
42095	25085501	Bunyavanich S	41853	BMC Med Genomics	www.ncbi.nlm.nih.gov/pubmed/25085501	Integrated genome-wide association, coexpression network, and expression single nucleotide polymorphism analysis identifies novel pathway in allergic rhinitis.	Allergic rhinitis	872 European ancestry cases, 1,193 Latino cases, 647 African American/Afro-Caribbean cases, 1,162 European ancestry controls, 1,133 Latino controls, 626 African American/Afro-Caribbean controls	NA	18q11.2	18	23850780	LAMA3	LAMA3			ENSG00000053747			rs7237244-?	rs7237244	0	7237244	intron_variant	0	NR	4e-07	6.39794		1.72	[1.39-2.13]	Affymetrix, Illumina [NR] (imputed)	N	allergic rhinitis	http://www.ebi.ac.uk/efo/EFO_0005854	GCST002550	Genome-wide genotyping array
43839	23823483	Rhee EP	41457	Cell Metab	www.ncbi.nlm.nih.gov/pubmed/23823483	A genome-wide association study of the human metabolome in a community-based cohort.	Metabolite levels	2,076 European ancestry individuals	NA	18q11.2	18	23923184	C18orf17	LAMA3			ENSG00000053747			rs1786310-?	rs1786310	0	1786310	intron_variant	0	NR	7e-06	5.1549	(thyroxine)	0.277965	[0.16-0.4] unit decrease	Affymetrix [at least 2500000] (imputed)	N	thyroxine measurement	http://www.ebi.ac.uk/efo/EFO_0005130	GCST009391	Genome-wide genotyping array
42954	28346442	Phelan CM	42821	Nat Genet	www.ncbi.nlm.nih.gov/pubmed/28346442	Identification of 12 new susceptibility loci for different histotypes of epithelial ovarian cancer.	Low-grade serous and serous borderline ovarian cancer	2,966 European ancestry cases, 40,941 European ancestry controls	NA	18q11.2	18	23825589	NR	LAMA3			ENSG00000053747			rs8098244-A	rs8098244	0	8098244	intron_variant	0	0.275361	4e-08	7.39794		1.19024	[1.11903760649588-1.2659653630658]	Illumina [11595112] (imputed)	N	ovarian serous carcinoma	http://www.ebi.ac.uk/efo/EFO_1001516	GCST004481	Genome-wide genotyping array
42951	28346442	Phelan CM	42821	Nat Genet	www.ncbi.nlm.nih.gov/pubmed/28346442	Identification of 12 new susceptibility loci for different histotypes of epithelial ovarian cancer.	Epithelial ovarian cancer	16,924 European ancestry cases,Â 68,502 European ancestry controls	NA	18q11.2	18	23825589	NR	LAMA3			ENSG00000053747			rs8098244-A	rs8098244	0	8098244	intron_variant	0	0.275	2e-07	6.69897		1.11	[1.07-1.16]	Illumina [11595112] (imputed)	N	ovarian carcinoma	http://www.ebi.ac.uk/efo/EFO_0001075	GCST004462	Genome-wide genotyping array
42954	28346442	Phelan CM	42821	Nat Genet	www.ncbi.nlm.nih.gov/pubmed/28346442	Identification of 12 new susceptibility loci for different histotypes of epithelial ovarian cancer.	Serous borderline ovarian cancer	1,954 European ancestry cases,Â 40,941 European ancestry controls	NA	18q11.2	18	23825589	NR	LAMA3			ENSG00000053747			rs8098244-A	rs8098244	0	8098244	intron_variant	0	0.275361	9e-06	5.04576		1.18538	[1.10016620517041-1.27719049018494]	Illumina [11595112] (imputed)	N	ovarian serous carcinoma	http://www.ebi.ac.uk/efo/EFO_1001516	GCST004479	Genome-wide genotyping array
42977	27863252	Astle WJ	42691	Cell	www.ncbi.nlm.nih.gov/pubmed/27863252	The Allelic Landscape of Human Blood Cell Trait Variation and Links to Common Complex Disease.	High light scatter reticulocyte count	170,761 European ancestry individuals	NA	18q11.2	18	23768176	LAMA3	LAMA3			ENSG00000053747			rs556443619-C	rs556443619	0	556443619	intron_variant	0	0.0058	6e-09	8.22185		0.146628	[0.097-0.196] unit increase	Affymetrix [~ 2500000] (imputed)	N	reticulocyte count	http://www.ebi.ac.uk/efo/EFO_0007986	GCST004611	Genome-wide genotyping array
42977	27863252	Astle WJ	42691	Cell	www.ncbi.nlm.nih.gov/pubmed/27863252	The Allelic Landscape of Human Blood Cell Trait Variation and Links to Common Complex Disease.	High light scatter reticulocyte percentage of red cells	170,763 European ancestry individuals	NA	18q11.2	18	23768176	LAMA3	LAMA3			ENSG00000053747			rs556443619-C	rs556443619	0	556443619	intron_variant	0	0.0058	4e-09	8.39794		0.148308	[0.099-0.198] unit increase	Affymetrix [~ 2500000] (imputed)	N	reticulocyte count	http://www.ebi.ac.uk/efo/EFO_0007986	GCST004612	Genome-wide genotyping array
41233	22959728	Ahmeti KB	41157	Neurobiol Aging	www.ncbi.nlm.nih.gov/pubmed/22959728	Age of onset of amyotrophic lateral sclerosis is modulated by a locus on 1p34.1.	Amyotrophic lateral sclerosis	4,243 European ancestry cases, 5,112 European ancestry controls	NA	18q11.2	18	23785889	LAMA3	LAMA3			ENSG00000053747			rs11082762-A	rs11082762	0	11082762	intron_variant	0	0.36	7e-07	6.1549	(Joint)	1.16	[1.09-1.24]	Illumina [254145]	N	amyotrophic lateral sclerosis	http://purl.obolibrary.org/obo/MONDO_0004976	GCST001664	Genome-wide genotyping array
43504	30595370	Kichaev G	43461	Am J Hum Genet	www.ncbi.nlm.nih.gov/pubmed/30595370	Leveraging Polygenic Functional Enrichment to Improve GWAS Power.	White blood cell count	approximately 444,000 European ancestry individuals	NA	18q11.2	18	23903604		LAMA3			ENSG00000053747			rs112389236-?	rs112389236	0	112389236	intron_variant	0	NR	1e-08	8				NR [~ 8900000] (imputed)	N	leukocyte count	http://www.ebi.ac.uk/efo/EFO_0004308	GCST007070	Genome-wide genotyping array
