# Supplementary material for: Long-Term Simulation of Microgravity Induces Changes in Gene Expression in Breast Cancer Cells
Source: Int J Mol Sci. 2023 Jan 7;24(2):1181. doi: 10.3390/ijms24021181 (PMC9864731; doi:10.3390/ijms24021181)
Supplement: Supplementary file 1 [file ijms-24-01181-s001.zip › Supplementary Table S3.xlsx]

## Sheet: Enrichment
Table S3. The enrichment analysis of genes in blue module.
GroupID	Category	Term	Description	LogP	Log(q-value)	InTerm_InList	Genes	Symbols
1_Summary	Reactome Gene Sets	R-HSA-72312	rRNA processing	-40.2744	-35.9263	87/204	2091,4691,4736,4809,5393,6122,6124,6125,6133,6135,6136,6138,6139,6142,6144,6146,6152,6154,6155,6157,6159,6160,6161,6164,6167,6168,6175,6176,6181,6189,6191,6194,6201,6202,6203,6204,6206,6207,6208,6218,6222,6228,6229,6230,6233,7311,8568,9045,9136,9188,9277,9349,10200,10556,10799,10969,11340,22803,22984,23481,23517,25873,26168,26354,27042,27043,27292,51077,51106,51118,51602,54433,54881,55127,55178,5…	FBL,NCL,RPL10A,SNU13,EXOSC9,RPL3,RPL4,RPL5,RPL9,RPL11,RPL12,RPL15,RPL17,RPL18A,RPL21,RPL22,RPL24,RPL26,RPL27,RPL27A,RPL29,RPL31,RPL32,RPL34,RPL37,RPL37A,RPLP0,RPLP1,RPLP2,RPS3A,RPS4X,RPS6,RPS7,RPS8,RPS9,RPS10,RPS12,RPS13,RPS14,RPS17,RPS18,RPS23,RPS24,RPS25,RPS27A,UBA52,RRP1,RPL14,RRP9,DDX21,WDR46,RPL23,MPHOSPH6,RPP30,RPP40,EBNA1BP2,EXOSC8,XRN2,PDCD11,PES1,MTREX,RPL36,SENP3,GNL3,UTP25,PELP1,DIMT1,…
1_Member	Reactome Gene Sets	R-HSA-72312	rRNA processing	-40.2744	-35.9263	87/204	2091,4691,4736,4809,5393,6122,6124,6125,6133,6135,6136,6138,6139,6142,6144,6146,6152,6154,6155,6157,6159,6160,6161,6164,6167,6168,6175,6176,6181,6189,6191,6194,6201,6202,6203,6204,6206,6207,6208,6218,6222,6228,6229,6230,6233,7311,8568,9045,9136,9188,9277,9349,10200,10556,10799,10969,11340,22803,22984,23481,23517,25873,26168,26354,27042,27043,27292,51077,51106,51118,51602,54433,54881,55127,55178,5…	FBL,NCL,RPL10A,SNU13,EXOSC9,RPL3,RPL4,RPL5,RPL9,RPL11,RPL12,RPL15,RPL17,RPL18A,RPL21,RPL22,RPL24,RPL26,RPL27,RPL27A,RPL29,RPL31,RPL32,RPL34,RPL37,RPL37A,RPLP0,RPLP1,RPLP2,RPS3A,RPS4X,RPS6,RPS7,RPS8,RPS9,RPS10,RPS12,RPS13,RPS14,RPS17,RPS18,RPS23,RPS24,RPS25,RPS27A,UBA52,RRP1,RPL14,RRP9,DDX21,WDR46,RPL23,MPHOSPH6,RPP30,RPP40,EBNA1BP2,EXOSC8,XRN2,PDCD11,PES1,MTREX,RPL36,SENP3,GNL3,UTP25,PELP1,DIMT1,…
1_Member	Reactome Gene Sets	R-HSA-8868773	rRNA processing in the nucleus and cytosol	-39.5189	-35.4718	84/194	2091,4691,4736,4809,5393,6122,6124,6125,6133,6135,6136,6138,6139,6142,6144,6146,6152,6154,6155,6157,6159,6160,6161,6164,6167,6168,6175,6176,6181,6189,6191,6194,6201,6202,6203,6204,6206,6207,6208,6218,6222,6228,6229,6230,6233,7311,8568,9045,9136,9188,9277,9349,10200,10556,10799,10969,11340,22803,22984,23481,23517,25873,26168,26354,27042,27043,27292,51077,51118,51602,54433,54881,55127,55505,55720,5…	FBL,NCL,RPL10A,SNU13,EXOSC9,RPL3,RPL4,RPL5,RPL9,RPL11,RPL12,RPL15,RPL17,RPL18A,RPL21,RPL22,RPL24,RPL26,RPL27,RPL27A,RPL29,RPL31,RPL32,RPL34,RPL37,RPL37A,RPLP0,RPLP1,RPLP2,RPS3A,RPS4X,RPS6,RPS7,RPS8,RPS9,RPS10,RPS12,RPS13,RPS14,RPS17,RPS18,RPS23,RPS24,RPS25,RPS27A,UBA52,RRP1,RPL14,RRP9,DDX21,WDR46,RPL23,MPHOSPH6,RPP30,RPP40,EBNA1BP2,EXOSC8,XRN2,PDCD11,PES1,MTREX,RPL36,SENP3,GNL3,UTP25,PELP1,DIMT1,…
1_Member	Reactome Gene Sets	R-HSA-6791226	Major pathway of rRNA processing in the nucleolus and cytosol	-38.7801	-34.9091	81/184	2091,4691,4736,4809,5393,6122,6124,6125,6133,6135,6136,6138,6139,6142,6144,6146,6152,6154,6155,6157,6159,6160,6161,6164,6167,6168,6175,6176,6181,6189,6191,6194,6201,6202,6203,6204,6206,6207,6208,6218,6222,6228,6229,6230,6233,7311,8568,9045,9136,9188,9277,9349,10200,10556,10799,10969,11340,22803,22984,23481,23517,25873,26168,26354,27042,27043,51077,51118,51602,54881,55127,55720,55759,56902,79707,8…	FBL,NCL,RPL10A,SNU13,EXOSC9,RPL3,RPL4,RPL5,RPL9,RPL11,RPL12,RPL15,RPL17,RPL18A,RPL21,RPL22,RPL24,RPL26,RPL27,RPL27A,RPL29,RPL31,RPL32,RPL34,RPL37,RPL37A,RPLP0,RPLP1,RPLP2,RPS3A,RPS4X,RPS6,RPS7,RPS8,RPS9,RPS10,RPS12,RPS13,RPS14,RPS17,RPS18,RPS23,RPS24,RPS25,RPS27A,UBA52,RRP1,RPL14,RRP9,DDX21,WDR46,RPL23,MPHOSPH6,RPP30,RPP40,EBNA1BP2,EXOSC8,XRN2,PDCD11,PES1,MTREX,RPL36,SENP3,GNL3,UTP25,PELP1,FCF1,U…
1_Member	Reactome Gene Sets	R-HSA-8953854	Metabolism of RNA	-36.8864	-33.1404	163/674	677,1478,1787,1973,2058,2068,2091,2963,2965,3178,3312,3842,4116,4691,4736,4809,4904,4927,5356,5393,5435,5520,5578,5690,5694,5696,5698,6122,6124,6125,6133,6135,6136,6138,6139,6142,6144,6146,6152,6154,6155,6157,6159,6160,6161,6164,6167,6168,6175,6176,6181,6189,6191,6194,6201,6202,6203,6204,6206,6207,6208,6218,6222,6228,6229,6230,6233,6429,6626,6632,6633,6637,7311,7514,8563,8568,8731,9045,9136,9188,…	ZFP36L1,CSTF2,TRDMT1,EIF4A1,EPRS1,ERCC2,FBL,GTF2F2,GTF2H1,HNRNPA1,HSPA8,TNPO1,MAGOH,NCL,RPL10A,SNU13,YBX1,NUP88,PLRG1,EXOSC9,POLR2F,PPP2R2A,PRKCA,PSMB2,PSMB6,PSMB8,PSMB9,RPL3,RPL4,RPL5,RPL9,RPL11,RPL12,RPL15,RPL17,RPL18A,RPL21,RPL22,RPL24,RPL26,RPL27,RPL27A,RPL29,RPL31,RPL32,RPL34,RPL37,RPL37A,RPLP0,RPLP1,RPLP2,RPS3A,RPS4X,RPS6,RPS7,RPS8,RPS9,RPS10,RPS12,RPS13,RPS14,RPS17,RPS18,RPS23,RPS24,RPS25,…
1_Member	Reactome Gene Sets	R-HSA-9675108	Nervous system development	-36.6129	-32.9638	148/577	25,27,60,71,286,287,387,782,1282,1284,1289,1290,1291,1292,1742,1793,1796,1808,1948,1956,1969,2048,2534,3312,3672,3678,3685,3688,3690,3908,3912,3915,4067,4116,4233,4313,4478,4628,4651,4664,4736,4893,5216,5217,5293,5306,5361,5362,5376,5578,5598,5621,5690,5694,5696,5698,5962,6122,6124,6125,6133,6135,6136,6138,6139,6142,6144,6146,6152,6154,6155,6157,6159,6160,6161,6164,6167,6168,6175,6176,6181,6189,6…	ABL1,ABL2,ACTB,ACTG1,ANK1,ANK2,RHOA,CACNB1,COL4A1,COL4A2,COL5A1,COL5A2,COL6A1,COL6A2,DLG4,DOCK1,DOK1,DPYSL2,EFNB2,EGFR,EPHA2,EPHB2,FYN,HSPA8,ITGA1,ITGA5,ITGAV,ITGB1,ITGB3,LAMA2,LAMB1,LAMC1,LYN,MAGOH,MET,MMP2,MSN,MYH10,MYO10,NAB1,RPL10A,NRAS,PFN1,PFN2,PIK3CD,PITPNA,PLXNA1,PLXNA2,PMP22,PRKCA,MAPK7,PRNP,PSMB2,PSMB6,PSMB8,PSMB9,RDX,RPL3,RPL4,RPL5,RPL9,RPL11,RPL12,RPL15,RPL17,RPL18A,RPL21,RPL22,RPL24,…
1_Member	Reactome Gene Sets	R-HSA-422475	Axon guidance	-34.6713	-31.1014	141/552	25,27,60,71,286,287,387,782,1282,1284,1289,1290,1291,1292,1742,1793,1796,1808,1948,1956,1969,2048,2534,3312,3672,3678,3685,3688,3690,3912,3915,4067,4116,4233,4313,4478,4628,4651,4736,4893,5216,5217,5293,5306,5361,5362,5578,5598,5621,5690,5694,5696,5698,5962,6122,6124,6125,6133,6135,6136,6138,6139,6142,6144,6146,6152,6154,6155,6157,6159,6160,6161,6164,6167,6168,6175,6176,6181,6189,6191,6194,6196,6…	ABL1,ABL2,ACTB,ACTG1,ANK1,ANK2,RHOA,CACNB1,COL4A1,COL4A2,COL5A1,COL5A2,COL6A1,COL6A2,DLG4,DOCK1,DOK1,DPYSL2,EFNB2,EGFR,EPHA2,EPHB2,FYN,HSPA8,ITGA1,ITGA5,ITGAV,ITGB1,ITGB3,LAMB1,LAMC1,LYN,MAGOH,MET,MMP2,MSN,MYH10,MYO10,RPL10A,NRAS,PFN1,PFN2,PIK3CD,PITPNA,PLXNA1,PLXNA2,PRKCA,MAPK7,PRNP,PSMB2,PSMB6,PSMB8,PSMB9,RDX,RPL3,RPL4,RPL5,RPL9,RPL11,RPL12,RPL15,RPL17,RPL18A,RPL21,RPL22,RPL24,RPL26,RPL27,RPL27…
1_Member	CORUM	CORUM:3055	Nop56p-associated pre-rRNA complex	-32.8631	-29.3601	56/104	1915,1938,2091,3178,4673,4691,4736,4809,4869,4904,6122,6124,6125,6133,6135,6136,6138,6139,6142,6144,6146,6152,6154,6155,6157,6159,6160,6161,6168,6175,6176,6181,6189,6194,6201,6202,6203,6206,6207,6208,6218,6222,6228,6229,6732,6949,9045,9188,9221,9349,10514,10969,25873,26354,51602,55646	EEF1A1,EEF2,FBL,HNRNPA1,NAP1L1,NCL,RPL10A,SNU13,NPM1,YBX1,RPL3,RPL4,RPL5,RPL9,RPL11,RPL12,RPL15,RPL17,RPL18A,RPL21,RPL22,RPL24,RPL26,RPL27,RPL27A,RPL29,RPL31,RPL32,RPL37A,RPLP0,RPLP1,RPLP2,RPS3A,RPS6,RPS7,RPS8,RPS9,RPS12,RPS13,RPS14,RPS17,RPS18,RPS23,RPS24,SRPK1,TCOF1,RPL14,DDX21,NOLC1,RPL23,MYBBP1A,EBNA1BP2,RPL36,GNL3,NOP58,LYAR
1_Member	GO Biological Processes	GO:0034645	cellular macromolecule biosynthetic process	-29.9961	-26.6023	161/749	34,211,833,1615,1915,1933,1938,1973,1984,2058,2131,2132,2135,2137,2193,2300,2590,2617,2632,3035,3037,3038,3091,3376,3624,3646,3703,3931,4245,4247,4736,4864,5373,6059,6122,6124,6125,6133,6135,6136,6138,6139,6142,6144,6146,6152,6154,6155,6157,6159,6160,6161,6164,6167,6168,6175,6176,6181,6189,6191,6194,6201,6202,6203,6204,6206,6207,6208,6218,6222,6228,6229,6230,6233,6483,6487,6897,7311,7407,7965,799…	ACADM,ALAS1,CARS1,DARS1,EEF1A1,EEF1B2,EEF2,EIF4A1,EIF5A,EPRS1,EXT1,EXT2,EXTL2,EXTL3,FARSA,FOXL1,GALNT2,GARS1,GBE1,HARS1,HAS2,HAS3,HIF1A,IARS1,INHBA,EIF3E,STT3A,LCAT,MGAT1,MGAT2,RPL10A,NPC1,PMM2,ABCE1,RPL3,RPL4,RPL5,RPL9,RPL11,RPL12,RPL15,RPL17,RPL18A,RPL21,RPL22,RPL24,RPL26,RPL27,RPL27A,RPL29,RPL31,RPL32,RPL34,RPL37,RPL37A,RPLP0,RPLP1,RPLP2,RPS3A,RPS4X,RPS6,RPS7,RPS8,RPS9,RPS10,RPS12,RPS13,RPS14,…
1_Member	GO Biological Processes	GO:0002181	cytoplasmic translation	-29.1605	-25.8538	57/122	1973,3646,4736,6122,6124,6125,6133,6135,6136,6138,6139,6142,6144,6146,6152,6154,6155,6157,6159,6160,6161,6164,6167,6168,6175,6176,6181,6189,6191,6194,6201,6202,6203,6204,6206,6207,6208,6218,6222,6228,6229,6230,6233,7311,8661,8665,8668,8891,8894,9045,9349,10399,24140,25873,51389,200916,220717	EIF4A1,EIF3E,RPL10A,RPL3,RPL4,RPL5,RPL9,RPL11,RPL12,RPL15,RPL17,RPL18A,RPL21,RPL22,RPL24,RPL26,RPL27,RPL27A,RPL29,RPL31,RPL32,RPL34,RPL37,RPL37A,RPLP0,RPLP1,RPLP2,RPS3A,RPS4X,RPS6,RPS7,RPS8,RPS9,RPS10,RPS12,RPS13,RPS14,RPS17,RPS18,RPS23,RPS24,RPS25,RPS27A,UBA52,EIF3A,EIF3F,EIF3I,EIF2B3,EIF2S2,RPL14,RPL23,RACK1,FTSJ1,RPL36,RWDD1,RPL22L1,RPLP0P6
1_Member	GO Biological Processes	GO:0043604	amide biosynthetic process	-28.8236	-25.5548	125/511	38,440,833,1615,1737,1915,1933,1938,1973,1984,2055,2058,2182,2193,2617,2730,3035,3376,3646,4736,5066,6059,6122,6124,6125,6133,6135,6136,6138,6139,6142,6144,6146,6152,6154,6155,6157,6159,6160,6161,6164,6167,6168,6175,6176,6181,6189,6191,6194,6201,6202,6203,6204,6206,6207,6208,6218,6222,6228,6229,6230,6233,6483,6487,6897,7311,7407,7965,8560,8565,8661,8665,8668,8672,8761,8891,8894,9045,9200,9218,934…	ACAT1,ASNS,CARS1,DARS1,DLAT,EEF1A1,EEF1B2,EEF2,EIF4A1,EIF5A,CLN8,EPRS1,ACSL4,FARSA,GARS1,GCLM,HARS1,IARS1,EIF3E,RPL10A,PAM,ABCE1,RPL3,RPL4,RPL5,RPL9,RPL11,RPL12,RPL15,RPL17,RPL18A,RPL21,RPL22,RPL24,RPL26,RPL27,RPL27A,RPL29,RPL31,RPL32,RPL34,RPL37,RPL37A,RPLP0,RPLP1,RPLP2,RPS3A,RPS4X,RPS6,RPS7,RPS8,RPS9,RPS10,RPS12,RPS13,RPS14,RPS17,RPS18,RPS23,RPS24,RPS25,RPS27A,ST3GAL2,ST3GAL3,TARS1,UBA52,VARS1,…
1_Member	Reactome Gene Sets	R-HSA-156902	Peptide chain elongation	-28.304	-25.0698	48/89	1915,1938,4736,6122,6124,6125,6133,6135,6136,6138,6139,6142,6144,6146,6152,6154,6155,6157,6159,6160,6161,6164,6167,6168,6175,6176,6181,6189,6191,6194,6201,6202,6203,6204,6206,6207,6208,6218,6222,6228,6229,6230,6233,7311,9045,9349,25873,200916	EEF1A1,EEF2,RPL10A,RPL3,RPL4,RPL5,RPL9,RPL11,RPL12,RPL15,RPL17,RPL18A,RPL21,RPL22,RPL24,RPL26,RPL27,RPL27A,RPL29,RPL31,RPL32,RPL34,RPL37,RPL37A,RPLP0,RPLP1,RPLP2,RPS3A,RPS4X,RPS6,RPS7,RPS8,RPS9,RPS10,RPS12,RPS13,RPS14,RPS17,RPS18,RPS23,RPS24,RPS25,RPS27A,UBA52,RPL14,RPL23,RPL36,RPL22L1
1_Member	Reactome Gene Sets	R-HSA-156842	Eukaryotic Translation Elongation	-28.252	-25.05	49/93	1915,1933,1938,4736,6122,6124,6125,6133,6135,6136,6138,6139,6142,6144,6146,6152,6154,6155,6157,6159,6160,6161,6164,6167,6168,6175,6176,6181,6189,6191,6194,6201,6202,6203,6204,6206,6207,6208,6218,6222,6228,6229,6230,6233,7311,9045,9349,25873,200916	EEF1A1,EEF1B2,EEF2,RPL10A,RPL3,RPL4,RPL5,RPL9,RPL11,RPL12,RPL15,RPL17,RPL18A,RPL21,RPL22,RPL24,RPL26,RPL27,RPL27A,RPL29,RPL31,RPL32,RPL34,RPL37,RPL37A,RPLP0,RPLP1,RPLP2,RPS3A,RPS4X,RPS6,RPS7,RPS8,RPS9,RPS10,RPS12,RPS13,RPS14,RPS17,RPS18,RPS23,RPS24,RPS25,RPS27A,UBA52,RPL14,RPL23,RPL36,RPL22L1
1_Member	Reactome Gene Sets	R-HSA-2408522	Selenoamino acid metabolism	-28.0945	-24.9225	55/118	1615,2058,3376,4736,4837,6122,6124,6125,6133,6135,6136,6138,6139,6142,6144,6146,6152,6154,6155,6157,6159,6160,6161,6164,6167,6168,6175,6176,6181,6189,6191,6194,6201,6202,6203,6204,6206,6207,6208,6218,6222,6228,6229,6230,6233,7296,7311,7965,9045,9349,9521,25873,51520,51540,200916	DARS1,EPRS1,IARS1,RPL10A,NNMT,RPL3,RPL4,RPL5,RPL9,RPL11,RPL12,RPL15,RPL17,RPL18A,RPL21,RPL22,RPL24,RPL26,RPL27,RPL27A,RPL29,RPL31,RPL32,RPL34,RPL37,RPL37A,RPLP0,RPLP1,RPLP2,RPS3A,RPS4X,RPS6,RPS7,RPS8,RPS9,RPS10,RPS12,RPS13,RPS14,RPS17,RPS18,RPS23,RPS24,RPS25,RPS27A,TXNRD1,UBA52,AIMP2,RPL14,RPL23,EEF1E1,RPL36,LARS1,SCLY,RPL22L1
1_Member	GO Biological Processes	GO:0006518	peptide metabolic process	-27.874	-24.73	126/529	290,833,1192,1497,1522,1615,1889,1915,1933,1938,1973,1984,2058,2193,2617,2730,2876,2950,3035,3376,3646,4311,4736,5066,6059,6122,6124,6125,6133,6135,6136,6138,6139,6142,6144,6146,6152,6154,6155,6157,6159,6160,6161,6164,6167,6168,6175,6176,6181,6189,6191,6194,6201,6202,6203,6204,6206,6207,6208,6218,6222,6228,6229,6230,6233,6447,6648,6892,6897,7311,7407,7965,8565,8661,8665,8668,8672,8761,8891,8894,9…	ANPEP,CARS1,CLIC1,CTNS,CTSZ,DARS1,ECE1,EEF1A1,EEF1B2,EEF2,EIF4A1,EIF5A,EPRS1,FARSA,GARS1,GCLM,GPX1,GSTP1,HARS1,IARS1,EIF3E,MME,RPL10A,PAM,ABCE1,RPL3,RPL4,RPL5,RPL9,RPL11,RPL12,RPL15,RPL17,RPL18A,RPL21,RPL22,RPL24,RPL26,RPL27,RPL27A,RPL29,RPL31,RPL32,RPL34,RPL37,RPL37A,RPLP0,RPLP1,RPLP2,RPS3A,RPS4X,RPS6,RPS7,RPS8,RPS9,RPS10,RPS12,RPS13,RPS14,RPS17,RPS18,RPS23,RPS24,RPS25,RPS27A,SCG5,SOD2,TAPBP,TAR…
1_Member	CORUM	CORUM:306	Ribosome, cytoplasmic	-27.6384	-24.5207	45/80	4736,6122,6124,6125,6133,6135,6136,6138,6139,6142,6144,6146,6152,6154,6155,6157,6159,6160,6161,6164,6167,6168,6175,6176,6181,6189,6191,6194,6201,6202,6203,6204,6206,6207,6208,6218,6222,6228,6229,6230,6233,7311,9045,9349,25873	RPL10A,RPL3,RPL4,RPL5,RPL9,RPL11,RPL12,RPL15,RPL17,RPL18A,RPL21,RPL22,RPL24,RPL26,RPL27,RPL27A,RPL29,RPL31,RPL32,RPL34,RPL37,RPL37A,RPLP0,RPLP1,RPLP2,RPS3A,RPS4X,RPS6,RPS7,RPS8,RPS9,RPS10,RPS12,RPS13,RPS14,RPS17,RPS18,RPS23,RPS24,RPS25,RPS27A,UBA52,RPL14,RPL23,RPL36
1_Member	GO Biological Processes	GO:0006412	translation	-27.5203	-24.4275	101/369	833,1615,1915,1933,1938,1973,1984,2058,2193,2617,3035,3376,3646,4736,6059,6122,6124,6125,6133,6135,6136,6138,6139,6142,6144,6146,6152,6154,6155,6157,6159,6160,6161,6164,6167,6168,6175,6176,6181,6189,6191,6194,6201,6202,6203,6204,6206,6207,6208,6218,6222,6228,6229,6230,6233,6897,7311,7407,7965,8565,8661,8665,8668,8672,8761,8891,8894,9045,9349,9521,9553,9567,10240,10318,10399,10643,10667,11222,2286…	CARS1,DARS1,EEF1A1,EEF1B2,EEF2,EIF4A1,EIF5A,EPRS1,FARSA,GARS1,HARS1,IARS1,EIF3E,RPL10A,ABCE1,RPL3,RPL4,RPL5,RPL9,RPL11,RPL12,RPL15,RPL17,RPL18A,RPL21,RPL22,RPL24,RPL26,RPL27,RPL27A,RPL29,RPL31,RPL32,RPL34,RPL37,RPL37A,RPLP0,RPLP1,RPLP2,RPS3A,RPS4X,RPS6,RPS7,RPS8,RPS9,RPS10,RPS12,RPS13,RPS14,RPS17,RPS18,RPS23,RPS24,RPS25,RPS27A,TARS1,UBA52,VARS1,AIMP2,YARS1,EIF3A,EIF3F,EIF3I,EIF4G3,PABPC4,EIF2B3,E…
1_Member	Reactome Gene Sets	R-HSA-72766	Translation	-27.4537	-24.3844	88/291	833,1615,1915,1933,1938,1973,2058,2193,2617,3035,3376,3646,4736,5464,6122,6124,6125,6133,6135,6136,6138,6139,6142,6144,6146,6152,6154,6155,6157,6159,6160,6161,6164,6167,6168,6175,6176,6181,6189,6191,6194,6201,6202,6203,6204,6206,6207,6208,6218,6222,6228,6229,6230,6233,6734,6745,6747,6897,7311,7407,7965,8565,8661,8665,8668,8891,8894,9045,9349,9521,9553,10240,10667,11222,25873,51023,51253,51318,515…	CARS1,DARS1,EEF1A1,EEF1B2,EEF2,EIF4A1,EPRS1,FARSA,GARS1,HARS1,IARS1,EIF3E,RPL10A,PPA1,RPL3,RPL4,RPL5,RPL9,RPL11,RPL12,RPL15,RPL17,RPL18A,RPL21,RPL22,RPL24,RPL26,RPL27,RPL27A,RPL29,RPL31,RPL32,RPL34,RPL37,RPL37A,RPLP0,RPLP1,RPLP2,RPS3A,RPS4X,RPS6,RPS7,RPS8,RPS9,RPS10,RPS12,RPS13,RPS14,RPS17,RPS18,RPS23,RPS24,RPS25,RPS27A,SRPRA,SSR1,SSR3,TARS1,UBA52,VARS1,AIMP2,YARS1,EIF3A,EIF3F,EIF3I,EIF2B3,EIF2S2…
1_Member	Reactome Gene Sets	R-HSA-72689	Formation of a pool of free 40S subunits	-27.1511	-24.1252	50/101	3646,4736,6122,6124,6125,6133,6135,6136,6138,6139,6142,6144,6146,6152,6154,6155,6157,6159,6160,6161,6164,6167,6168,6175,6176,6181,6189,6191,6194,6201,6202,6203,6204,6206,6207,6208,6218,6222,6228,6229,6230,6233,7311,8661,8665,8668,9045,9349,25873,200916	EIF3E,RPL10A,RPL3,RPL4,RPL5,RPL9,RPL11,RPL12,RPL15,RPL17,RPL18A,RPL21,RPL22,RPL24,RPL26,RPL27,RPL27A,RPL29,RPL31,RPL32,RPL34,RPL37,RPL37A,RPLP0,RPLP1,RPLP2,RPS3A,RPS4X,RPS6,RPS7,RPS8,RPS9,RPS10,RPS12,RPS13,RPS14,RPS17,RPS18,RPS23,RPS24,RPS25,RPS27A,UBA52,EIF3A,EIF3F,EIF3I,RPL14,RPL23,RPL36,RPL22L1
1_Member	Reactome Gene Sets	R-HSA-9633012	Response of EIF2AK4 (GCN2) to amino acid deficiency	-27.1511	-24.1252	50/101	440,1051,4736,6122,6124,6125,6133,6135,6136,6138,6139,6142,6144,6146,6152,6154,6155,6157,6159,6160,6161,6164,6167,6168,6175,6176,6181,6189,6191,6194,6201,6202,6203,6204,6206,6207,6208,6218,6222,6228,6229,6230,6233,7311,8894,9045,9349,25873,200916,440275	ASNS,CEBPB,RPL10A,RPL3,RPL4,RPL5,RPL9,RPL11,RPL12,RPL15,RPL17,RPL18A,RPL21,RPL22,RPL24,RPL26,RPL27,RPL27A,RPL29,RPL31,RPL32,RPL34,RPL37,RPL37A,RPLP0,RPLP1,RPLP2,RPS3A,RPS4X,RPS6,RPS7,RPS8,RPS9,RPS10,RPS12,RPS13,RPS14,RPS17,RPS18,RPS23,RPS24,RPS25,RPS27A,UBA52,EIF2S2,RPL14,RPL23,RPL36,RPL22L1,EIF2AK4
1_Member	GO Biological Processes	GO:0043603	cellular amide metabolic process	-27.1257	-24.1201	161/792	38,100,290,440,833,1192,1497,1522,1615,1737,1889,1915,1933,1938,1973,1984,2055,2058,2182,2193,2617,2730,2876,2950,3035,3376,3646,4311,4736,4837,5066,6059,6122,6124,6125,6133,6135,6136,6138,6139,6142,6144,6146,6152,6154,6155,6157,6159,6160,6161,6164,6167,6168,6175,6176,6181,6189,6191,6194,6201,6202,6203,6204,6206,6207,6208,6218,6222,6228,6229,6230,6233,6447,6483,6487,6648,6892,6897,7311,7407,7965,…	ACAT1,ADA,ANPEP,ASNS,CARS1,CLIC1,CTNS,CTSZ,DARS1,DLAT,ECE1,EEF1A1,EEF1B2,EEF2,EIF4A1,EIF5A,CLN8,EPRS1,ACSL4,FARSA,GARS1,GCLM,GPX1,GSTP1,HARS1,IARS1,EIF3E,MME,RPL10A,NNMT,PAM,ABCE1,RPL3,RPL4,RPL5,RPL9,RPL11,RPL12,RPL15,RPL17,RPL18A,RPL21,RPL22,RPL24,RPL26,RPL27,RPL27A,RPL29,RPL31,RPL32,RPL34,RPL37,RPL37A,RPLP0,RPLP1,RPLP2,RPS3A,RPS4X,RPS6,RPS7,RPS8,RPS9,RPS10,RPS12,RPS13,RPS14,RPS17,RPS18,RPS23,RP…
1_Member	WikiPathways	WP477	Cytoplasmic ribosomal proteins	-26.8994	-23.9131	47/90	4736,6122,6124,6125,6133,6135,6136,6138,6139,6142,6144,6146,6152,6154,6155,6157,6159,6160,6161,6164,6167,6168,6175,6176,6181,6189,6191,6194,6196,6197,6201,6202,6203,6204,6206,6207,6208,6218,6222,6228,6229,6230,6233,7311,9045,9349,25873	RPL10A,RPL3,RPL4,RPL5,RPL9,RPL11,RPL12,RPL15,RPL17,RPL18A,RPL21,RPL22,RPL24,RPL26,RPL27,RPL27A,RPL29,RPL31,RPL32,RPL34,RPL37,RPL37A,RPLP0,RPLP1,RPLP2,RPS3A,RPS4X,RPS6,RPS6KA2,RPS6KA3,RPS7,RPS8,RPS9,RPS10,RPS12,RPS13,RPS14,RPS17,RPS18,RPS23,RPS24,RPS25,RPS27A,UBA52,RPL14,RPL23,RPL36
1_Member	Reactome Gene Sets	R-HSA-156827	L13a-mediated translational silencing of Ceruloplasmin expression	-26.7322	-23.8021	52/111	1973,3646,4736,6122,6124,6125,6133,6135,6136,6138,6139,6142,6144,6146,6152,6154,6155,6157,6159,6160,6161,6164,6167,6168,6175,6176,6181,6189,6191,6194,6201,6202,6203,6204,6206,6207,6208,6218,6222,6228,6229,6230,6233,7311,8661,8665,8668,8894,9045,9349,25873,200916	EIF4A1,EIF3E,RPL10A,RPL3,RPL4,RPL5,RPL9,RPL11,RPL12,RPL15,RPL17,RPL18A,RPL21,RPL22,RPL24,RPL26,RPL27,RPL27A,RPL29,RPL31,RPL32,RPL34,RPL37,RPL37A,RPLP0,RPLP1,RPLP2,RPS3A,RPS4X,RPS6,RPS7,RPS8,RPS9,RPS10,RPS12,RPS13,RPS14,RPS17,RPS18,RPS23,RPS24,RPS25,RPS27A,UBA52,EIF3A,EIF3F,EIF3I,EIF2S2,RPL14,RPL23,RPL36,RPL22L1
1_Member	GO Biological Processes	GO:0043043	peptide biosynthetic process	-26.7188	-23.8021	104/396	833,1615,1915,1933,1938,1973,1984,2058,2193,2617,2730,3035,3376,3646,4736,6059,6122,6124,6125,6133,6135,6136,6138,6139,6142,6144,6146,6152,6154,6155,6157,6159,6160,6161,6164,6167,6168,6175,6176,6181,6189,6191,6194,6201,6202,6203,6204,6206,6207,6208,6218,6222,6228,6229,6230,6233,6897,7311,7407,7965,8565,8661,8665,8668,8672,8761,8891,8894,9045,9349,9521,9553,9567,10240,10318,10399,10643,10667,11222…	CARS1,DARS1,EEF1A1,EEF1B2,EEF2,EIF4A1,EIF5A,EPRS1,FARSA,GARS1,GCLM,HARS1,IARS1,EIF3E,RPL10A,ABCE1,RPL3,RPL4,RPL5,RPL9,RPL11,RPL12,RPL15,RPL17,RPL18A,RPL21,RPL22,RPL24,RPL26,RPL27,RPL27A,RPL29,RPL31,RPL32,RPL34,RPL37,RPL37A,RPLP0,RPLP1,RPLP2,RPS3A,RPS4X,RPS6,RPS7,RPS8,RPS9,RPS10,RPS12,RPS13,RPS14,RPS17,RPS18,RPS23,RPS24,RPS25,RPS27A,TARS1,UBA52,VARS1,AIMP2,YARS1,EIF3A,EIF3F,EIF3I,EIF4G3,PABPC4,EIF…
1_Member	Reactome Gene Sets	R-HSA-72706	GTP hydrolysis and joining of the 60S ribosomal subunit	-26.4966	-23.6109	52/112	1973,3646,4736,6122,6124,6125,6133,6135,6136,6138,6139,6142,6144,6146,6152,6154,6155,6157,6159,6160,6161,6164,6167,6168,6175,6176,6181,6189,6191,6194,6201,6202,6203,6204,6206,6207,6208,6218,6222,6228,6229,6230,6233,7311,8661,8665,8668,8894,9045,9349,25873,200916	EIF4A1,EIF3E,RPL10A,RPL3,RPL4,RPL5,RPL9,RPL11,RPL12,RPL15,RPL17,RPL18A,RPL21,RPL22,RPL24,RPL26,RPL27,RPL27A,RPL29,RPL31,RPL32,RPL34,RPL37,RPL37A,RPLP0,RPLP1,RPLP2,RPS3A,RPS4X,RPS6,RPS7,RPS8,RPS9,RPS10,RPS12,RPS13,RPS14,RPS17,RPS18,RPS23,RPS24,RPS25,RPS27A,UBA52,EIF3A,EIF3F,EIF3I,EIF2S2,RPL14,RPL23,RPL36,RPL22L1
1_Member	Reactome Gene Sets	R-HSA-192823	Viral mRNA Translation	-26.085	-23.2554	46/89	4736,6122,6124,6125,6133,6135,6136,6138,6139,6142,6144,6146,6152,6154,6155,6157,6159,6160,6161,6164,6167,6168,6175,6176,6181,6189,6191,6194,6201,6202,6203,6204,6206,6207,6208,6218,6222,6228,6229,6230,6233,7311,9045,9349,25873,200916	RPL10A,RPL3,RPL4,RPL5,RPL9,RPL11,RPL12,RPL15,RPL17,RPL18A,RPL21,RPL22,RPL24,RPL26,RPL27,RPL27A,RPL29,RPL31,RPL32,RPL34,RPL37,RPL37A,RPLP0,RPLP1,RPLP2,RPS3A,RPS4X,RPS6,RPS7,RPS8,RPS9,RPS10,RPS12,RPS13,RPS14,RPS17,RPS18,RPS23,RPS24,RPS25,RPS27A,UBA52,RPL14,RPL23,RPL36,RPL22L1
1_Member	Reactome Gene Sets	R-HSA-72613	Eukaryotic Translation Initiation	-25.8959	-23.1161	53/119	1973,3646,4736,6122,6124,6125,6133,6135,6136,6138,6139,6142,6144,6146,6152,6154,6155,6157,6159,6160,6161,6164,6167,6168,6175,6176,6181,6189,6191,6194,6201,6202,6203,6204,6206,6207,6208,6218,6222,6228,6229,6230,6233,7311,8661,8665,8668,8891,8894,9045,9349,25873,200916	EIF4A1,EIF3E,RPL10A,RPL3,RPL4,RPL5,RPL9,RPL11,RPL12,RPL15,RPL17,RPL18A,RPL21,RPL22,RPL24,RPL26,RPL27,RPL27A,RPL29,RPL31,RPL32,RPL34,RPL37,RPL37A,RPLP0,RPLP1,RPLP2,RPS3A,RPS4X,RPS6,RPS7,RPS8,RPS9,RPS10,RPS12,RPS13,RPS14,RPS17,RPS18,RPS23,RPS24,RPS25,RPS27A,UBA52,EIF3A,EIF3F,EIF3I,EIF2B3,EIF2S2,RPL14,RPL23,RPL36,RPL22L1
1_Member	Reactome Gene Sets	R-HSA-72737	Cap-dependent Translation Initiation	-25.8959	-23.1161	53/119	1973,3646,4736,6122,6124,6125,6133,6135,6136,6138,6139,6142,6144,6146,6152,6154,6155,6157,6159,6160,6161,6164,6167,6168,6175,6176,6181,6189,6191,6194,6201,6202,6203,6204,6206,6207,6208,6218,6222,6228,6229,6230,6233,7311,8661,8665,8668,8891,8894,9045,9349,25873,200916	EIF4A1,EIF3E,RPL10A,RPL3,RPL4,RPL5,RPL9,RPL11,RPL12,RPL15,RPL17,RPL18A,RPL21,RPL22,RPL24,RPL26,RPL27,RPL27A,RPL29,RPL31,RPL32,RPL34,RPL37,RPL37A,RPLP0,RPLP1,RPLP2,RPS3A,RPS4X,RPS6,RPS7,RPS8,RPS9,RPS10,RPS12,RPS13,RPS14,RPS17,RPS18,RPS23,RPS24,RPS25,RPS27A,UBA52,EIF3A,EIF3F,EIF3I,EIF2B3,EIF2S2,RPL14,RPL23,RPL36,RPL22L1
1_Member	Reactome Gene Sets	R-HSA-2408557	Selenocysteine synthesis	-25.0127	-22.2981	46/93	4736,6122,6124,6125,6133,6135,6136,6138,6139,6142,6144,6146,6152,6154,6155,6157,6159,6160,6161,6164,6167,6168,6175,6176,6181,6189,6191,6194,6201,6202,6203,6204,6206,6207,6208,6218,6222,6228,6229,6230,6233,7311,9045,9349,25873,200916	RPL10A,RPL3,RPL4,RPL5,RPL9,RPL11,RPL12,RPL15,RPL17,RPL18A,RPL21,RPL22,RPL24,RPL26,RPL27,RPL27A,RPL29,RPL31,RPL32,RPL34,RPL37,RPL37A,RPLP0,RPLP1,RPLP2,RPS3A,RPS4X,RPS6,RPS7,RPS8,RPS9,RPS10,RPS12,RPS13,RPS14,RPS17,RPS18,RPS23,RPS24,RPS25,RPS27A,UBA52,RPL14,RPL23,RPL36,RPL22L1
1_Member	Reactome Gene Sets	R-HSA-72764	Eukaryotic Translation Termination	-25.0127	-22.2981	46/93	4736,6122,6124,6125,6133,6135,6136,6138,6139,6142,6144,6146,6152,6154,6155,6157,6159,6160,6161,6164,6167,6168,6175,6176,6181,6189,6191,6194,6201,6202,6203,6204,6206,6207,6208,6218,6222,6228,6229,6230,6233,7311,9045,9349,25873,200916	RPL10A,RPL3,RPL4,RPL5,RPL9,RPL11,RPL12,RPL15,RPL17,RPL18A,RPL21,RPL22,RPL24,RPL26,RPL27,RPL27A,RPL29,RPL31,RPL32,RPL34,RPL37,RPL37A,RPLP0,RPLP1,RPLP2,RPS3A,RPS4X,RPS6,RPS7,RPS8,RPS9,RPS10,RPS12,RPS13,RPS14,RPS17,RPS18,RPS23,RPS24,RPS25,RPS27A,UBA52,RPL14,RPL23,RPL36,RPL22L1
1_Member	Reactome Gene Sets	R-HSA-975956	Nonsense Mediated Decay (NMD) independent of the Exon Junction Complex (EJC)	-24.5042	-21.8197	46/95	4736,6122,6124,6125,6133,6135,6136,6138,6139,6142,6144,6146,6152,6154,6155,6157,6159,6160,6161,6164,6167,6168,6175,6176,6181,6189,6191,6194,6201,6202,6203,6204,6206,6207,6208,6218,6222,6228,6229,6230,6233,7311,9045,9349,25873,200916	RPL10A,RPL3,RPL4,RPL5,RPL9,RPL11,RPL12,RPL15,RPL17,RPL18A,RPL21,RPL22,RPL24,RPL26,RPL27,RPL27A,RPL29,RPL31,RPL32,RPL34,RPL37,RPL37A,RPLP0,RPLP1,RPLP2,RPS3A,RPS4X,RPS6,RPS7,RPS8,RPS9,RPS10,RPS12,RPS13,RPS14,RPS17,RPS18,RPS23,RPS24,RPS25,RPS27A,UBA52,RPL14,RPL23,RPL36,RPL22L1
1_Member	Reactome Gene Sets	R-HSA-168273	Influenza Viral RNA Transcription and Replication	-24.4956	-21.8197	55/135	2963,3843,4736,4927,5435,6122,6124,6125,6133,6135,6136,6138,6139,6142,6144,6146,6152,6154,6155,6157,6159,6160,6161,6164,6167,6168,6175,6176,6181,6189,6191,6194,6201,6202,6203,6204,6206,6207,6208,6218,6222,6228,6229,6230,6233,7311,9045,9349,9972,25873,53371,55706,81929,129401,200916	GTF2F2,IPO5,RPL10A,NUP88,POLR2F,RPL3,RPL4,RPL5,RPL9,RPL11,RPL12,RPL15,RPL17,RPL18A,RPL21,RPL22,RPL24,RPL26,RPL27,RPL27A,RPL29,RPL31,RPL32,RPL34,RPL37,RPL37A,RPLP0,RPLP1,RPLP2,RPS3A,RPS4X,RPS6,RPS7,RPS8,RPS9,RPS10,RPS12,RPS13,RPS14,RPS17,RPS18,RPS23,RPS24,RPS25,RPS27A,UBA52,RPL14,RPL23,NUP153,RPL36,NUP54,NDC1,SEH1L,NUP35,RPL22L1
1_Member	Reactome Gene Sets	R-HSA-2262752	Cellular responses to stress	-24.3222	-21.6554	154/784	37,440,472,526,768,817,890,1021,1051,1778,1871,1912,1915,2034,2113,2114,2135,2137,2730,2876,2882,2908,2950,3015,3091,3312,3313,3490,3569,3576,3725,4000,4097,4199,4609,4736,4862,4927,5393,5465,5598,5606,5690,5694,5696,5698,6117,6118,6122,6124,6125,6133,6135,6136,6138,6139,6142,6144,6146,6152,6154,6155,6157,6159,6160,6161,6164,6167,6168,6175,6176,6181,6189,6191,6194,6196,6197,6201,6202,6203,6204,62…	ACADVL,ASNS,ATM,ATP6V1B2,CA9,CAMK2D,CCNA2,CDK6,CEBPB,DYNC1H1,E2F3,PHC2,EEF1A1,EPAS1,ETS1,ETS2,EXTL2,EXTL3,GCLM,GPX1,GPX7,NR3C1,GSTP1,H2AZ1,HIF1A,HSPA8,HSPA9,IGFBP7,IL6,CXCL8,JUN,LMNA,MAFG,ME1,MYC,RPL10A,NPAS2,NUP88,EXOSC9,PPARA,MAPK7,MAP2K3,PSMB2,PSMB6,PSMB8,PSMB9,RPA1,RPA2,RPL3,RPL4,RPL5,RPL9,RPL11,RPL12,RPL15,RPL17,RPL18A,RPL21,RPL22,RPL24,RPL26,RPL27,RPL27A,RPL29,RPL31,RPL32,RPL34,RPL37,RPL37A…
1_Member	Reactome Gene Sets	R-HSA-8953897	Cellular responses to stimuli	-23.9514	-21.3109	155/798	37,440,472,526,768,817,890,1021,1051,1778,1871,1912,1915,2034,2113,2114,2135,2137,2730,2876,2882,2908,2950,3015,3091,3312,3313,3490,3569,3576,3725,4000,4097,4199,4493,4609,4736,4862,4927,5393,5465,5598,5606,5690,5694,5696,5698,6117,6118,6122,6124,6125,6133,6135,6136,6138,6139,6142,6144,6146,6152,6154,6155,6157,6159,6160,6161,6164,6167,6168,6175,6176,6181,6189,6191,6194,6196,6197,6201,6202,6203,62…	ACADVL,ASNS,ATM,ATP6V1B2,CA9,CAMK2D,CCNA2,CDK6,CEBPB,DYNC1H1,E2F3,PHC2,EEF1A1,EPAS1,ETS1,ETS2,EXTL2,EXTL3,GCLM,GPX1,GPX7,NR3C1,GSTP1,H2AZ1,HIF1A,HSPA8,HSPA9,IGFBP7,IL6,CXCL8,JUN,LMNA,MAFG,ME1,MT1E,MYC,RPL10A,NPAS2,NUP88,EXOSC9,PPARA,MAPK7,MAP2K3,PSMB2,PSMB6,PSMB8,PSMB9,RPA1,RPA2,RPL3,RPL4,RPL5,RPL9,RPL11,RPL12,RPL15,RPL17,RPL18A,RPL21,RPL22,RPL24,RPL26,RPL27,RPL27A,RPL29,RPL31,RPL32,RPL34,RPL37,R…
1_Member	Reactome Gene Sets	R-HSA-1799339	SRP-dependent cotranslational protein targeting to membrane	-23.5659	-20.9421	49/112	4736,6122,6124,6125,6133,6135,6136,6138,6139,6142,6144,6146,6152,6154,6155,6157,6159,6160,6161,6164,6167,6168,6175,6176,6181,6189,6191,6194,6201,6202,6203,6204,6206,6207,6208,6218,6222,6228,6229,6230,6233,6734,6745,6747,7311,9045,9349,25873,200916	RPL10A,RPL3,RPL4,RPL5,RPL9,RPL11,RPL12,RPL15,RPL17,RPL18A,RPL21,RPL22,RPL24,RPL26,RPL27,RPL27A,RPL29,RPL31,RPL32,RPL34,RPL37,RPL37A,RPLP0,RPLP1,RPLP2,RPS3A,RPS4X,RPS6,RPS7,RPS8,RPS9,RPS10,RPS12,RPS13,RPS14,RPS17,RPS18,RPS23,RPS24,RPS25,RPS27A,SRPRA,SSR1,SSR3,UBA52,RPL14,RPL23,RPL36,RPL22L1
1_Member	Reactome Gene Sets	R-HSA-168255	Influenza Infection	-23.3714	-20.7557	58/156	2963,3843,4736,4927,5435,6122,6124,6125,6133,6135,6136,6138,6139,6142,6144,6146,6152,6154,6155,6157,6159,6160,6161,6164,6167,6168,6175,6176,6181,6189,6191,6194,6201,6202,6203,6204,6206,6207,6208,6218,6222,6228,6229,6230,6233,7040,7311,7514,9045,9349,9636,9972,25873,53371,55706,81929,129401,200916	GTF2F2,IPO5,RPL10A,NUP88,POLR2F,RPL3,RPL4,RPL5,RPL9,RPL11,RPL12,RPL15,RPL17,RPL18A,RPL21,RPL22,RPL24,RPL26,RPL27,RPL27A,RPL29,RPL31,RPL32,RPL34,RPL37,RPL37A,RPLP0,RPLP1,RPLP2,RPS3A,RPS4X,RPS6,RPS7,RPS8,RPS9,RPS10,RPS12,RPS13,RPS14,RPS17,RPS18,RPS23,RPS24,RPS25,RPS27A,TGFB1,UBA52,XPO1,RPL14,RPL23,ISG15,NUP153,RPL36,NUP54,NDC1,SEH1L,NUP35,RPL22L1
1_Member	KEGG Pathway	hsa05171	Coronavirus disease - COVID-19	-23.3247	-20.717	72/232	629,718,834,1437,1839,1956,3569,3576,3654,3725,4599,4736,4939,5293,5578,6122,6124,6125,6133,6135,6136,6138,6139,6142,6144,6146,6152,6154,6155,6157,6159,6160,6161,6164,6167,6168,6175,6176,6181,6189,6191,6194,6201,6202,6203,6204,6206,6207,6208,6218,6222,6228,6229,6230,6233,6300,6772,7098,7099,7132,7187,7311,8829,9045,9349,9636,23586,25873,114548,115004,200916,340061	CFB,C3,CASP1,CSF2,HBEGF,EGFR,IL6,CXCL8,IRAK1,JUN,MX1,RPL10A,OAS2,PIK3CD,PRKCA,RPL3,RPL4,RPL5,RPL9,RPL11,RPL12,RPL15,RPL17,RPL18A,RPL21,RPL22,RPL24,RPL26,RPL27,RPL27A,RPL29,RPL31,RPL32,RPL34,RPL37,RPL37A,RPLP0,RPLP1,RPLP2,RPS3A,RPS4X,RPS6,RPS7,RPS8,RPS9,RPS10,RPS12,RPS13,RPS14,RPS17,RPS18,RPS23,RPS24,RPS25,RPS27A,MAPK12,STAT1,TLR3,TLR4,TNFRSF1A,TRAF3,UBA52,NRP1,RPL14,RPL23,ISG15,DDX58,RPL36,NLRP3,…
1_Member	Reactome Gene Sets	R-HSA-927802	Nonsense-Mediated Decay (NMD)	-22.9402	-20.348	49/115	4116,4736,5520,6122,6124,6125,6133,6135,6136,6138,6139,6142,6144,6146,6152,6154,6155,6157,6159,6160,6161,6164,6167,6168,6175,6176,6181,6189,6191,6194,6201,6202,6203,6204,6206,6207,6208,6218,6222,6228,6229,6230,6233,7311,9045,9349,25873,55629,200916	MAGOH,RPL10A,PPP2R2A,RPL3,RPL4,RPL5,RPL9,RPL11,RPL12,RPL15,RPL17,RPL18A,RPL21,RPL22,RPL24,RPL26,RPL27,RPL27A,RPL29,RPL31,RPL32,RPL34,RPL37,RPL37A,RPLP0,RPLP1,RPLP2,RPS3A,RPS4X,RPS6,RPS7,RPS8,RPS9,RPS10,RPS12,RPS13,RPS14,RPS17,RPS18,RPS23,RPS24,RPS25,RPS27A,UBA52,RPL14,RPL23,RPL36,PNRC2,RPL22L1
1_Member	Reactome Gene Sets	R-HSA-975957	Nonsense Mediated Decay (NMD) enhanced by the Exon Junction Complex (EJC)	-22.9402	-20.348	49/115	4116,4736,5520,6122,6124,6125,6133,6135,6136,6138,6139,6142,6144,6146,6152,6154,6155,6157,6159,6160,6161,6164,6167,6168,6175,6176,6181,6189,6191,6194,6201,6202,6203,6204,6206,6207,6208,6218,6222,6228,6229,6230,6233,7311,9045,9349,25873,55629,200916	MAGOH,RPL10A,PPP2R2A,RPL3,RPL4,RPL5,RPL9,RPL11,RPL12,RPL15,RPL17,RPL18A,RPL21,RPL22,RPL24,RPL26,RPL27,RPL27A,RPL29,RPL31,RPL32,RPL34,RPL37,RPL37A,RPLP0,RPLP1,RPLP2,RPS3A,RPS4X,RPS6,RPS7,RPS8,RPS9,RPS10,RPS12,RPS13,RPS14,RPS17,RPS18,RPS23,RPS24,RPS25,RPS27A,UBA52,RPL14,RPL23,RPL36,PNRC2,RPL22L1
1_Member	Reactome Gene Sets	R-HSA-9711097	Cellular response to starvation	-21.7226	-19.1527	56/156	440,526,1051,4736,6122,6124,6125,6133,6135,6136,6138,6139,6142,6144,6146,6152,6154,6155,6157,6159,6160,6161,6164,6167,6168,6175,6176,6181,6189,6191,6194,6201,6202,6203,6204,6206,6207,6208,6218,6222,6228,6229,6230,6233,7311,8894,9045,9349,10312,10641,10670,25873,81929,90423,200916,440275	ASNS,ATP6V1B2,CEBPB,RPL10A,RPL3,RPL4,RPL5,RPL9,RPL11,RPL12,RPL15,RPL17,RPL18A,RPL21,RPL22,RPL24,RPL26,RPL27,RPL27A,RPL29,RPL31,RPL32,RPL34,RPL37,RPL37A,RPLP0,RPLP1,RPLP2,RPS3A,RPS4X,RPS6,RPS7,RPS8,RPS9,RPS10,RPS12,RPS13,RPS14,RPS17,RPS18,RPS23,RPS24,RPS25,RPS27A,UBA52,EIF2S2,RPL14,RPL23,TCIRG1,NPRL2,RRAGA,RPL36,SEH1L,ATP6V1E2,RPL22L1,EIF2AK4
1_Member	CORUM	CORUM:308	60S ribosomal subunit, cytoplasmic	-19.6173	-17.0821	29/47	4736,6122,6124,6125,6133,6135,6136,6138,6139,6142,6144,6146,6152,6154,6155,6157,6159,6160,6161,6164,6167,6168,6175,6176,6181,7311,9045,9349,25873	RPL10A,RPL3,RPL4,RPL5,RPL9,RPL11,RPL12,RPL15,RPL17,RPL18A,RPL21,RPL22,RPL24,RPL26,RPL27,RPL27A,RPL29,RPL31,RPL32,RPL34,RPL37,RPL37A,RPLP0,RPLP1,RPLP2,UBA52,RPL14,RPL23,RPL36
1_Member	Reactome Gene Sets	R-HSA-376176	Signaling by ROBO receptors	-19.3937	-16.8651	64/218	25,27,387,4116,4736,5216,5217,5578,5690,5694,5696,5698,6122,6124,6125,6133,6135,6136,6138,6139,6142,6144,6146,6152,6154,6155,6157,6159,6160,6161,6164,6167,6168,6175,6176,6181,6189,6191,6194,6201,6202,6203,6204,6206,6207,6208,6218,6222,6228,6229,6230,6233,7311,8829,9045,9349,9353,10213,10487,23032,25873,57522,64221,200916	ABL1,ABL2,RHOA,MAGOH,RPL10A,PFN1,PFN2,PRKCA,PSMB2,PSMB6,PSMB8,PSMB9,RPL3,RPL4,RPL5,RPL9,RPL11,RPL12,RPL15,RPL17,RPL18A,RPL21,RPL22,RPL24,RPL26,RPL27,RPL27A,RPL29,RPL31,RPL32,RPL34,RPL37,RPL37A,RPLP0,RPLP1,RPLP2,RPS3A,RPS4X,RPS6,RPS7,RPS8,RPS9,RPS10,RPS12,RPS13,RPS14,RPS17,RPS18,RPS23,RPS24,RPS25,RPS27A,UBA52,NRP1,RPL14,RPL23,SLIT2,PSMD14,CAP1,USP33,RPL36,SRGAP1,ROBO3,RPL22L1
1_Member	KEGG Pathway	hsa03010	Ribosome	-19.0551	-16.5395	53/158	4736,6122,6124,6125,6133,6135,6136,6138,6139,6142,6144,6146,6152,6154,6155,6157,6159,6160,6161,6164,6167,6168,6175,6176,6181,6189,6191,6194,6201,6202,6203,6204,6206,6207,6208,6218,6222,6228,6229,6230,6233,7311,9045,9349,9553,11222,25873,51023,51318,64960,64981,65008,200916	RPL10A,RPL3,RPL4,RPL5,RPL9,RPL11,RPL12,RPL15,RPL17,RPL18A,RPL21,RPL22,RPL24,RPL26,RPL27,RPL27A,RPL29,RPL31,RPL32,RPL34,RPL37,RPL37A,RPLP0,RPLP1,RPLP2,RPS3A,RPS4X,RPS6,RPS7,RPS8,RPS9,RPS10,RPS12,RPS13,RPS14,RPS17,RPS18,RPS23,RPS24,RPS25,RPS27A,UBA52,RPL14,RPL23,MRPL33,MRPL3,RPL36,MRPS18C,MRPL35,MRPS15,MRPL34,MRPL1,RPL22L1
1_Member	Reactome Gene Sets	R-HSA-9010553	Regulation of expression of SLITs and ROBOs	-18.784	-16.2748	55/171	4116,4736,5690,5694,5696,5698,6122,6124,6125,6133,6135,6136,6138,6139,6142,6144,6146,6152,6154,6155,6157,6159,6160,6161,6164,6167,6168,6175,6176,6181,6189,6191,6194,6201,6202,6203,6204,6206,6207,6208,6218,6222,6228,6229,6230,6233,7311,9045,9349,9353,10213,23032,25873,64221,200916	MAGOH,RPL10A,PSMB2,PSMB6,PSMB8,PSMB9,RPL3,RPL4,RPL5,RPL9,RPL11,RPL12,RPL15,RPL17,RPL18A,RPL21,RPL22,RPL24,RPL26,RPL27,RPL27A,RPL29,RPL31,RPL32,RPL34,RPL37,RPL37A,RPLP0,RPLP1,RPLP2,RPS3A,RPS4X,RPS6,RPS7,RPS8,RPS9,RPS10,RPS12,RPS13,RPS14,RPS17,RPS18,RPS23,RPS24,RPS25,RPS27A,UBA52,RPL14,RPL23,SLIT2,PSMD14,USP33,RPL36,ROBO3,RPL22L1
1_Member	Reactome Gene Sets	R-HSA-71291	Metabolism of amino acids and derivatives	-11.684	-9.52901	73/374	38,440,586,883,1615,1737,2058,2744,3376,4736,4837,4953,5690,5694,5696,5698,6122,6124,6125,6133,6135,6136,6138,6139,6142,6144,6146,6152,6154,6155,6157,6159,6160,6161,6164,6167,6168,6175,6176,6181,6189,6191,6194,6201,6202,6203,6204,6206,6207,6208,6218,6222,6228,6229,6230,6233,6723,7296,7311,7965,8140,9045,9349,9521,10157,10213,25873,29968,51520,51540,54498,120103,200916	ACAT1,ASNS,BCAT1,KYAT1,DARS1,DLAT,EPRS1,GLS,IARS1,RPL10A,NNMT,ODC1,PSMB2,PSMB6,PSMB8,PSMB9,RPL3,RPL4,RPL5,RPL9,RPL11,RPL12,RPL15,RPL17,RPL18A,RPL21,RPL22,RPL24,RPL26,RPL27,RPL27A,RPL29,RPL31,RPL32,RPL34,RPL37,RPL37A,RPLP0,RPLP1,RPLP2,RPS3A,RPS4X,RPS6,RPS7,RPS8,RPS9,RPS10,RPS12,RPS13,RPS14,RPS17,RPS18,RPS23,RPS24,RPS25,RPS27A,SRM,TXNRD1,UBA52,AIMP2,SLC7A5,RPL14,RPL23,EEF1E1,AASS,PSMD14,RPL36,PSAT1…
1_Member	Reactome Gene Sets	R-HSA-9754678	SARS-CoV-2 modulates host translation machinery	-11.021	-8.91257	22/50	6189,6191,6194,6201,6202,6203,6204,6206,6207,6208,6218,6222,6228,6229,6230,6233,6632,6633,6637,25929,50628,79833	RPS3A,RPS4X,RPS6,RPS7,RPS8,RPS9,RPS10,RPS12,RPS13,RPS14,RPS17,RPS18,RPS23,RPS24,RPS25,RPS27A,SNRPD1,SNRPD2,SNRPG,GEMIN5,GEMIN4,GEMIN6
1_Member	Reactome Gene Sets	R-HSA-72695	Formation of the ternary complex, and subsequently, the 43S complex	-9.88578	-7.85368	21/51	3646,6189,6191,6194,6201,6202,6203,6204,6206,6207,6208,6218,6222,6228,6229,6230,6233,8661,8665,8668,8894	EIF3E,RPS3A,RPS4X,RPS6,RPS7,RPS8,RPS9,RPS10,RPS12,RPS13,RPS14,RPS17,RPS18,RPS23,RPS24,RPS25,RPS27A,EIF3A,EIF3F,EIF3I,EIF2S2
1_Member	Reactome Gene Sets	R-HSA-72649	Translation initiation complex formation	-9.49757	-7.50743	22/58	1973,3646,6189,6191,6194,6201,6202,6203,6204,6206,6207,6208,6218,6222,6228,6229,6230,6233,8661,8665,8668,8894	EIF4A1,EIF3E,RPS3A,RPS4X,RPS6,RPS7,RPS8,RPS9,RPS10,RPS12,RPS13,RPS14,RPS17,RPS18,RPS23,RPS24,RPS25,RPS27A,EIF3A,EIF3F,EIF3I,EIF2S2
1_Member	Reactome Gene Sets	R-HSA-72702	Ribosomal scanning and start codon recognition	-9.49757	-7.50743	22/58	1973,3646,6189,6191,6194,6201,6202,6203,6204,6206,6207,6208,6218,6222,6228,6229,6230,6233,8661,8665,8668,8894	EIF4A1,EIF3E,RPS3A,RPS4X,RPS6,RPS7,RPS8,RPS9,RPS10,RPS12,RPS13,RPS14,RPS17,RPS18,RPS23,RPS24,RPS25,RPS27A,EIF3A,EIF3F,EIF3I,EIF2S2
1_Member	CORUM	CORUM:338	40S ribosomal subunit, cytoplasmic	-9.47909	-7.49086	16/31	6189,6191,6194,6201,6202,6203,6204,6206,6207,6208,6218,6222,6228,6229,6230,6233	RPS3A,RPS4X,RPS6,RPS7,RPS8,RPS9,RPS10,RPS12,RPS13,RPS14,RPS17,RPS18,RPS23,RPS24,RPS25,RPS27A
1_Member	Reactome Gene Sets	R-HSA-72662	Activation of the mRNA upon binding of the cap-binding complex and eIFs, and subsequent binding to 43S	-9.32967	-7.3557	22/59	1973,3646,6189,6191,6194,6201,6202,6203,6204,6206,6207,6208,6218,6222,6228,6229,6230,6233,8661,8665,8668,8894	EIF4A1,EIF3E,RPS3A,RPS4X,RPS6,RPS7,RPS8,RPS9,RPS10,RPS12,RPS13,RPS14,RPS17,RPS18,RPS23,RPS24,RPS25,RPS27A,EIF3A,EIF3F,EIF3I,EIF2S2
1_Member	CORUM	CORUM:305	40S ribosomal subunit, cytoplasmic	-8.95858	-7.03864	16/33	6189,6191,6194,6201,6202,6203,6204,6206,6207,6208,6218,6222,6228,6229,6230,6233	RPS3A,RPS4X,RPS6,RPS7,RPS8,RPS9,RPS10,RPS12,RPS13,RPS14,RPS17,RPS18,RPS23,RPS24,RPS25,RPS27A
2_Summary	GO Biological Processes	GO:0035239	tube morphogenesis	-32.1336	-28.6886	153/663	25,71,90,133,182,290,302,387,639,677,800,841,857,1000,1012,1282,1284,1295,1435,1490,1522,1855,1856,1901,1948,1956,1969,2004,2022,2034,2048,2131,2191,2246,2247,2296,2297,2303,2316,2335,2535,2627,2637,2697,2735,2876,3037,3091,3142,3198,3200,3339,3491,3576,3611,3678,3685,3688,3690,3725,3726,4015,4017,4035,4088,4162,4233,4240,4313,4323,4327,4522,4609,4638,4643,4691,4824,4856,5054,5216,5311,5316,5371,…	ABL1,ACTG1,ACVR1,ADM,JAG1,ANPEP,ANXA2,RHOA,PRDM1,ZFP36L1,CALD1,CASP8,CAV1,CDH2,CDH13,COL4A1,COL4A2,COL8A1,CSF1,CCN2,CTSZ,DVL1,DVL2,S1PR1,EFNB2,EGFR,EPHA2,ELK3,ENG,EPAS1,EPHB2,EXT1,FAP,FGF1,FGF2,FOXC1,FOXD1,FOXC2,FLNA,FN1,FZD2,GATA6,GBX2,GJA1,GLI1,GPX1,HAS2,HIF1A,HLX,HOXA1,HOXA3,HSPG2,CCN1,CXCL8,ILK,ITGA5,ITGAV,ITGB1,ITGB3,JUN,JUNB,LOX,LOXL2,LRP1,SMAD3,MCAM,MET,MFGE8,MMP2,MMP14,MMP19,MTHFD1,MYC,MY…
2_Member	GO Biological Processes	GO:0035239	tube morphogenesis	-32.1336	-28.6886	153/663	25,71,90,133,182,290,302,387,639,677,800,841,857,1000,1012,1282,1284,1295,1435,1490,1522,1855,1856,1901,1948,1956,1969,2004,2022,2034,2048,2131,2191,2246,2247,2296,2297,2303,2316,2335,2535,2627,2637,2697,2735,2876,3037,3091,3142,3198,3200,3339,3491,3576,3611,3678,3685,3688,3690,3725,3726,4015,4017,4035,4088,4162,4233,4240,4313,4323,4327,4522,4609,4638,4643,4691,4824,4856,5054,5216,5311,5316,5371,…	ABL1,ACTG1,ACVR1,ADM,JAG1,ANPEP,ANXA2,RHOA,PRDM1,ZFP36L1,CALD1,CASP8,CAV1,CDH2,CDH13,COL4A1,COL4A2,COL8A1,CSF1,CCN2,CTSZ,DVL1,DVL2,S1PR1,EFNB2,EGFR,EPHA2,ELK3,ENG,EPAS1,EPHB2,EXT1,FAP,FGF1,FGF2,FOXC1,FOXD1,FOXC2,FLNA,FN1,FZD2,GATA6,GBX2,GJA1,GLI1,GPX1,HAS2,HIF1A,HLX,HOXA1,HOXA3,HSPG2,CCN1,CXCL8,ILK,ITGA5,ITGAV,ITGB1,ITGB3,JUN,JUNB,LOX,LOXL2,LRP1,SMAD3,MCAM,MET,MFGE8,MMP2,MMP14,MMP19,MTHFD1,MYC,MY…
2_Member	GO Biological Processes	GO:0048514	blood vessel morphogenesis	-26.7999	-23.832	108/421	71,90,133,182,290,302,639,677,800,841,857,1000,1012,1282,1284,1295,1490,1901,1948,1969,2004,2022,2034,2048,2191,2246,2247,2296,2303,2316,2335,2637,2697,2876,3037,3091,3198,3200,3339,3491,3576,3678,3685,3688,3690,3725,3726,4015,4017,4035,4162,4240,4313,4323,4327,4638,4643,4691,4856,5054,5311,5316,5578,5613,5743,6464,7040,7042,7045,7048,7057,7424,7837,7857,8325,8434,8742,8828,8829,9241,9270,9353,94…	ACTG1,ACVR1,ADM,JAG1,ANPEP,ANXA2,PRDM1,ZFP36L1,CALD1,CASP8,CAV1,CDH2,CDH13,COL4A1,COL4A2,COL8A1,CCN2,S1PR1,EFNB2,EPHA2,ELK3,ENG,EPAS1,EPHB2,FAP,FGF1,FGF2,FOXC1,FOXC2,FLNA,FN1,GBX2,GJA1,GPX1,HAS2,HIF1A,HOXA1,HOXA3,HSPG2,CCN1,CXCL8,ITGA5,ITGAV,ITGB1,ITGB3,JUN,JUNB,LOX,LOXL2,LRP1,MCAM,MFGE8,MMP2,MMP14,MMP19,MYLK,MYO1E,NCL,CCN3,SERPINE1,PKD2,PKNOX1,PRKCA,PRKX,PTGS2,SHC1,TGFB1,TGFB2,TGFBI,TGFBR2,THBS1…
2_Member	GO Biological Processes	GO:0001944	vasculature development	-26.4361	-23.5651	123/526	71,90,133,182,196,290,302,639,677,800,841,857,1000,1012,1282,1284,1289,1295,1490,1901,1948,1969,2004,2022,2034,2048,2191,2246,2247,2296,2303,2316,2335,2627,2637,2697,2876,3037,3091,3198,3200,3339,3491,3576,3678,3685,3688,3690,3725,3726,3976,4015,4017,4035,4162,4240,4313,4323,4327,4638,4643,4691,4824,4856,5054,5311,5316,5578,5613,5743,5754,5784,6443,6464,7040,7042,7045,7048,7057,7424,7798,7837,785…	ACTG1,ACVR1,ADM,JAG1,AHR,ANPEP,ANXA2,PRDM1,ZFP36L1,CALD1,CASP8,CAV1,CDH2,CDH13,COL4A1,COL4A2,COL5A1,COL8A1,CCN2,S1PR1,EFNB2,EPHA2,ELK3,ENG,EPAS1,EPHB2,FAP,FGF1,FGF2,FOXC1,FOXC2,FLNA,FN1,GATA6,GBX2,GJA1,GPX1,HAS2,HIF1A,HOXA1,HOXA3,HSPG2,CCN1,CXCL8,ITGA5,ITGAV,ITGB1,ITGB3,JUN,JUNB,LIF,LOX,LOXL2,LRP1,MCAM,MFGE8,MMP2,MMP14,MMP19,MYLK,MYO1E,NCL,NKX3-1,CCN3,SERPINE1,PKD2,PKNOX1,PRKCA,PRKX,PTGS2,PTK7,PT…
2_Member	GO Biological Processes	GO:0001568	blood vessel development	-25.9038	-23.1161	119/505	71,90,133,182,196,290,302,639,677,800,841,857,1000,1012,1282,1284,1289,1295,1490,1901,1948,1969,2004,2022,2034,2048,2191,2246,2247,2296,2303,2316,2335,2627,2637,2697,2876,3037,3091,3198,3200,3339,3491,3576,3678,3685,3688,3690,3725,3726,4015,4017,4035,4162,4240,4313,4323,4327,4638,4643,4691,4824,4856,5054,5311,5316,5578,5613,5743,5754,6464,7040,7042,7045,7048,7057,7424,7798,7837,7857,8061,8325,843…	ACTG1,ACVR1,ADM,JAG1,AHR,ANPEP,ANXA2,PRDM1,ZFP36L1,CALD1,CASP8,CAV1,CDH2,CDH13,COL4A1,COL4A2,COL5A1,COL8A1,CCN2,S1PR1,EFNB2,EPHA2,ELK3,ENG,EPAS1,EPHB2,FAP,FGF1,FGF2,FOXC1,FOXC2,FLNA,FN1,GATA6,GBX2,GJA1,GPX1,HAS2,HIF1A,HOXA1,HOXA3,HSPG2,CCN1,CXCL8,ITGA5,ITGAV,ITGB1,ITGB3,JUN,JUNB,LOX,LOXL2,LRP1,MCAM,MFGE8,MMP2,MMP14,MMP19,MYLK,MYO1E,NCL,NKX3-1,CCN3,SERPINE1,PKD2,PKNOX1,PRKCA,PRKX,PTGS2,PTK7,SHC1,T…
2_Member	GO Biological Processes	GO:0001525	angiogenesis	-22.0034	-19.4188	85/323	71,90,182,290,302,800,841,857,1012,1282,1284,1295,1490,1901,1948,1969,2004,2022,2034,2048,2191,2246,2247,2296,2303,2316,2335,2637,2876,3091,3200,3339,3491,3576,3678,3685,3688,3690,3725,4017,4162,4240,4313,4323,4327,4691,4856,5054,5316,5578,5613,5743,6464,7045,7048,7057,7424,7837,7857,8325,8434,8742,8828,8829,9270,9353,9990,10855,23509,25932,27286,51330,51421,51752,54538,55742,56913,58504,81575,83…	ACTG1,ACVR1,JAG1,ANPEP,ANXA2,CALD1,CASP8,CAV1,CDH13,COL4A1,COL4A2,COL8A1,CCN2,S1PR1,EFNB2,EPHA2,ELK3,ENG,EPAS1,EPHB2,FAP,FGF1,FGF2,FOXC1,FOXC2,FLNA,FN1,GBX2,GPX1,HIF1A,HOXA3,HSPG2,CCN1,CXCL8,ITGA5,ITGAV,ITGB1,ITGB3,JUN,LOXL2,MCAM,MFGE8,MMP2,MMP14,MMP19,NCL,CCN3,SERPINE1,PKNOX1,PRKCA,PRKX,PTGS2,SHC1,TGFBI,TGFBR2,THBS1,VEGFC,PXDN,SCG2,FZD8,RECK,TNFSF12,NRP2,NRP1,ITGB1BP1,SLIT2,SLC12A6,HPSE,POFUT1,C…
3_Summary	GO Biological Processes	GO:0042254	ribosome biogenesis	-29.2213	-25.8732	91/294	708,1662,2068,2091,4736,4809,4869,4927,5393,6059,6122,6125,6135,6152,6154,6155,6175,6194,6201,6202,6208,6218,6229,6230,7514,8450,8568,8886,9045,9136,9188,9221,9277,9875,10200,10360,10514,10556,10799,10969,11157,11340,22803,22868,22984,23076,23223,23481,23517,27042,27043,27292,29081,29889,50628,51018,51077,51106,51118,51154,51491,51575,51602,54433,54475,55003,55035,55127,55178,55505,55646,55720,55…	C1QBP,DDX10,ERCC2,FBL,RPL10A,SNU13,NPM1,NUP88,EXOSC9,ABCE1,RPL3,RPL5,RPL11,RPL24,RPL26,RPL27,RPLP0,RPS6,RPS7,RPS8,RPS14,RPS17,RPS24,RPS25,XPO1,CUL4B,RRP1,DDX18,RPL14,RRP9,DDX21,NOLC1,WDR46,URB1,MPHOSPH6,NPM3,MYBBP1A,RPP30,RPP40,EBNA1BP2,LSM6,EXOSC8,XRN2,FASTKD2,PDCD11,RRP1B,RRP12,PES1,MTREX,UTP25,PELP1,DIMT1,METTL5,GNL2,GEMIN4,RRP15,FCF1,TFB1M,UTP11,MRTO4,NOP16,ESF1,NOP58,GAR1,NLE1,PAK1IP1,NOL8,H…
3_Member	GO Biological Processes	GO:0042254	ribosome biogenesis	-29.2213	-25.8732	91/294	708,1662,2068,2091,4736,4809,4869,4927,5393,6059,6122,6125,6135,6152,6154,6155,6175,6194,6201,6202,6208,6218,6229,6230,7514,8450,8568,8886,9045,9136,9188,9221,9277,9875,10200,10360,10514,10556,10799,10969,11157,11340,22803,22868,22984,23076,23223,23481,23517,27042,27043,27292,29081,29889,50628,51018,51077,51106,51118,51154,51491,51575,51602,54433,54475,55003,55035,55127,55178,55505,55646,55720,55…	C1QBP,DDX10,ERCC2,FBL,RPL10A,SNU13,NPM1,NUP88,EXOSC9,ABCE1,RPL3,RPL5,RPL11,RPL24,RPL26,RPL27,RPLP0,RPS6,RPS7,RPS8,RPS14,RPS17,RPS24,RPS25,XPO1,CUL4B,RRP1,DDX18,RPL14,RRP9,DDX21,NOLC1,WDR46,URB1,MPHOSPH6,NPM3,MYBBP1A,RPP30,RPP40,EBNA1BP2,LSM6,EXOSC8,XRN2,FASTKD2,PDCD11,RRP1B,RRP12,PES1,MTREX,UTP25,PELP1,DIMT1,METTL5,GNL2,GEMIN4,RRP15,FCF1,TFB1M,UTP11,MRTO4,NOP16,ESF1,NOP58,GAR1,NLE1,PAK1IP1,NOL8,H…
3_Member	GO Biological Processes	GO:0034660	ncRNA metabolic process	-26.1219	-23.279	122/523	833,1615,1662,1787,2058,2068,2091,2193,2617,3035,3376,4088,4736,4809,5393,6125,6135,6154,6155,6194,6201,6202,6208,6218,6229,6230,6617,6741,6897,6949,7407,8565,8568,8886,9045,9136,9188,9221,9277,9875,10179,10200,10360,10556,10667,10785,10799,10969,11157,11340,22803,22936,22984,23076,23223,23318,23481,23517,23587,24140,27042,27043,27292,29081,50628,51018,51077,51106,51118,51154,51520,51575,51602,53…	CARS1,DARS1,DDX10,TRDMT1,EPRS1,ERCC2,FBL,FARSA,GARS1,HARS1,IARS1,SMAD3,RPL10A,SNU13,EXOSC9,RPL5,RPL11,RPL26,RPL27,RPS6,RPS7,RPS8,RPS14,RPS17,RPS24,RPS25,SNAPC1,SSB,TARS1,TCOF1,VARS1,YARS1,RRP1,DDX18,RPL14,RRP9,DDX21,NOLC1,WDR46,URB1,RBM7,MPHOSPH6,NPM3,RPP30,FARS2,WDR4,RPP40,EBNA1BP2,LSM6,EXOSC8,XRN2,ELL2,PDCD11,RRP1B,RRP12,TUT4,PES1,MTREX,ELP5,FTSJ1,UTP25,PELP1,DIMT1,METTL5,GEMIN4,RRP15,FCF1,TFB1…
3_Member	GO Biological Processes	GO:0006364	rRNA processing	-25.0304	-22.2981	72/219	1662,2068,2091,4736,4809,5393,6125,6135,6154,6155,6194,6201,6202,6208,6218,6229,6230,8568,8886,9045,9136,9188,9221,9277,9875,10200,10360,10556,10799,10969,11157,11340,22803,22984,23076,23223,23481,23517,27042,27043,27292,29081,50628,51018,51077,51106,51118,51154,51575,51602,54433,55035,55127,55178,55505,55646,55720,55759,65008,79033,79066,79707,80135,83732,84128,84154,84365,84881,90459,91893,1344…	DDX10,ERCC2,FBL,RPL10A,SNU13,EXOSC9,RPL5,RPL11,RPL26,RPL27,RPS6,RPS7,RPS8,RPS14,RPS17,RPS24,RPS25,RRP1,DDX18,RPL14,RRP9,DDX21,NOLC1,WDR46,URB1,MPHOSPH6,NPM3,RPP30,RPP40,EBNA1BP2,LSM6,EXOSC8,XRN2,PDCD11,RRP1B,RRP12,PES1,MTREX,UTP25,PELP1,DIMT1,METTL5,GEMIN4,RRP15,FCF1,TFB1M,UTP11,MRTO4,ESF1,NOP58,GAR1,NOL8,HEATR1,MRM3,NOP10,LYAR,TSR1,WDR12,MRPL1,ERI3,METTL16,NOL9,RPF1,RIOK1,WDR75,RPF2,NIFK,RPUSD4,…
3_Member	GO Biological Processes	GO:0022613	ribonucleoprotein complex biogenesis	-24.7891	-22.0844	110/457	708,1662,2068,2091,3646,4736,4809,4869,4927,5393,6059,6122,6125,6135,6152,6154,6155,6175,6194,6201,6202,6208,6218,6229,6230,6632,6633,6637,6732,7375,7514,8450,8568,8607,8661,8665,8668,8886,8894,9045,9136,9188,9221,9277,9875,10200,10360,10514,10556,10594,10799,10946,10969,11157,11340,22803,22868,22984,23076,23223,23481,23517,25929,26747,27042,27043,27292,29081,29889,50628,51018,51077,51106,51118,5…	C1QBP,DDX10,ERCC2,FBL,EIF3E,RPL10A,SNU13,NPM1,NUP88,EXOSC9,ABCE1,RPL3,RPL5,RPL11,RPL24,RPL26,RPL27,RPLP0,RPS6,RPS7,RPS8,RPS14,RPS17,RPS24,RPS25,SNRPD1,SNRPD2,SNRPG,SRPK1,USP4,XPO1,CUL4B,RRP1,RUVBL1,EIF3A,EIF3F,EIF3I,DDX18,EIF2S2,RPL14,RRP9,DDX21,NOLC1,WDR46,URB1,MPHOSPH6,NPM3,MYBBP1A,RPP30,PRPF8,RPP40,SF3A3,EBNA1BP2,LSM6,EXOSC8,XRN2,FASTKD2,PDCD11,RRP1B,RRP12,PES1,MTREX,GEMIN5,NUFIP1,UTP25,PELP1,…
3_Member	GO Biological Processes	GO:0034470	ncRNA processing	-24.2452	-21.5874	101/403	1662,1787,2068,2091,4088,4736,4809,5393,6125,6135,6154,6155,6194,6201,6202,6208,6218,6229,6230,6741,8568,8886,9045,9136,9188,9221,9277,9875,10200,10360,10556,10667,10785,10799,10969,11157,11340,22803,22984,23076,23223,23318,23481,23517,23587,24140,27042,27043,27292,29081,50628,51018,51077,51106,51118,51154,51575,51602,54433,54802,54859,54974,55035,55127,55140,55178,55505,55520,55621,55646,55720,5…	DDX10,TRDMT1,ERCC2,FBL,SMAD3,RPL10A,SNU13,EXOSC9,RPL5,RPL11,RPL26,RPL27,RPS6,RPS7,RPS8,RPS14,RPS17,RPS24,RPS25,SSB,RRP1,DDX18,RPL14,RRP9,DDX21,NOLC1,WDR46,URB1,MPHOSPH6,NPM3,RPP30,FARS2,WDR4,RPP40,EBNA1BP2,LSM6,EXOSC8,XRN2,PDCD11,RRP1B,RRP12,TUT4,PES1,MTREX,ELP5,FTSJ1,UTP25,PELP1,DIMT1,METTL5,GEMIN4,RRP15,FCF1,TFB1M,UTP11,MRTO4,ESF1,NOP58,GAR1,TRIT1,ELP6,THG1L,NOL8,HEATR1,ELP3,MRM3,NOP10,ELAC1,TR…
3_Member	GO Biological Processes	GO:0016072	rRNA metabolic process	-24.0749	-21.4258	76/249	1662,2068,2091,4736,4809,5393,6125,6135,6154,6155,6194,6201,6202,6208,6218,6229,6230,6949,8568,8886,9045,9136,9188,9221,9277,9875,10200,10360,10556,10799,10969,11157,11340,22803,22984,23076,23223,23481,23517,27042,27043,27292,29081,50628,51018,51077,51106,51118,51154,51575,51602,53918,54433,55035,55127,55178,55505,55646,55720,55759,65008,79002,79033,79066,79707,80135,83732,84128,84154,84365,84881…	DDX10,ERCC2,FBL,RPL10A,SNU13,EXOSC9,RPL5,RPL11,RPL26,RPL27,RPS6,RPS7,RPS8,RPS14,RPS17,RPS24,RPS25,TCOF1,RRP1,DDX18,RPL14,RRP9,DDX21,NOLC1,WDR46,URB1,MPHOSPH6,NPM3,RPP30,RPP40,EBNA1BP2,LSM6,EXOSC8,XRN2,PDCD11,RRP1B,RRP12,PES1,MTREX,UTP25,PELP1,DIMT1,METTL5,GEMIN4,RRP15,FCF1,TFB1M,UTP11,MRTO4,ESF1,NOP58,PELO,GAR1,NOL8,HEATR1,MRM3,NOP10,LYAR,TSR1,WDR12,MRPL1,TRIR,ERI3,METTL16,NOL9,RPF1,RIOK1,WDR75,R…
4_Summary	GO Biological Processes	GO:0040017	positive regulation of locomotion	-26.7593	-23.8092	134/599	25,71,81,90,301,387,472,623,708,857,972,1012,1398,1435,1729,1793,1839,1901,1956,1969,2048,2113,2149,2150,2241,2246,2247,2303,2335,2621,2771,3037,3091,3373,3383,3491,3569,3576,3655,3675,3678,3685,3688,3690,3725,3912,4067,4088,4162,4233,4313,4323,4609,4638,5054,5216,5293,5328,5578,5606,5641,5743,5764,5962,6237,6386,6546,6591,6648,6678,7040,7042,7048,7057,7099,7114,7205,7291,7424,7474,7857,8482,8660…	ABL1,ACTG1,ACTN4,ACVR1,ANXA1,RHOA,ATM,BDKRB1,C1QBP,CAV1,CD74,CDH13,CRK,CSF1,DIAPH1,DOCK1,HBEGF,S1PR1,EGFR,EPHA2,EPHB2,ETS1,F2R,F2RL1,FER,FGF1,FGF2,FOXC2,FN1,GAS6,GNAI2,HAS2,HIF1A,HYAL1,ICAM1,CCN1,IL6,CXCL8,ITGA6,ITGA3,ITGA5,ITGAV,ITGB1,ITGB3,JUN,LAMB1,LYN,SMAD3,MCAM,MET,MMP2,MMP14,MYC,MYLK,SERPINE1,PFN1,PIK3CD,PLAU,PRKCA,MAP2K3,LGMN,PTGS2,PTN,RDX,RRAS,SDCBP,SLC8A1,SNAI2,SOD2,SPARC,TGFB1,TGFB2,TGF…
4_Member	GO Biological Processes	GO:0040017	positive regulation of locomotion	-26.7593	-23.8092	134/599	25,71,81,90,301,387,472,623,708,857,972,1012,1398,1435,1729,1793,1839,1901,1956,1969,2048,2113,2149,2150,2241,2246,2247,2303,2335,2621,2771,3037,3091,3373,3383,3491,3569,3576,3655,3675,3678,3685,3688,3690,3725,3912,4067,4088,4162,4233,4313,4323,4609,4638,5054,5216,5293,5328,5578,5606,5641,5743,5764,5962,6237,6386,6546,6591,6648,6678,7040,7042,7048,7057,7099,7114,7205,7291,7424,7474,7857,8482,8660…	ABL1,ACTG1,ACTN4,ACVR1,ANXA1,RHOA,ATM,BDKRB1,C1QBP,CAV1,CD74,CDH13,CRK,CSF1,DIAPH1,DOCK1,HBEGF,S1PR1,EGFR,EPHA2,EPHB2,ETS1,F2R,F2RL1,FER,FGF1,FGF2,FOXC2,FN1,GAS6,GNAI2,HAS2,HIF1A,HYAL1,ICAM1,CCN1,IL6,CXCL8,ITGA6,ITGA3,ITGA5,ITGAV,ITGB1,ITGB3,JUN,LAMB1,LYN,SMAD3,MCAM,MET,MMP2,MMP14,MYC,MYLK,SERPINE1,PFN1,PIK3CD,PLAU,PRKCA,MAP2K3,LGMN,PTGS2,PTN,RDX,RRAS,SDCBP,SLC8A1,SNAI2,SOD2,SPARC,TGFB1,TGFB2,TGF…
4_Member	GO Biological Processes	GO:0030335	positive regulation of cell migration	-26.5014	-23.6109	128/560	25,71,81,90,301,387,472,623,708,857,972,1012,1398,1435,1729,1793,1839,1901,1956,1969,2048,2113,2149,2150,2241,2246,2247,2303,2335,2621,2771,3037,3091,3373,3383,3491,3569,3576,3655,3675,3678,3685,3688,3690,3725,3912,4067,4088,4162,4233,4313,4323,4609,4638,5054,5216,5293,5328,5578,5606,5641,5743,5764,5962,6237,6386,6546,6591,6648,6678,7040,7042,7048,7057,7099,7114,7205,7424,7474,8482,8660,8754,8828…	ABL1,ACTG1,ACTN4,ACVR1,ANXA1,RHOA,ATM,BDKRB1,C1QBP,CAV1,CD74,CDH13,CRK,CSF1,DIAPH1,DOCK1,HBEGF,S1PR1,EGFR,EPHA2,EPHB2,ETS1,F2R,F2RL1,FER,FGF1,FGF2,FOXC2,FN1,GAS6,GNAI2,HAS2,HIF1A,HYAL1,ICAM1,CCN1,IL6,CXCL8,ITGA6,ITGA3,ITGA5,ITGAV,ITGB1,ITGB3,JUN,LAMB1,LYN,SMAD3,MCAM,MET,MMP2,MMP14,MYC,MYLK,SERPINE1,PFN1,PIK3CD,PLAU,PRKCA,MAP2K3,LGMN,PTGS2,PTN,RDX,RRAS,SDCBP,SLC8A1,SNAI2,SOD2,SPARC,TGFB1,TGFB2,TGF…
4_Member	GO Biological Processes	GO:2000147	positive regulation of cell motility	-26.2861	-23.4294	131/584	25,71,81,90,301,387,472,623,708,857,972,1012,1398,1435,1729,1793,1839,1901,1956,1969,2048,2113,2149,2150,2241,2246,2247,2303,2335,2621,2771,3037,3091,3373,3383,3491,3569,3576,3655,3675,3678,3685,3688,3690,3725,3912,4067,4088,4162,4233,4313,4323,4609,4638,5054,5216,5293,5328,5578,5606,5641,5743,5764,5962,6237,6386,6546,6591,6648,6678,7040,7042,7048,7057,7099,7114,7205,7291,7424,7474,8482,8660,8754…	ABL1,ACTG1,ACTN4,ACVR1,ANXA1,RHOA,ATM,BDKRB1,C1QBP,CAV1,CD74,CDH13,CRK,CSF1,DIAPH1,DOCK1,HBEGF,S1PR1,EGFR,EPHA2,EPHB2,ETS1,F2R,F2RL1,FER,FGF1,FGF2,FOXC2,FN1,GAS6,GNAI2,HAS2,HIF1A,HYAL1,ICAM1,CCN1,IL6,CXCL8,ITGA6,ITGA3,ITGA5,ITGAV,ITGB1,ITGB3,JUN,LAMB1,LYN,SMAD3,MCAM,MET,MMP2,MMP14,MYC,MYLK,SERPINE1,PFN1,PIK3CD,PLAU,PRKCA,MAP2K3,LGMN,PTGS2,PTN,RDX,RRAS,SDCBP,SLC8A1,SNAI2,SOD2,SPARC,TGFB1,TGFB2,TGF…
4_Member	GO Biological Processes	GO:0051272	positive regulation of cellular component movement	-25.3288	-22.5828	131/597	25,71,81,90,301,387,472,623,708,857,972,1012,1398,1435,1729,1793,1839,1901,1956,1969,2048,2113,2149,2150,2241,2246,2247,2303,2335,2621,2771,3037,3091,3373,3383,3491,3569,3576,3655,3675,3678,3685,3688,3690,3725,3912,4067,4088,4162,4233,4313,4323,4609,4638,5054,5216,5293,5328,5578,5606,5641,5743,5764,5962,6237,6386,6546,6591,6648,6678,7040,7042,7048,7057,7099,7114,7205,7291,7424,7474,8482,8660,8754…	ABL1,ACTG1,ACTN4,ACVR1,ANXA1,RHOA,ATM,BDKRB1,C1QBP,CAV1,CD74,CDH13,CRK,CSF1,DIAPH1,DOCK1,HBEGF,S1PR1,EGFR,EPHA2,EPHB2,ETS1,F2R,F2RL1,FER,FGF1,FGF2,FOXC2,FN1,GAS6,GNAI2,HAS2,HIF1A,HYAL1,ICAM1,CCN1,IL6,CXCL8,ITGA6,ITGA3,ITGA5,ITGAV,ITGB1,ITGB3,JUN,LAMB1,LYN,SMAD3,MCAM,MET,MMP2,MMP14,MYC,MYLK,SERPINE1,PFN1,PIK3CD,PLAU,PRKCA,MAP2K3,LGMN,PTGS2,PTN,RDX,RRAS,SDCBP,SLC8A1,SNAI2,SOD2,SPARC,TGFB1,TGFB2,TGF…
4_Member	GO Biological Processes	GO:0010632	regulation of epithelial cell migration	-16.0681	-13.6694	70/290	25,301,387,411,493,1634,1647,1793,1839,1969,2113,2246,2247,2303,3037,3091,3373,3675,3690,3725,4233,5216,5217,5293,5468,5578,5606,5641,5743,5764,5793,5797,6237,6672,6678,7040,7042,7048,7057,7114,7424,7474,8754,8828,8829,9270,9353,9448,9647,9734,10000,10982,11221,23499,23603,27286,29775,54453,57142,57608,80005,84913,90627,116150,147372,161742,407006,407010,407018,407021	ABL1,ANXA1,RHOA,ARSB,ATP2B4,DCN,GADD45A,DOCK1,HBEGF,EPHA2,ETS1,FGF1,FGF2,FOXC2,HAS2,HIF1A,HYAL1,ITGA3,ITGB3,JUN,MET,PFN1,PFN2,PIK3CD,PPARG,PRKCA,MAP2K3,LGMN,PTGS2,PTN,PTPRG,PTPRM,RRAS,SP100,SPARC,TGFB1,TGFB2,TGFBR2,THBS1,TMSB4X,VEGFC,WNT5A,ADAM9,NRP2,NRP1,ITGB1BP1,SLIT2,MAP4K4,PPM1F,HDAC9,AKT3,MAPRE2,DUSP10,MACF1,CORO1C,SRPX2,CARD10,RIN2,RTN4,JCAD,DOCK5,ATOH8,STARD13,NUS1,CCBE1,SPRED1,MIR221,MIR2…
4_Member	GO Biological Processes	GO:0010634	positive regulation of epithelial cell migration	-15.5681	-13.2023	51/174	25,301,1793,1839,2113,2246,2247,2303,3037,3091,3373,3675,3690,3725,4233,5216,5293,5578,5606,5641,5743,6237,6678,7040,7042,7048,7057,7114,7424,7474,8754,8828,8829,9270,9448,9647,9734,10000,10982,27286,54453,57142,57608,80005,84913,116150,147372,407006,407010,407018,407021	ABL1,ANXA1,DOCK1,HBEGF,ETS1,FGF1,FGF2,FOXC2,HAS2,HIF1A,HYAL1,ITGA3,ITGB3,JUN,MET,PFN1,PIK3CD,PRKCA,MAP2K3,LGMN,PTGS2,RRAS,SPARC,TGFB1,TGFB2,TGFBR2,THBS1,TMSB4X,VEGFC,WNT5A,ADAM9,NRP2,NRP1,ITGB1BP1,MAP4K4,PPM1F,HDAC9,AKT3,MAPRE2,SRPX2,RIN2,RTN4,JCAD,DOCK5,ATOH8,NUS1,CCBE1,MIR221,MIR23A,MIR27A,MIR29A
4_Member	GO Biological Processes	GO:0010595	positive regulation of endothelial cell migration	-10.3127	-8.26564	36/131	25,301,2113,2246,2247,2303,3091,3690,4233,5293,5578,5606,5641,5743,6237,6678,7040,7057,7114,7424,7474,8828,8829,9270,9734,10000,27286,54453,57608,84913,116150,147372,407006,407010,407018,407021	ABL1,ANXA1,ETS1,FGF1,FGF2,FOXC2,HIF1A,ITGB3,MET,PIK3CD,PRKCA,MAP2K3,LGMN,PTGS2,RRAS,SPARC,TGFB1,THBS1,TMSB4X,VEGFC,WNT5A,NRP2,NRP1,ITGB1BP1,HDAC9,AKT3,SRPX2,RIN2,JCAD,ATOH8,NUS1,CCBE1,MIR221,MIR23A,MIR27A,MIR29A
4_Member	GO Biological Processes	GO:0010594	regulation of endothelial cell migration	-9.41332	-7.43446	49/230	25,301,387,493,1634,1647,1969,2113,2246,2247,2303,3091,3690,4233,5293,5468,5578,5606,5641,5743,5764,5797,6237,6672,6678,7040,7057,7114,7424,7474,8828,8829,9270,9353,9734,10000,27286,29775,54453,57608,84913,90627,116150,147372,161742,407006,407010,407018,407021	ABL1,ANXA1,RHOA,ATP2B4,DCN,GADD45A,EPHA2,ETS1,FGF1,FGF2,FOXC2,HIF1A,ITGB3,MET,PIK3CD,PPARG,PRKCA,MAP2K3,LGMN,PTGS2,PTN,PTPRM,RRAS,SP100,SPARC,TGFB1,THBS1,TMSB4X,VEGFC,WNT5A,NRP2,NRP1,ITGB1BP1,SLIT2,HDAC9,AKT3,SRPX2,CARD10,RIN2,JCAD,ATOH8,STARD13,NUS1,CCBE1,SPRED1,MIR221,MIR23A,MIR27A,MIR29A
4_Member	GO Biological Processes	GO:0043536	positive regulation of blood vessel endothelial cell migration	-7.12442	-5.3923	22/75	25,301,2113,2247,2303,3091,5578,5606,5743,7040,7057,7114,7424,8829,9734,10000,27286,57608,116150,407006,407010,407018	ABL1,ANXA1,ETS1,FGF2,FOXC2,HIF1A,PRKCA,MAP2K3,PTGS2,TGFB1,THBS1,TMSB4X,VEGFC,NRP1,HDAC9,AKT3,SRPX2,JCAD,NUS1,MIR221,MIR23A,MIR27A
4_Member	GO Biological Processes	GO:0045765	regulation of angiogenesis	-6.89212	-5.19533	58/347	25,133,493,718,1284,1634,1647,1969,2022,2113,2246,2247,2296,2303,2627,3091,3339,3373,3569,3576,3678,3688,5054,5293,5315,5371,5468,5578,5598,5797,6237,6672,6678,6772,7042,7048,7057,7098,7128,7291,7424,7474,8038,8091,8434,8742,8829,10000,10253,28996,51752,54583,57608,64855,147372,161742,407006,407021	ABL1,ADM,ATP2B4,C3,COL4A2,DCN,GADD45A,EPHA2,ENG,ETS1,FGF1,FGF2,FOXC1,FOXC2,GATA6,HIF1A,HSPG2,HYAL1,IL6,CXCL8,ITGA5,ITGB1,SERPINE1,PIK3CD,PKM,PML,PPARG,PRKCA,MAPK7,PTPRM,RRAS,SP100,SPARC,STAT1,TGFB2,TGFBR2,THBS1,TLR3,TNFAIP3,TWIST1,VEGFC,WNT5A,ADAM12,HMGA2,RECK,TNFSF12,NRP1,AKT3,SPRY2,HIPK2,ERAP1,EGLN1,JCAD,NIBAN2,CCBE1,SPRED1,MIR221,MIR29A
4_Member	GO Biological Processes	GO:1901342	regulation of vasculature development	-6.63286	-4.97053	58/353	25,133,493,718,1284,1634,1647,1969,2022,2113,2246,2247,2296,2303,2627,3091,3339,3373,3569,3576,3678,3688,5054,5293,5315,5371,5468,5578,5598,5797,6237,6672,6678,6772,7042,7048,7057,7098,7128,7291,7424,7474,8038,8091,8434,8742,8829,10000,10253,28996,51752,54583,57608,64855,147372,161742,407006,407021	ABL1,ADM,ATP2B4,C3,COL4A2,DCN,GADD45A,EPHA2,ENG,ETS1,FGF1,FGF2,FOXC1,FOXC2,GATA6,HIF1A,HSPG2,HYAL1,IL6,CXCL8,ITGA5,ITGB1,SERPINE1,PIK3CD,PKM,PML,PPARG,PRKCA,MAPK7,PTPRM,RRAS,SP100,SPARC,STAT1,TGFB2,TGFBR2,THBS1,TLR3,TNFAIP3,TWIST1,VEGFC,WNT5A,ADAM12,HMGA2,RECK,TNFSF12,NRP1,AKT3,SPRY2,HIPK2,ERAP1,EGLN1,JCAD,NIBAN2,CCBE1,SPRED1,MIR221,MIR29A
4_Member	GO Biological Processes	GO:0043535	regulation of blood vessel endothelial cell migration	-5.91562	-4.35206	31/150	25,301,387,493,1647,1969,2113,2247,2303,3091,5468,5578,5606,5743,7040,7057,7114,7424,8829,9270,9734,10000,27286,29775,57608,90627,116150,161742,407006,407010,407018	ABL1,ANXA1,RHOA,ATP2B4,GADD45A,EPHA2,ETS1,FGF2,FOXC2,HIF1A,PPARG,PRKCA,MAP2K3,PTGS2,TGFB1,THBS1,TMSB4X,VEGFC,NRP1,ITGB1BP1,HDAC9,AKT3,SRPX2,CARD10,JCAD,STARD13,NUS1,SPRED1,MIR221,MIR23A,MIR27A
4_Member	GO Biological Processes	GO:0045766	positive regulation of angiogenesis	-5.70201	-4.16619	35/184	25,133,718,2022,2113,2246,2247,2303,2627,3091,3373,3576,3678,3688,5054,5293,5315,5578,6237,7048,7057,7098,7291,7424,7474,8038,8091,8742,8829,10000,28996,51752,57608,147372,407021	ABL1,ADM,C3,ENG,ETS1,FGF1,FGF2,FOXC2,GATA6,HIF1A,HYAL1,CXCL8,ITGA5,ITGB1,SERPINE1,PIK3CD,PKM,PRKCA,RRAS,TGFBR2,THBS1,TLR3,TWIST1,VEGFC,WNT5A,ADAM12,HMGA2,TNFSF12,NRP1,AKT3,HIPK2,ERAP1,JCAD,CCBE1,MIR29A
4_Member	GO Biological Processes	GO:1904018	positive regulation of vasculature development	-5.70201	-4.16619	35/184	25,133,718,2022,2113,2246,2247,2303,2627,3091,3373,3576,3678,3688,5054,5293,5315,5578,6237,7048,7057,7098,7291,7424,7474,8038,8091,8742,8829,10000,28996,51752,57608,147372,407021	ABL1,ADM,C3,ENG,ETS1,FGF1,FGF2,FOXC2,GATA6,HIF1A,HYAL1,CXCL8,ITGA5,ITGB1,SERPINE1,PIK3CD,PKM,PRKCA,RRAS,TGFBR2,THBS1,TLR3,TWIST1,VEGFC,WNT5A,ADAM12,HMGA2,TNFSF12,NRP1,AKT3,HIPK2,ERAP1,JCAD,CCBE1,MIR29A
4_Member	GO Biological Processes	GO:0050678	regulation of epithelial cell proliferation	-5.17959	-3.71404	57/382	677,857,858,1012,1021,1948,1956,2246,2247,2735,2876,3037,3091,3373,3690,3725,3912,3915,4088,4609,4824,4893,5293,5468,5578,5654,5727,5764,5797,6591,6678,6772,7040,7042,7057,7128,7291,7424,7474,7857,8742,8828,8829,8837,9241,10000,10413,11221,54206,55081,57142,57608,84913,135228,407010,407018,407021	ZFP36L1,CAV1,CAV2,CDH13,CDK6,EFNB2,EGFR,FGF1,FGF2,GLI1,GPX1,HAS2,HIF1A,HYAL1,ITGB3,JUN,LAMB1,LAMC1,SMAD3,MYC,NKX3-1,NRAS,PIK3CD,PPARG,PRKCA,HTRA1,PTCH1,PTN,PTPRM,SNAI2,SPARC,STAT1,TGFB1,TGFB2,THBS1,TNFAIP3,TWIST1,VEGFC,WNT5A,SCG2,TNFSF12,NRP2,NRP1,CFLAR,NOG,AKT3,YAP1,DUSP10,ERRFI1,IFT57,RTN4,JCAD,ATOH8,CD109,MIR23A,MIR27A,MIR29A
4_Member	GO Biological Processes	GO:0090050	positive regulation of cell migration involved in sprouting angiogenesis	-4.92893	-3.49059	12/35	25,301,2247,2303,5743,8829,9734,10000,27286,57608,407010,407018	ABL1,ANXA1,FGF2,FOXC2,PTGS2,NRP1,HDAC9,AKT3,SRPX2,JCAD,MIR23A,MIR27A
4_Member	GO Biological Processes	GO:0090049	regulation of cell migration involved in sprouting angiogenesis	-4.92586	-3.48841	19/78	25,301,387,2247,2303,5743,7057,8829,9270,9734,10000,27286,29775,57608,90627,161742,407006,407010,407018	ABL1,ANXA1,RHOA,FGF2,FOXC2,PTGS2,THBS1,NRP1,ITGB1BP1,HDAC9,AKT3,SRPX2,CARD10,JCAD,STARD13,SPRED1,MIR221,MIR23A,MIR27A
4_Member	GO Biological Processes	GO:0050679	positive regulation of epithelial cell proliferation	-4.40439	-3.04754	35/210	858,1012,1956,2246,2247,3037,3091,3373,3690,3725,3912,3915,4609,4893,5293,5578,5654,5764,7128,7291,7424,7474,7857,8742,8828,8829,8837,9241,10000,10413,57142,57608,407010,407018,407021	CAV2,CDH13,EGFR,FGF1,FGF2,HAS2,HIF1A,HYAL1,ITGB3,JUN,LAMB1,LAMC1,MYC,NRAS,PIK3CD,PRKCA,HTRA1,PTN,TNFAIP3,TWIST1,VEGFC,WNT5A,SCG2,TNFSF12,NRP2,NRP1,CFLAR,NOG,AKT3,YAP1,RTN4,JCAD,MIR23A,MIR27A,MIR29A
4_Member	GO Biological Processes	GO:0001938	positive regulation of endothelial cell proliferation	-3.21639	-2.05724	20/111	858,1012,2247,3091,3690,3725,4893,5293,5578,7424,7474,7857,8742,8828,8829,10000,57608,407010,407018,407021	CAV2,CDH13,FGF2,HIF1A,ITGB3,JUN,NRAS,PIK3CD,PRKCA,VEGFC,WNT5A,SCG2,TNFSF12,NRP2,NRP1,AKT3,JCAD,MIR23A,MIR27A,MIR29A
4_Member	GO Biological Processes	GO:0001936	regulation of endothelial cell proliferation	-2.89683	-1.79673	27/178	857,858,1012,2247,3091,3690,3725,4893,5293,5468,5578,5797,6678,6772,7057,7424,7474,7857,8742,8828,8829,10000,57608,84913,407010,407018,407021	CAV1,CAV2,CDH13,FGF2,HIF1A,ITGB3,JUN,NRAS,PIK3CD,PPARG,PRKCA,PTPRM,SPARC,STAT1,THBS1,VEGFC,WNT5A,SCG2,TNFSF12,NRP2,NRP1,AKT3,JCAD,ATOH8,MIR23A,MIR27A,MIR29A
5_Summary	GO Biological Processes	GO:0030155	regulation of cell adhesion	-26.0709	-23.2543	158/786	25,27,60,71,81,100,182,301,387,396,402,472,708,857,960,972,1012,1021,1051,1295,1307,1398,1435,1604,1793,1842,1901,1948,1969,2048,2113,2192,2303,2316,2335,2534,2633,3037,3105,3112,3133,3142,3371,3373,3491,3566,3569,3575,3576,3600,3611,3654,3659,3675,3678,3685,3908,3912,3915,3956,3976,3987,4008,4067,4088,4313,4323,4651,5054,5270,5328,5329,5361,5362,5371,5465,5578,5598,5613,5621,5771,5962,6237,6251,…	ABL1,ABL2,ACTB,ACTG1,ACTN4,ADA,JAG1,ANXA1,RHOA,ARHGDIA,ARL2,ATM,C1QBP,CAV1,CD44,CD74,CDH13,CDK6,CEBPB,COL8A1,COL16A1,CRK,CSF1,CD55,DOCK1,ECM2,S1PR1,EFNB2,EPHA2,EPHB2,ETS1,FBLN1,FOXC2,FLNA,FN1,FYN,GBP1,HAS2,HLA-A,HLA-DOB,HLA-E,HLX,TNC,HYAL1,CCN1,IL4R,IL6,IL7R,CXCL8,IL15,ILK,IRAK1,IRF1,ITGA3,ITGA5,ITGAV,LAMA2,LAMB1,LAMC1,LGALS1,LIF,LIMS1,LMO7,LYN,SMAD3,MMP2,MMP14,MYO10,SERPINE1,SERPINE2,PLAU,PLAUR,…
5_Member	GO Biological Processes	GO:0030155	regulation of cell adhesion	-26.0709	-23.2543	158/786	25,27,60,71,81,100,182,301,387,396,402,472,708,857,960,972,1012,1021,1051,1295,1307,1398,1435,1604,1793,1842,1901,1948,1969,2048,2113,2192,2303,2316,2335,2534,2633,3037,3105,3112,3133,3142,3371,3373,3491,3566,3569,3575,3576,3600,3611,3654,3659,3675,3678,3685,3908,3912,3915,3956,3976,3987,4008,4067,4088,4313,4323,4651,5054,5270,5328,5329,5361,5362,5371,5465,5578,5598,5613,5621,5771,5962,6237,6251,…	ABL1,ABL2,ACTB,ACTG1,ACTN4,ADA,JAG1,ANXA1,RHOA,ARHGDIA,ARL2,ATM,C1QBP,CAV1,CD44,CD74,CDH13,CDK6,CEBPB,COL8A1,COL16A1,CRK,CSF1,CD55,DOCK1,ECM2,S1PR1,EFNB2,EPHA2,EPHB2,ETS1,FBLN1,FOXC2,FLNA,FN1,FYN,GBP1,HAS2,HLA-A,HLA-DOB,HLA-E,HLX,TNC,HYAL1,CCN1,IL4R,IL6,IL7R,CXCL8,IL15,ILK,IRAK1,IRF1,ITGA3,ITGA5,ITGAV,LAMA2,LAMB1,LAMC1,LGALS1,LIF,LIMS1,LMO7,LYN,SMAD3,MMP2,MMP14,MYO10,SERPINE1,SERPINE2,PLAU,PLAUR,…
5_Member	GO Biological Processes	GO:0045785	positive regulation of cell adhesion	-17.3902	-14.9286	98/471	25,60,100,301,387,402,472,708,857,960,972,1012,1021,1295,1307,1398,1435,1604,1793,1842,1948,2113,2303,2316,2335,2534,3037,3105,3112,3133,3142,3373,3491,3566,3569,3575,3600,3611,3654,3675,3678,3685,3908,3912,3915,3956,3976,3987,4067,4088,4651,5329,5578,6237,6251,6281,6288,6541,7030,7042,7048,7052,7168,7402,7474,7525,8728,8744,8754,8829,8915,9265,9270,9308,9435,9448,9647,9655,10085,10109,10272,1089…	ABL1,ACTB,ADA,ANXA1,RHOA,ARL2,ATM,C1QBP,CAV1,CD44,CD74,CDH13,CDK6,COL8A1,COL16A1,CRK,CSF1,CD55,DOCK1,ECM2,EFNB2,ETS1,FOXC2,FLNA,FN1,FYN,HAS2,HLA-A,HLA-DOB,HLA-E,HLX,HYAL1,CCN1,IL4R,IL6,IL7R,IL15,ILK,IRAK1,ITGA3,ITGA5,ITGAV,LAMA2,LAMB1,LAMC1,LGALS1,LIF,LIMS1,LYN,SMAD3,MYO10,PLAUR,PRKCA,RRAS,RSU1,S100A10,SAA1,SLC7A1,TFE3,TGFB2,TGFBR2,TGM2,TPM1,UTRN,WNT5A,YES1,ADAM19,TNFSF9,ADAM9,NRP1,BCL10,CYTH3,IT…
5_Member	GO Biological Processes	GO:0010810	regulation of cell-substrate adhesion	-15.4665	-13.1097	58/218	25,71,81,182,387,402,708,1012,1021,1295,1307,1398,1435,1793,1842,2192,2316,2335,2633,3037,3491,3611,3675,3678,3987,4088,4323,5054,5328,6237,6251,6281,6695,7057,7094,7402,7414,8829,9270,9448,9647,10085,10109,10395,10979,23499,23603,25890,27185,50488,51144,54453,59339,79834,80005,81848,90102,151887	ABL1,ACTG1,ACTN4,JAG1,RHOA,ARL2,C1QBP,CDH13,CDK6,COL8A1,COL16A1,CRK,CSF1,DOCK1,ECM2,FBLN1,FLNA,FN1,GBP1,HAS2,CCN1,ILK,ITGA3,ITGA5,LIMS1,SMAD3,MMP14,SERPINE1,PLAU,RRAS,RSU1,S100A10,SPOCK1,THBS1,TLN1,UTRN,VCL,NRP1,ITGB1BP1,MAP4K4,PPM1F,EDIL3,ARPC2,DLC1,FERMT2,MACF1,CORO1C,ABI3BP,DISC1,MINK1,HSD17B12,RIN2,PLEKHA2,PEAK1,DOCK5,SPRY4,PHLDB2,CCDC80
5_Member	GO Biological Processes	GO:0010811	positive regulation of cell-substrate adhesion	-12.7055	-10.4846	38/122	25,402,708,1012,1021,1295,1307,1398,1435,1793,1842,2316,2335,3037,3491,3611,3675,3678,3987,4088,6237,6251,6281,7402,8829,9270,9448,9647,10085,10109,10979,25890,27185,51144,54453,59339,80005,151887	ABL1,ARL2,C1QBP,CDH13,CDK6,COL8A1,COL16A1,CRK,CSF1,DOCK1,ECM2,FLNA,FN1,HAS2,CCN1,ILK,ITGA3,ITGA5,LIMS1,SMAD3,RRAS,RSU1,S100A10,UTRN,NRP1,ITGB1BP1,MAP4K4,PPM1F,EDIL3,ARPC2,FERMT2,ABI3BP,DISC1,HSD17B12,RIN2,PLEKHA2,DOCK5,CCDC80
5_Member	GO Biological Processes	GO:1900024	regulation of substrate adhesion-dependent cell spreading	-7.08924	-5.36234	19/58	25,81,708,1398,1793,2192,2316,2633,3037,3611,3987,6281,8829,9270,10109,10979,23603,80005,81848	ABL1,ACTN4,C1QBP,CRK,DOCK1,FBLN1,FLNA,GBP1,HAS2,ILK,LIMS1,S100A10,NRP1,ITGB1BP1,ARPC2,FERMT2,CORO1C,DOCK5,SPRY4
5_Member	GO Biological Processes	GO:0010769	regulation of cell morphogenesis involved in differentiation	-5.69313	-4.16117	23/96	25,81,708,1398,1627,1793,2048,2192,2316,2633,3037,3611,3987,5048,6281,8829,9270,10109,10979,23603,65981,80005,81848	ABL1,ACTN4,C1QBP,CRK,DBN1,DOCK1,EPHB2,FBLN1,FLNA,GBP1,HAS2,ILK,LIMS1,PAFAH1B1,S100A10,NRP1,ITGB1BP1,ARPC2,FERMT2,CORO1C,CAPRIN2,DOCK5,SPRY4
5_Member	GO Biological Processes	GO:1900026	positive regulation of substrate adhesion-dependent cell spreading	-4.74103	-3.33248	13/42	25,708,1398,1793,2316,3037,3611,3987,6281,8829,10109,10979,80005	ABL1,C1QBP,CRK,DOCK1,FLNA,HAS2,ILK,LIMS1,S100A10,NRP1,ARPC2,FERMT2,DOCK5
5_Member	GO Biological Processes	GO:0010770	positive regulation of cell morphogenesis involved in differentiation	-3.75391	-2.4922	17/79	25,708,1398,1627,1793,2048,2316,3037,3611,3987,5048,6281,8829,10109,10979,65981,80005	ABL1,C1QBP,CRK,DBN1,DOCK1,EPHB2,FLNA,HAS2,ILK,LIMS1,PAFAH1B1,S100A10,NRP1,ARPC2,FERMT2,CAPRIN2,DOCK5
6_Summary	Reactome Gene Sets	R-HSA-194315	Signaling by Rho GTPases	-25.8259	-23.0576	147/707	25,27,29,60,71,87,182,387,390,391,396,667,699,701,708,805,857,991,995,1062,1063,1627,1729,1730,1742,1778,1793,1855,1856,1969,2316,2491,2697,3015,3688,3930,4162,4628,4638,5048,5216,5217,5361,5516,5578,5586,6453,6711,6793,7171,7204,7431,7444,7456,7514,7531,7533,8301,8476,9181,9183,9212,9235,9322,9341,9462,9497,9590,9639,9644,9824,9928,10095,10109,10381,10395,10398,10403,10409,10435,10602,10627,1092…	ABL1,ABL2,ABR,ACTB,ACTG1,ACTN1,JAG1,RHOA,RND3,RHOG,ARHGDIA,DST,BUB1,BUB1B,C1QBP,CALM2,CAV1,CDC20,CDC25C,CENPE,CENPF,DBN1,DIAPH1,DIAPH2,DLG4,DYNC1H1,DOCK1,DVL1,DVL2,EPHA2,FLNA,CENPI,GJA1,H2AZ1,ITGB1,LBR,MCAM,MYH10,MYLK,PAFAH1B1,PFN1,PFN2,PLXNA1,PPP2CB,PRKCA,PKN2,ITSN1,SPTBN1,STK10,TPM4,TRIO,VIM,VRK2,WIPF1,XPO1,YWHAE,YWHAH,PICALM,CDC42BPA,ARHGEF2,ZW10,AURKB,IL32,TRIP10,VAMP3,RASAL2,SLC4A7,AKAP12,AR…
6_Member	Reactome Gene Sets	R-HSA-194315	Signaling by Rho GTPases	-25.8259	-23.0576	147/707	25,27,29,60,71,87,182,387,390,391,396,667,699,701,708,805,857,991,995,1062,1063,1627,1729,1730,1742,1778,1793,1855,1856,1969,2316,2491,2697,3015,3688,3930,4162,4628,4638,5048,5216,5217,5361,5516,5578,5586,6453,6711,6793,7171,7204,7431,7444,7456,7514,7531,7533,8301,8476,9181,9183,9212,9235,9322,9341,9462,9497,9590,9639,9644,9824,9928,10095,10109,10381,10395,10398,10403,10409,10435,10602,10627,1092…	ABL1,ABL2,ABR,ACTB,ACTG1,ACTN1,JAG1,RHOA,RND3,RHOG,ARHGDIA,DST,BUB1,BUB1B,C1QBP,CALM2,CAV1,CDC20,CDC25C,CENPE,CENPF,DBN1,DIAPH1,DIAPH2,DLG4,DYNC1H1,DOCK1,DVL1,DVL2,EPHA2,FLNA,CENPI,GJA1,H2AZ1,ITGB1,LBR,MCAM,MYH10,MYLK,PAFAH1B1,PFN1,PFN2,PLXNA1,PPP2CB,PRKCA,PKN2,ITSN1,SPTBN1,STK10,TPM4,TRIO,VIM,VRK2,WIPF1,XPO1,YWHAE,YWHAH,PICALM,CDC42BPA,ARHGEF2,ZW10,AURKB,IL32,TRIP10,VAMP3,RASAL2,SLC4A7,AKAP12,AR…
6_Member	Reactome Gene Sets	R-HSA-9716542	Signaling by Rho GTPases, Miro GTPases and RHOBTB3	-25.7562	-22.9992	149/723	25,27,29,60,71,87,182,387,390,391,396,667,699,701,708,805,857,991,995,1062,1063,1627,1729,1730,1742,1778,1793,1855,1856,1969,2316,2491,2697,3015,3363,3688,3930,4162,4628,4638,5048,5216,5217,5361,5516,5578,5586,6453,6711,6793,7171,7204,7431,7444,7456,7514,7531,7533,8301,8476,9181,9183,9212,9235,9322,9341,9462,9497,9590,9639,9644,9824,9928,10095,10109,10226,10381,10395,10398,10403,10409,10435,10602…	ABL1,ABL2,ABR,ACTB,ACTG1,ACTN1,JAG1,RHOA,RND3,RHOG,ARHGDIA,DST,BUB1,BUB1B,C1QBP,CALM2,CAV1,CDC20,CDC25C,CENPE,CENPF,DBN1,DIAPH1,DIAPH2,DLG4,DYNC1H1,DOCK1,DVL1,DVL2,EPHA2,FLNA,CENPI,GJA1,H2AZ1,HTR7,ITGB1,LBR,MCAM,MYH10,MYLK,PAFAH1B1,PFN1,PFN2,PLXNA1,PPP2CB,PRKCA,PKN2,ITSN1,SPTBN1,STK10,TPM4,TRIO,VIM,VRK2,WIPF1,XPO1,YWHAE,YWHAH,PICALM,CDC42BPA,ARHGEF2,ZW10,AURKB,IL32,TRIP10,VAMP3,RASAL2,SLC4A7,AKAP…
6_Member	Reactome Gene Sets	R-HSA-9012999	RHO GTPase cycle	-16.4011	-13.9876	93/449	27,29,60,71,87,182,387,390,391,396,667,708,857,1627,1729,1730,1793,1969,2697,3688,3930,4162,5361,5586,6453,6711,6793,7171,7204,7431,7444,7456,8301,8476,9181,9235,9322,9341,9462,9497,9590,9639,9644,9824,9928,10395,10409,10435,10602,10928,10970,10979,11113,11135,22800,23092,23221,23268,23433,26230,51479,54443,55075,55240,55619,55701,55704,55717,57120,57514,57522,57579,57584,57679,58504,64283,64857,…	ABL2,ABR,ACTB,ACTG1,ACTN1,JAG1,RHOA,RND3,RHOG,ARHGDIA,DST,C1QBP,CAV1,DBN1,DIAPH1,DIAPH2,DOCK1,EPHA2,GJA1,ITGB1,LBR,MCAM,PLXNA1,PKN2,ITSN1,SPTBN1,STK10,TPM4,TRIO,VIM,VRK2,WIPF1,PICALM,CDC42BPA,ARHGEF2,IL32,TRIP10,VAMP3,RASAL2,SLC4A7,AKAP12,ARHGEF10,SH3PXD2A,ARHGAP11A,KIF14,DLC1,BASP1,CDC42EP2,CDC42EP3,RALBP1,CKAP4,FERMT2,CIT,CDC42EP1,RRAS2,ARHGAP26,RHOBTB2,DNMBP,RHOQ,TIAM2,ANKFY1,ANLN,UACA,STEAP3,…
7_Summary	WikiPathways	WP3888	VEGFA-VEGFR2 signaling pathway	-24.5966	-21.9018	107/439	25,71,154,182,274,301,355,378,387,813,824,857,867,1192,1267,1398,1466,1490,1796,1839,1901,1969,2022,2048,2058,2113,2274,2335,2534,2697,2876,3142,3383,3486,3490,3491,3576,3685,3688,3690,3725,3939,4313,4323,4673,4691,4736,5216,5321,5328,5329,5562,5578,5606,5654,5743,5784,5829,5954,6125,6142,6154,6155,6181,6194,6300,6386,6416,6464,6541,6546,6624,6648,6732,6747,6772,6924,7019,7114,7220,7414,7531,8665…	ABL1,ACTG1,ADRB2,JAG1,BIN1,ANXA1,FAS,ARF4,RHOA,CALU,CAPN2,CAV1,CBL,CLIC1,CNP,CRK,CSRP2,CCN2,DOK1,HBEGF,S1PR1,EPHA2,ENG,EPHB2,EPRS1,ETS1,FHL2,FN1,FYN,GJA1,GPX1,HLX,ICAM1,IGFBP3,IGFBP7,CCN1,CXCL8,ITGAV,ITGB1,ITGB3,JUN,LDHA,MMP2,MMP14,NAP1L1,NCL,RPL10A,PFN1,PLA2G4A,PLAU,PLAUR,PRKAA1,PRKCA,MAP2K3,HTRA1,PTGS2,PTPN14,PXN,RCN1,RPL5,RPL18A,RPL26,RPL27,RPLP2,RPS6,MAPK12,SDCBP,MAP2K4,SHC1,SLC7A1,SLC8A1,FSC…
7_Member	WikiPathways	WP3888	VEGFA-VEGFR2 signaling pathway	-24.5966	-21.9018	107/439	25,71,154,182,274,301,355,378,387,813,824,857,867,1192,1267,1398,1466,1490,1796,1839,1901,1969,2022,2048,2058,2113,2274,2335,2534,2697,2876,3142,3383,3486,3490,3491,3576,3685,3688,3690,3725,3939,4313,4323,4673,4691,4736,5216,5321,5328,5329,5562,5578,5606,5654,5743,5784,5829,5954,6125,6142,6154,6155,6181,6194,6300,6386,6416,6464,6541,6546,6624,6648,6732,6747,6772,6924,7019,7114,7220,7414,7531,8665…	ABL1,ACTG1,ADRB2,JAG1,BIN1,ANXA1,FAS,ARF4,RHOA,CALU,CAPN2,CAV1,CBL,CLIC1,CNP,CRK,CSRP2,CCN2,DOK1,HBEGF,S1PR1,EPHA2,ENG,EPHB2,EPRS1,ETS1,FHL2,FN1,FYN,GJA1,GPX1,HLX,ICAM1,IGFBP3,IGFBP7,CCN1,CXCL8,ITGAV,ITGB1,ITGB3,JUN,LDHA,MMP2,MMP14,NAP1L1,NCL,RPL10A,PFN1,PLA2G4A,PLAU,PLAUR,PRKAA1,PRKCA,MAP2K3,HTRA1,PTGS2,PTPN14,PXN,RCN1,RPL5,RPL18A,RPL26,RPL27,RPLP2,RPS6,MAPK12,SDCBP,MAP2K4,SHC1,SLC7A1,SLC8A1,FSC…
8_Summary	Reactome Gene Sets	R-HSA-1280215	Cytokine Signaling in Immune system	-23.8637	-21.2316	144/715	27,301,302,329,330,817,834,867,960,1052,1265,1398,1435,1437,1849,1901,1973,2247,2316,2323,2335,2534,2537,2633,2635,2919,2920,3091,3105,3106,3133,3134,3312,3313,3383,3430,3433,3434,3437,3459,3460,3556,3566,3569,3575,3576,3588,3600,3601,3654,3656,3659,3688,3725,3726,3976,4067,4088,4281,4313,4478,4599,4609,4791,4893,4927,4939,5292,5293,5306,5371,5516,5598,5606,5690,5694,5696,5698,5743,5771,5782,5784…	ABL2,ANXA1,ANXA2,BIRC2,BIRC3,CAMK2D,CASP1,CBL,CD44,CEBPD,CNN2,CRK,CSF1,CSF2,DUSP7,S1PR1,EIF4A1,FGF2,FLNA,FLT3LG,FN1,FYN,IFI6,GBP1,GBP3,CXCL1,CXCL2,HIF1A,HLA-A,HLA-B,HLA-E,HLA-F,HSPA8,HSPA9,ICAM1,IFI35,IFIT2,IFIT1,IFIT3,IFNGR1,IFNGR2,IL1RAP,IL4R,IL6,IL7R,CXCL8,IL10RB,IL15,IL15RA,IRAK1,IRAK2,IRF1,ITGB1,JUN,JUNB,LIF,LYN,SMAD3,MID1,MMP2,MSN,MX1,MYC,NFKB2,NRAS,NUP88,OAS2,PIM1,PIK3CD,PITPNA,PML,PPP2CB,…
8_Member	Reactome Gene Sets	R-HSA-1280215	Cytokine Signaling in Immune system	-23.8637	-21.2316	144/715	27,301,302,329,330,817,834,867,960,1052,1265,1398,1435,1437,1849,1901,1973,2247,2316,2323,2335,2534,2537,2633,2635,2919,2920,3091,3105,3106,3133,3134,3312,3313,3383,3430,3433,3434,3437,3459,3460,3556,3566,3569,3575,3576,3588,3600,3601,3654,3656,3659,3688,3725,3726,3976,4067,4088,4281,4313,4478,4599,4609,4791,4893,4927,4939,5292,5293,5306,5371,5516,5598,5606,5690,5694,5696,5698,5743,5771,5782,5784…	ABL2,ANXA1,ANXA2,BIRC2,BIRC3,CAMK2D,CASP1,CBL,CD44,CEBPD,CNN2,CRK,CSF1,CSF2,DUSP7,S1PR1,EIF4A1,FGF2,FLNA,FLT3LG,FN1,FYN,IFI6,GBP1,GBP3,CXCL1,CXCL2,HIF1A,HLA-A,HLA-B,HLA-E,HLA-F,HSPA8,HSPA9,ICAM1,IFI35,IFIT2,IFIT1,IFIT3,IFNGR1,IFNGR2,IL1RAP,IL4R,IL6,IL7R,CXCL8,IL10RB,IL15,IL15RA,IRAK1,IRAK2,IRF1,ITGB1,JUN,JUNB,LIF,LYN,SMAD3,MID1,MMP2,MSN,MX1,MYC,NFKB2,NRAS,NUP88,OAS2,PIM1,PIK3CD,PITPNA,PML,PPP2CB,…
8_Member	Reactome Gene Sets	R-HSA-449147	Signaling by Interleukins	-11.5989	-9.45222	84/462	301,302,834,867,1052,1265,1398,1435,1437,1849,1901,2247,2335,2534,2919,2920,3091,3312,3313,3383,3556,3566,3569,3575,3576,3588,3600,3601,3654,3656,3688,3725,3726,3976,4067,4088,4313,4478,4609,4791,5292,5293,5306,5516,5598,5606,5690,5694,5696,5698,5743,5771,5782,5784,6175,6196,6197,6233,6288,6416,6464,6624,6648,6772,6844,6935,7040,7076,7132,7291,7311,7431,7525,7867,8660,9021,9180,9235,9446,9655,102…	ANXA1,ANXA2,CASP1,CBL,CEBPD,CNN2,CRK,CSF1,CSF2,DUSP7,S1PR1,FGF2,FN1,FYN,CXCL1,CXCL2,HIF1A,HSPA8,HSPA9,ICAM1,IL1RAP,IL4R,IL6,IL7R,CXCL8,IL10RB,IL15,IL15RA,IRAK1,IRAK2,ITGB1,JUN,JUNB,LIF,LYN,SMAD3,MMP2,MSN,MYC,NFKB2,PIM1,PIK3CD,PITPNA,PPP2CB,MAPK7,MAP2K3,PSMB2,PSMB6,PSMB8,PSMB9,PTGS2,PTPN2,PTPN12,PTPN14,RPLP0,RPS6KA2,RPS6KA3,RPS27A,SAA1,MAP2K4,SHC1,FSCN1,SOD2,STAT1,VAMP2,ZEB1,TGFB1,TIMP1,TNFRSF1A,T…
8_Member	Reactome Gene Sets	R-HSA-6785807	Interleukin-4 and Interleukin-13 signaling	-7.57303	-5.79081	28/108	301,1052,1901,2247,2335,3091,3312,3383,3566,3569,3576,3688,3726,3976,4313,4609,5292,5743,6288,6624,6772,6935,7040,7076,7291,7431,9021,9655	ANXA1,CEBPD,S1PR1,FGF2,FN1,HIF1A,HSPA8,ICAM1,IL4R,IL6,CXCL8,ITGB1,JUNB,LIF,MMP2,MYC,PIM1,PTGS2,SAA1,FSCN1,STAT1,ZEB1,TGFB1,TIMP1,TWIST1,VIM,SOCS3,SOCS5
9_Summary	GO Biological Processes	GO:0071345	cellular response to cytokine stimulus	-21.8389	-19.2616	139/710	71,81,329,330,355,387,558,677,824,834,867,960,965,972,1051,1435,1437,1687,1796,1984,2058,2131,2241,2296,2621,2633,2635,2730,2840,2919,2920,2921,3037,3091,3373,3383,3428,3433,3434,3437,3459,3460,3556,3566,3569,3575,3576,3588,3600,3601,3611,3615,3654,3656,3659,3987,4015,4311,4313,4599,4609,4691,4783,4824,4825,4904,4939,5214,5355,5371,6122,6404,6672,6723,6772,6932,7057,7091,7098,7099,7114,7132,7185,…	ACTG1,ACTN4,BIRC2,BIRC3,FAS,RHOA,AXL,ZFP36L1,CAPN2,CASP1,CBL,CD44,CD58,CD74,CEBPB,CSF1,CSF2,GSDME,DOK1,EIF5A,EPRS1,EXT1,FER,FOXC1,GAS6,GBP1,GBP3,GCLM,GPR17,CXCL1,CXCL2,CXCL3,HAS2,HIF1A,HYAL1,ICAM1,IFI16,IFIT2,IFIT1,IFIT3,IFNGR1,IFNGR2,IL1RAP,IL4R,IL6,IL7R,CXCL8,IL10RB,IL15,IL15RA,ILK,IMPDH2,IRAK1,IRAK2,IRF1,LIMS1,LOX,MME,MMP2,MX1,MYC,NCL,NFIL3,NKX3-1,NKX6-1,YBX1,OAS2,PFKP,PLP2,PML,RPL3,SELPLG,SP1…
9_Member	GO Biological Processes	GO:0071345	cellular response to cytokine stimulus	-21.8389	-19.2616	139/710	71,81,329,330,355,387,558,677,824,834,867,960,965,972,1051,1435,1437,1687,1796,1984,2058,2131,2241,2296,2621,2633,2635,2730,2840,2919,2920,2921,3037,3091,3373,3383,3428,3433,3434,3437,3459,3460,3556,3566,3569,3575,3576,3588,3600,3601,3611,3615,3654,3656,3659,3987,4015,4311,4313,4599,4609,4691,4783,4824,4825,4904,4939,5214,5355,5371,6122,6404,6672,6723,6772,6932,7057,7091,7098,7099,7114,7132,7185,…	ACTG1,ACTN4,BIRC2,BIRC3,FAS,RHOA,AXL,ZFP36L1,CAPN2,CASP1,CBL,CD44,CD58,CD74,CEBPB,CSF1,CSF2,GSDME,DOK1,EIF5A,EPRS1,EXT1,FER,FOXC1,GAS6,GBP1,GBP3,GCLM,GPR17,CXCL1,CXCL2,CXCL3,HAS2,HIF1A,HYAL1,ICAM1,IFI16,IFIT2,IFIT1,IFIT3,IFNGR1,IFNGR2,IL1RAP,IL4R,IL6,IL7R,CXCL8,IL10RB,IL15,IL15RA,ILK,IMPDH2,IRAK1,IRAK2,IRF1,LIMS1,LOX,MME,MMP2,MX1,MYC,NCL,NFIL3,NKX3-1,NKX6-1,YBX1,OAS2,PFKP,PLP2,PML,RPL3,SELPLG,SP1…
9_Member	GO Biological Processes	GO:0019221	cytokine-mediated signaling pathway	-7.06016	-5.33792	60/360	81,329,330,355,867,960,972,1435,1437,1796,1984,2131,2241,2296,2840,2919,2920,2921,3459,3460,3556,3566,3569,3575,3576,3588,3600,3601,3611,3654,3656,3659,3987,4599,4939,5355,6672,6772,7114,7132,7185,7187,8519,8638,8986,9111,9180,9253,9655,9943,10019,10410,10413,10670,23529,51208,64343,84817,133396,338376	ACTN4,BIRC2,BIRC3,FAS,CBL,CD44,CD74,CSF1,CSF2,DOK1,EIF5A,EXT1,FER,FOXC1,GPR17,CXCL1,CXCL2,CXCL3,IFNGR1,IFNGR2,IL1RAP,IL4R,IL6,IL7R,CXCL8,IL10RB,IL15,IL15RA,ILK,IRAK1,IRAK2,IRF1,LIMS1,MX1,OAS2,PLP2,SP100,STAT1,TMSB4X,TNFRSF1A,TRAF1,TRAF3,IFITM1,OASL,RPS6KA4,NMI,OSMR,NUMBL,SOCS5,OXSR1,SH2B3,IFITM3,YAP1,RRAGA,CLCF1,CLDN18,AZI2,TXNDC17,IL31RA,IFNE
9_Member	GO Biological Processes	GO:0071356	cellular response to tumor necrosis factor	-6.05018	-4.46777	35/178	81,329,330,355,677,965,1687,1984,2131,2633,2635,3037,3373,3576,3611,3987,4824,6772,7057,7114,7132,7185,7187,8372,8531,8692,9181,9590,10594,10670,27242,51208,55022,81792,84817	ACTN4,BIRC2,BIRC3,FAS,ZFP36L1,CD58,GSDME,EIF5A,EXT1,GBP1,GBP3,HAS2,HYAL1,CXCL8,ILK,LIMS1,NKX3-1,STAT1,THBS1,TMSB4X,TNFRSF1A,TRAF1,TRAF3,HYAL3,YBX3,HYAL2,ARHGEF2,AKAP12,PRPF8,RRAGA,TNFRSF21,CLDN18,PID1,ADAMTS12,TXNDC17
9_Member	GO Biological Processes	GO:0034612	response to tumor necrosis factor	-6.00727	-4.43005	38/202	81,329,330,355,677,841,965,1687,1984,2131,2633,2635,3037,3373,3576,3611,3987,4824,5743,6772,7057,7114,7132,7185,7187,8372,8531,8692,8754,9181,9590,10594,10670,27242,51208,55022,81792,84817	ACTN4,BIRC2,BIRC3,FAS,ZFP36L1,CASP8,CD58,GSDME,EIF5A,EXT1,GBP1,GBP3,HAS2,HYAL1,CXCL8,ILK,LIMS1,NKX3-1,PTGS2,STAT1,THBS1,TMSB4X,TNFRSF1A,TRAF1,TRAF3,HYAL3,YBX3,HYAL2,ADAM9,ARHGEF2,AKAP12,PRPF8,RRAGA,TNFRSF21,CLDN18,PID1,ADAMTS12,TXNDC17
9_Member	GO Biological Processes	GO:0033209	tumor necrosis factor-mediated signaling pathway	-5.19138	-3.72355	16/56	81,329,330,355,1984,2131,3611,3987,6772,7114,7132,7185,7187,10670,51208,84817	ACTN4,BIRC2,BIRC3,FAS,EIF5A,EXT1,ILK,LIMS1,STAT1,TMSB4X,TNFRSF1A,TRAF1,TRAF3,RRAGA,CLDN18,TXNDC17
10_Summary	GO Biological Processes	GO:0051301	cell division	-21.2149	-18.6522	110/503	311,387,699,701,890,891,991,994,995,1021,1062,1063,1104,1163,1164,1778,2037,2068,2131,2770,2771,2908,3832,3833,4134,4628,4751,5048,5339,5586,6711,7042,7443,7813,8091,8444,8607,8658,9025,9126,9181,9183,9212,9232,9253,9493,9585,9903,9918,9928,10112,10403,10592,10982,11004,11113,11339,22897,22974,23111,23276,23421,24137,25937,26271,26354,26524,51203,51429,51441,53918,54443,54478,54801,54821,54908,55…	ANXA11,RHOA,BUB1,BUB1B,CCNA2,CCNB1,CDC20,CDC25B,CDC25C,CDK6,CENPE,CENPF,RCC1,CKS1B,CKS2,DYNC1H1,EPB41L2,ERCC2,EXT1,GNAI1,GNAI2,NR3C1,KIF11,KIFC1,MAP4,MYH10,NEK2,PAFAH1B1,PLEC,PKN2,SPTBN1,TGFB2,VRK1,EVI5,HMGA2,DYRK3,RUVBL1,TNKS,RNF8,SMC3,ARHGEF2,ZW10,AURKB,PTTG1,NUMBL,KIF23,KIF20B,KLHL21,NCAPD2,KIF14,KIF20A,NDC80,SMC2,MAPRE2,KIF2C,CIT,OIP5,CEP164,TPX2,SPART,KLHL18,ITGB3BP,KIF4A,WWTR1,FBXO5,GNL3,LA…
10_Member	GO Biological Processes	GO:0051301	cell division	-21.2149	-18.6522	110/503	311,387,699,701,890,891,991,994,995,1021,1062,1063,1104,1163,1164,1778,2037,2068,2131,2770,2771,2908,3832,3833,4134,4628,4751,5048,5339,5586,6711,7042,7443,7813,8091,8444,8607,8658,9025,9126,9181,9183,9212,9232,9253,9493,9585,9903,9918,9928,10112,10403,10592,10982,11004,11113,11339,22897,22974,23111,23276,23421,24137,25937,26271,26354,26524,51203,51429,51441,53918,54443,54478,54801,54821,54908,55…	ANXA11,RHOA,BUB1,BUB1B,CCNA2,CCNB1,CDC20,CDC25B,CDC25C,CDK6,CENPE,CENPF,RCC1,CKS1B,CKS2,DYNC1H1,EPB41L2,ERCC2,EXT1,GNAI1,GNAI2,NR3C1,KIF11,KIFC1,MAP4,MYH10,NEK2,PAFAH1B1,PLEC,PKN2,SPTBN1,TGFB2,VRK1,EVI5,HMGA2,DYRK3,RUVBL1,TNKS,RNF8,SMC3,ARHGEF2,ZW10,AURKB,PTTG1,NUMBL,KIF23,KIF20B,KLHL21,NCAPD2,KIF14,KIF20A,NDC80,SMC2,MAPRE2,KIF2C,CIT,OIP5,CEP164,TPX2,SPART,KLHL18,ITGB3BP,KIF4A,WWTR1,FBXO5,GNL3,LA…
10_Member	GO Biological Processes	GO:0000278	mitotic cell cycle	-20.3226	-17.7738	122/605	25,387,472,586,699,701,805,890,891,991,994,995,1021,1033,1062,1063,1104,1111,1163,1164,1263,1778,1871,2009,2316,2697,3364,3688,3832,3833,4134,4609,4628,4678,4751,4863,4927,4998,5048,5371,5516,5578,6118,6152,6154,6194,6491,6711,7272,7443,8065,8091,8218,8450,8555,8658,8882,9126,9183,9212,9221,9493,9639,9787,9918,9928,10112,10253,10381,10403,10592,10671,10910,11004,11113,22974,23399,24137,25777,2594…	ABL1,RHOA,ATM,BCAT1,BUB1,BUB1B,CALM2,CCNA2,CCNB1,CDC20,CDC25B,CDC25C,CDK6,CDKN3,CENPE,CENPF,RCC1,CHEK1,CKS1B,CKS2,PLK3,DYNC1H1,E2F3,EML1,FLNA,GJA1,HUS1,ITGB1,KIF11,KIFC1,MAP4,MYC,MYH10,NASP,NEK2,NPAT,NUP88,ORC1,PAFAH1B1,PML,PPP2CB,PRKCA,RPA2,RPL24,RPL26,RPS6,STIL,SPTBN1,TTK,VRK1,CUL5,HMGA2,CLTCL1,CUL4B,CDC14B,TNKS,ZPR1,SMC3,ZW10,AURKB,NOLC1,KIF23,ARHGEF10,DLGAP5,NCAPD2,KIF14,KIF20A,SPRY2,TUBB3,ND…
10_Member	GO Biological Processes	GO:1903047	mitotic cell cycle process	-18.4655	-15.9748	106/514	387,472,586,699,701,805,890,891,991,994,995,1021,1033,1062,1063,1104,1111,1163,1164,1263,1778,1871,2009,2316,2697,3364,3688,3832,3833,4134,4609,4628,4678,4751,4863,4998,5048,5371,5578,6118,6152,6154,6194,6491,6711,7272,7443,8065,8091,8450,8555,8658,8882,9126,9183,9212,9493,9639,9787,9918,9928,10112,10253,10403,10592,10671,11004,11113,22974,23399,24137,25777,25949,26524,51203,51429,54443,54908,549…	RHOA,ATM,BCAT1,BUB1,BUB1B,CALM2,CCNA2,CCNB1,CDC20,CDC25B,CDC25C,CDK6,CDKN3,CENPE,CENPF,RCC1,CHEK1,CKS1B,CKS2,PLK3,DYNC1H1,E2F3,EML1,FLNA,GJA1,HUS1,ITGB1,KIF11,KIFC1,MAP4,MYC,MYH10,NASP,NEK2,NPAT,ORC1,PAFAH1B1,PML,PRKCA,RPA2,RPL24,RPL26,RPS6,STIL,SPTBN1,TTK,VRK1,CUL5,HMGA2,CUL4B,CDC14B,TNKS,ZPR1,SMC3,ZW10,AURKB,KIF23,ARHGEF10,DLGAP5,NCAPD2,KIF14,KIF20A,SPRY2,NDC80,SMC2,DCTN6,KIF2C,CIT,TPX2,CTDNEP1…
10_Member	Reactome Gene Sets	R-HSA-5663220	RHO GTPases Activate Formins	-15.4889	-13.1276	45/140	60,71,387,699,701,991,1062,1063,1729,1730,1778,1855,1856,2491,3688,5048,5216,5217,5516,7514,9183,9212,10381,10403,11004,23421,54821,54908,55143,57082,64105,79003,81565,81624,81929,81930,83540,84617,84790,91010,91687,114793,151246,151648,220134	ACTB,ACTG1,RHOA,BUB1,BUB1B,CDC20,CENPE,CENPF,DIAPH1,DIAPH2,DYNC1H1,DVL1,DVL2,CENPI,ITGB1,PAFAH1B1,PFN1,PFN2,PPP2CB,XPO1,ZW10,AURKB,TUBB3,NDC80,KIF2C,ITGB3BP,ERCC6L,SPDL1,CDCA8,KNL1,CENPK,MIS12,NDEL1,DIAPH3,SEH1L,KIF18A,NUF2,TUBB6,TUBA1C,FMNL3,CENPL,FMNL2,SGO2,SGO1,SKA1
10_Member	Reactome Gene Sets	R-HSA-1640170	Cell Cycle	-14.7235	-12.4088	120/692	25,472,699,701,890,891,991,994,995,1021,1062,1063,1104,1111,1163,1778,1871,2491,3015,3364,3842,3930,4000,4067,4609,4751,4869,4927,4998,5048,5108,5435,5516,5520,5558,5578,5690,5694,5696,5698,6117,6118,6233,7298,7311,7324,7443,7444,7486,7514,7531,7533,8607,9025,9126,9183,9212,9232,9493,9702,9918,9972,10000,10112,10133,10213,10381,10403,10592,11004,11339,22822,22897,22974,23243,23399,23421,25777,262…	ABL1,ATM,BUB1,BUB1B,CCNA2,CCNB1,CDC20,CDC25B,CDC25C,CDK6,CENPE,CENPF,RCC1,CHEK1,CKS1B,DYNC1H1,E2F3,CENPI,H2AZ1,HUS1,TNPO1,LBR,LMNA,LYN,MYC,NEK2,NPM1,NUP88,ORC1,PAFAH1B1,PCM1,POLR2F,PPP2CB,PPP2R2A,PRIM2,PRKCA,PSMB2,PSMB6,PSMB8,PSMB9,RPA1,RPA2,RPS27A,TYMS,UBA52,UBE2E1,VRK1,VRK2,WRN,XPO1,YWHAE,YWHAH,RUVBL1,RNF8,SMC3,ZW10,AURKB,PTTG1,KIF23,CEP57,NCAPD2,NUP153,AKT3,KIF20A,OPTN,PSMD14,TUBB3,NDC80,SMC2,…
10_Member	Reactome Gene Sets	R-HSA-195258	RHO GTPase Effectors	-13.2461	-10.988	70/327	25,60,71,387,391,699,701,805,991,995,1062,1063,1729,1730,1742,1778,1855,1856,2316,2491,3015,3688,4628,4638,5048,5216,5217,5516,5578,5586,7456,7514,7531,7533,9183,9212,9928,10095,10109,10381,10398,10403,10627,11004,11113,23028,23421,23433,30851,54821,54908,55143,57082,57120,64105,79003,81565,81624,81929,81930,83540,84617,84790,91010,91687,103910,114793,151246,151648,220134	ABL1,ACTB,ACTG1,RHOA,RHOG,BUB1,BUB1B,CALM2,CDC20,CDC25C,CENPE,CENPF,DIAPH1,DIAPH2,DLG4,DYNC1H1,DVL1,DVL2,FLNA,CENPI,H2AZ1,ITGB1,MYH10,MYLK,PAFAH1B1,PFN1,PFN2,PPP2CB,PRKCA,PKN2,WIPF1,XPO1,YWHAE,YWHAH,ZW10,AURKB,KIF14,ARPC1B,ARPC2,TUBB3,MYL9,NDC80,MYL12A,KIF2C,CIT,KDM1A,ITGB3BP,RHOQ,TAX1BP3,ERCC6L,SPDL1,CDCA8,KNL1,GOPC,CENPK,MIS12,NDEL1,DIAPH3,SEH1L,KIF18A,NUF2,TUBB6,TUBA1C,FMNL3,CENPL,MYL12B,FMNL2…
10_Member	Reactome Gene Sets	R-HSA-69278	Cell Cycle, Mitotic	-12.7253	-10.4978	99/561	25,699,701,890,891,991,994,995,1021,1062,1063,1104,1163,1778,1871,2491,3015,3842,3930,4000,4067,4609,4751,4927,4998,5048,5108,5516,5520,5558,5578,5690,5694,5696,5698,6117,6118,6233,7298,7311,7324,7443,7444,7514,7531,9126,9183,9212,9232,9493,9702,9918,9972,10000,10112,10133,10213,10381,10403,10592,11004,22822,22897,22974,23399,23421,26271,53371,54801,54821,54908,55125,55143,55706,56655,57082,64105…	ABL1,BUB1,BUB1B,CCNA2,CCNB1,CDC20,CDC25B,CDC25C,CDK6,CENPE,CENPF,RCC1,CKS1B,DYNC1H1,E2F3,CENPI,H2AZ1,TNPO1,LBR,LMNA,LYN,MYC,NEK2,NUP88,ORC1,PAFAH1B1,PCM1,PPP2CB,PPP2R2A,PRIM2,PRKCA,PSMB2,PSMB6,PSMB8,PSMB9,RPA1,RPA2,RPS27A,TYMS,UBA52,UBE2E1,VRK1,VRK2,XPO1,YWHAE,SMC3,ZW10,AURKB,PTTG1,KIF23,CEP57,NCAPD2,NUP153,AKT3,KIF20A,OPTN,PSMD14,TUBB3,NDC80,SMC2,KIF2C,PHLDA1,CEP164,TPX2,CTDNEP1,ITGB3BP,FBXO5,NU…
10_Member	Reactome Gene Sets	R-HSA-2555396	Mitotic Metaphase and Anaphase	-12.0329	-9.84016	55/237	699,701,891,991,1062,1063,1104,1778,2491,3842,3930,4000,5048,5516,5520,5690,5694,5696,5698,6233,7311,7324,7443,7444,7514,9126,9183,9212,9232,10213,10381,10403,11004,23421,26271,53371,54821,54908,55143,55706,57082,64105,79003,81565,81929,81930,83540,84617,84790,91687,91782,129401,151246,151648,220134	BUB1,BUB1B,CCNB1,CDC20,CENPE,CENPF,RCC1,DYNC1H1,CENPI,TNPO1,LBR,LMNA,PAFAH1B1,PPP2CB,PPP2R2A,PSMB2,PSMB6,PSMB8,PSMB9,RPS27A,UBA52,UBE2E1,VRK1,VRK2,XPO1,SMC3,ZW10,AURKB,PTTG1,PSMD14,TUBB3,NDC80,KIF2C,ITGB3BP,FBXO5,NUP54,ERCC6L,SPDL1,CDCA8,NDC1,KNL1,CENPK,MIS12,NDEL1,SEH1L,KIF18A,NUF2,TUBB6,TUBA1C,CENPL,CHMP7,NUP35,SGO2,SGO1,SKA1
10_Member	Reactome Gene Sets	R-HSA-68882	Mitotic Anaphase	-11.5691	-9.42512	54/236	699,701,891,991,1062,1063,1104,1778,2491,3842,3930,4000,5048,5516,5520,5690,5694,5696,5698,6233,7311,7324,7443,7444,7514,9126,9183,9212,9232,10213,10381,10403,11004,23421,53371,54821,54908,55143,55706,57082,64105,79003,81565,81929,81930,83540,84617,84790,91687,91782,129401,151246,151648,220134	BUB1,BUB1B,CCNB1,CDC20,CENPE,CENPF,RCC1,DYNC1H1,CENPI,TNPO1,LBR,LMNA,PAFAH1B1,PPP2CB,PPP2R2A,PSMB2,PSMB6,PSMB8,PSMB9,RPS27A,UBA52,UBE2E1,VRK1,VRK2,XPO1,SMC3,ZW10,AURKB,PTTG1,PSMD14,TUBB3,NDC80,KIF2C,ITGB3BP,NUP54,ERCC6L,SPDL1,CDCA8,NDC1,KNL1,CENPK,MIS12,NDEL1,SEH1L,KIF18A,NUF2,TUBB6,TUBA1C,CENPL,CHMP7,NUP35,SGO2,SGO1,SKA1
10_Member	Reactome Gene Sets	R-HSA-68886	M Phase	-11.4004	-9.26449	78/418	699,701,891,991,1062,1063,1104,1778,2491,3015,3842,3930,4000,4751,4927,5048,5108,5516,5520,5578,5690,5694,5696,5698,6233,7311,7324,7443,7444,7514,7531,9126,9183,9212,9232,9493,9702,9918,9972,10112,10213,10381,10403,10592,11004,22897,23399,23421,26271,53371,54801,54821,54908,55125,55143,55706,57082,64105,64151,79003,79648,79959,80254,81565,81929,81930,83540,84617,84790,91687,91782,93323,95681,1294…	BUB1,BUB1B,CCNB1,CDC20,CENPE,CENPF,RCC1,DYNC1H1,CENPI,H2AZ1,TNPO1,LBR,LMNA,NEK2,NUP88,PAFAH1B1,PCM1,PPP2CB,PPP2R2A,PRKCA,PSMB2,PSMB6,PSMB8,PSMB9,RPS27A,UBA52,UBE2E1,VRK1,VRK2,XPO1,YWHAE,SMC3,ZW10,AURKB,PTTG1,KIF23,CEP57,NCAPD2,NUP153,KIF20A,PSMD14,TUBB3,NDC80,SMC2,KIF2C,CEP164,CTDNEP1,ITGB3BP,FBXO5,NUP54,HAUS6,ERCC6L,SPDL1,CEP192,CDCA8,NDC1,KNL1,CENPK,NCAPG,MIS12,MCPH1,CEP76,CEP63,NDEL1,SEH1L,KIF…
10_Member	Reactome Gene Sets	R-HSA-68877	Mitotic Prometaphase	-11.3805	-9.24731	49/204	699,701,891,991,1062,1063,1778,2491,4751,5048,5108,5516,7514,7531,9126,9183,9212,9702,9918,10381,10403,10592,11004,22897,23421,54801,54821,54908,55125,55143,57082,64105,64151,79003,79959,80254,81565,81929,81930,83540,84617,84790,91687,93323,95681,151246,151648,203068,220134	BUB1,BUB1B,CCNB1,CDC20,CENPE,CENPF,DYNC1H1,CENPI,NEK2,PAFAH1B1,PCM1,PPP2CB,XPO1,YWHAE,SMC3,ZW10,AURKB,CEP57,NCAPD2,TUBB3,NDC80,SMC2,KIF2C,CEP164,ITGB3BP,HAUS6,ERCC6L,SPDL1,CEP192,CDCA8,KNL1,CENPK,NCAPG,MIS12,CEP76,CEP63,NDEL1,SEH1L,KIF18A,NUF2,TUBB6,TUBA1C,CENPL,HAUS8,CEP41,SGO2,SGO1,TUBB,SKA1
10_Member	GO Biological Processes	GO:0140014	mitotic nuclear division	-10.3626	-8.30901	42/169	387,891,991,1062,1104,2316,3832,3833,4751,6152,9126,9183,9212,9493,9639,9787,9918,9928,10403,10592,11004,22974,24137,51203,54908,54984,55125,55143,64105,64151,79003,80346,81565,81929,81930,83540,83903,84142,90417,91782,151246,151648	RHOA,CCNB1,CDC20,CENPE,RCC1,FLNA,KIF11,KIFC1,NEK2,RPL24,SMC3,ZW10,AURKB,KIF23,ARHGEF10,DLGAP5,NCAPD2,KIF14,NDC80,SMC2,KIF2C,TPX2,KIF4A,NUSAP1,SPDL1,PINX1,CEP192,CDCA8,CENPK,NCAPG,MIS12,REEP4,NDEL1,SEH1L,KIF18A,NUF2,HASPIN,ABRAXAS1,KNSTRN,CHMP7,SGO2,SGO1
10_Member	Reactome Gene Sets	R-HSA-2500257	Resolution of Sister Chromatid Cohesion	-9.54693	-7.53931	34/126	699,701,891,991,1062,1063,1778,2491,5048,5516,7514,9126,9183,9212,10381,10403,11004,23421,54821,54908,55143,57082,64105,79003,81565,81929,81930,83540,84617,84790,91687,151246,151648,220134	BUB1,BUB1B,CCNB1,CDC20,CENPE,CENPF,DYNC1H1,CENPI,PAFAH1B1,PPP2CB,XPO1,SMC3,ZW10,AURKB,TUBB3,NDC80,KIF2C,ITGB3BP,ERCC6L,SPDL1,CDCA8,KNL1,CENPK,MIS12,NDEL1,SEH1L,KIF18A,NUF2,TUBB6,TUBA1C,CENPL,SGO2,SGO1,SKA1
10_Member	Reactome Gene Sets	R-HSA-141424	Amplification of signal from the kinetochores	-9.50999	-7.51276	29/96	699,701,991,1062,1063,1778,2491,5048,5516,7514,9183,9212,10403,11004,23421,54821,54908,55143,57082,64105,79003,81565,81929,81930,83540,91687,151246,151648,220134	BUB1,BUB1B,CDC20,CENPE,CENPF,DYNC1H1,CENPI,PAFAH1B1,PPP2CB,XPO1,ZW10,AURKB,NDC80,KIF2C,ITGB3BP,ERCC6L,SPDL1,CDCA8,KNL1,CENPK,MIS12,NDEL1,SEH1L,KIF18A,NUF2,CENPL,SGO2,SGO1,SKA1
10_Member	Reactome Gene Sets	R-HSA-141444	Amplification of signal from unattached kinetochores via a MAD2 inhibitory signal	-9.50999	-7.51276	29/96	699,701,991,1062,1063,1778,2491,5048,5516,7514,9183,9212,10403,11004,23421,54821,54908,55143,57082,64105,79003,81565,81929,81930,83540,91687,151246,151648,220134	BUB1,BUB1B,CDC20,CENPE,CENPF,DYNC1H1,CENPI,PAFAH1B1,PPP2CB,XPO1,ZW10,AURKB,NDC80,KIF2C,ITGB3BP,ERCC6L,SPDL1,CDCA8,KNL1,CENPK,MIS12,NDEL1,SEH1L,KIF18A,NUF2,CENPL,SGO2,SGO1,SKA1
10_Member	GO Biological Processes	GO:0007059	chromosome segregation	-9.24193	-7.28435	56/285	472,699,701,891,991,1062,1063,1104,2068,2908,3833,4751,6732,7272,9126,9183,9212,9232,9493,9787,9918,9928,10403,10592,11004,11339,24137,51203,54908,54984,55143,55355,55706,57082,57820,64105,64151,64210,79003,79892,81565,81929,81930,83540,83903,84072,84142,90417,91782,151246,151648,157313,157570,220134,221150,387103	ATM,BUB1,BUB1B,CCNB1,CDC20,CENPE,CENPF,RCC1,ERCC2,NR3C1,KIFC1,NEK2,SRPK1,TTK,SMC3,ZW10,AURKB,PTTG1,KIF23,DLGAP5,NCAPD2,KIF14,NDC80,SMC2,KIF2C,OIP5,KIF4A,NUSAP1,SPDL1,PINX1,CDCA8,HJURP,NDC1,KNL1,CCNB1IP1,CENPK,NCAPG,MMS19,MIS12,MCMBP,NDEL1,SEH1L,KIF18A,NUF2,HASPIN,HORMAD1,ABRAXAS1,KNSTRN,CHMP7,SGO2,SGO1,CDCA2,ESCO2,SKA1,SKA3,CENPW
10_Member	Reactome Gene Sets	R-HSA-9648025	EML4 and NUDC in mitotic spindle formation	-9.18921	-7.23908	32/117	699,701,991,1062,1063,1778,2491,5048,5516,7514,9183,9212,10381,10403,11004,23421,54821,54908,55143,57082,64105,79003,81565,81929,81930,83540,84617,84790,91687,151246,151648,220134	BUB1,BUB1B,CDC20,CENPE,CENPF,DYNC1H1,CENPI,PAFAH1B1,PPP2CB,XPO1,ZW10,AURKB,TUBB3,NDC80,KIF2C,ITGB3BP,ERCC6L,SPDL1,CDCA8,KNL1,CENPK,MIS12,NDEL1,SEH1L,KIF18A,NUF2,TUBB6,TUBA1C,CENPL,SGO2,SGO1,SKA1
10_Member	GO Biological Processes	GO:0000819	sister chromatid segregation	-8.88541	-6.97667	36/146	699,701,891,991,1062,3833,4751,9126,9183,9212,9493,9787,9918,9928,10403,10592,11004,24137,51203,54908,54984,55143,64105,64151,79003,79892,81929,81930,83540,83903,84072,90417,91782,151246,151648,157570	BUB1,BUB1B,CCNB1,CDC20,CENPE,KIFC1,NEK2,SMC3,ZW10,AURKB,KIF23,DLGAP5,NCAPD2,KIF14,NDC80,SMC2,KIF2C,KIF4A,NUSAP1,SPDL1,PINX1,CDCA8,CENPK,NCAPG,MIS12,MCMBP,SEH1L,KIF18A,NUF2,HASPIN,HORMAD1,KNSTRN,CHMP7,SGO2,SGO1,ESCO2
10_Member	GO Biological Processes	GO:0048285	organelle fission	-8.64093	-6.74464	61/335	387,472,699,701,891,991,994,1062,1104,1164,1352,2316,3832,3833,4751,6152,7272,8438,9126,9183,9212,9232,9493,9639,9787,9918,9928,10403,10592,11004,22974,23603,24137,26271,51203,54908,54984,55125,55143,55706,57820,64105,64151,79003,79594,80346,81565,81929,81930,83540,83903,84057,84072,84142,90417,91782,113115,151246,151648,259266,449520	RHOA,ATM,BUB1,BUB1B,CCNB1,CDC20,CDC25B,CENPE,RCC1,CKS2,COX10,FLNA,KIF11,KIFC1,NEK2,RPL24,TTK,RAD54L,SMC3,ZW10,AURKB,PTTG1,KIF23,ARHGEF10,DLGAP5,NCAPD2,KIF14,NDC80,SMC2,KIF2C,TPX2,CORO1C,KIF4A,FBXO5,NUSAP1,SPDL1,PINX1,CEP192,CDCA8,NDC1,CCNB1IP1,CENPK,NCAPG,MIS12,MUL1,REEP4,NDEL1,SEH1L,KIF18A,NUF2,HASPIN,MND1,HORMAD1,ABRAXAS1,KNSTRN,CHMP7,MTFR2,SGO2,SGO1,ASPM,GGNBP1
10_Member	Reactome Gene Sets	R-HSA-2467813	Separation of Sister Chromatids	-8.60413	-6.71091	42/191	699,701,991,1062,1063,1778,2491,5048,5516,5690,5694,5696,5698,6233,7311,7324,7514,9126,9183,9212,9232,10213,10381,10403,11004,23421,54821,54908,55143,57082,64105,79003,81565,81929,81930,83540,84617,84790,91687,151246,151648,220134	BUB1,BUB1B,CDC20,CENPE,CENPF,DYNC1H1,CENPI,PAFAH1B1,PPP2CB,PSMB2,PSMB6,PSMB8,PSMB9,RPS27A,UBA52,UBE2E1,XPO1,SMC3,ZW10,AURKB,PTTG1,PSMD14,TUBB3,NDC80,KIF2C,ITGB3BP,ERCC6L,SPDL1,CDCA8,KNL1,CENPK,MIS12,NDEL1,SEH1L,KIF18A,NUF2,TUBB6,TUBA1C,CENPL,SGO2,SGO1,SKA1
10_Member	GO Biological Processes	GO:0000070	mitotic sister chromatid segregation	-8.36372	-6.49424	31/119	891,991,1062,3833,4751,9126,9183,9212,9493,9787,9918,9928,10403,10592,11004,24137,51203,54908,54984,55143,64105,64151,79003,81929,81930,83540,83903,90417,91782,151246,151648	CCNB1,CDC20,CENPE,KIFC1,NEK2,SMC3,ZW10,AURKB,KIF23,DLGAP5,NCAPD2,KIF14,NDC80,SMC2,KIF2C,KIF4A,NUSAP1,SPDL1,PINX1,CDCA8,CENPK,NCAPG,MIS12,SEH1L,KIF18A,NUF2,HASPIN,KNSTRN,CHMP7,SGO2,SGO1
10_Member	Reactome Gene Sets	R-HSA-69618	Mitotic Spindle Checkpoint	-8.32592	-6.46072	30/113	699,701,991,1062,1063,1778,2491,5048,5516,7324,7514,9183,9212,10403,11004,23421,54821,54908,55143,57082,64105,79003,81565,81929,81930,83540,91687,151246,151648,220134	BUB1,BUB1B,CDC20,CENPE,CENPF,DYNC1H1,CENPI,PAFAH1B1,PPP2CB,UBE2E1,XPO1,ZW10,AURKB,NDC80,KIF2C,ITGB3BP,ERCC6L,SPDL1,CDCA8,KNL1,CENPK,MIS12,NDEL1,SEH1L,KIF18A,NUF2,CENPL,SGO2,SGO1,SKA1
10_Member	GO Biological Processes	GO:0000280	nuclear division	-7.86489	-6.04957	56/310	387,472,699,701,891,991,994,1062,1104,1164,2316,3832,3833,4751,6152,7272,8438,9126,9183,9212,9232,9493,9639,9787,9918,9928,10403,10592,11004,22974,24137,26271,51203,54908,54984,55125,55143,55706,57820,64105,64151,79003,80346,81565,81929,81930,83540,83903,84057,84072,84142,90417,91782,151246,151648,259266	RHOA,ATM,BUB1,BUB1B,CCNB1,CDC20,CDC25B,CENPE,RCC1,CKS2,FLNA,KIF11,KIFC1,NEK2,RPL24,TTK,RAD54L,SMC3,ZW10,AURKB,PTTG1,KIF23,ARHGEF10,DLGAP5,NCAPD2,KIF14,NDC80,SMC2,KIF2C,TPX2,KIF4A,FBXO5,NUSAP1,SPDL1,PINX1,CEP192,CDCA8,NDC1,CCNB1IP1,CENPK,NCAPG,MIS12,REEP4,NDEL1,SEH1L,KIF18A,NUF2,HASPIN,MND1,HORMAD1,ABRAXAS1,KNSTRN,CHMP7,SGO2,SGO1,ASPM
10_Member	Reactome Gene Sets	R-HSA-69620	Cell Cycle Checkpoints	-7.50184	-5.72432	53/293	472,699,701,890,891,991,995,1062,1063,1111,1778,2491,3364,4998,5048,5516,5690,5694,5696,5698,6117,6118,6233,7311,7324,7486,7514,7531,7533,9025,9183,9212,10213,10403,11004,23421,54821,54908,55143,57060,57082,63967,64105,79003,81565,81929,81930,83540,84142,91687,151246,151648,220134	ATM,BUB1,BUB1B,CCNA2,CCNB1,CDC20,CDC25C,CENPE,CENPF,CHEK1,DYNC1H1,CENPI,HUS1,ORC1,PAFAH1B1,PPP2CB,PSMB2,PSMB6,PSMB8,PSMB9,RPA1,RPA2,RPS27A,UBA52,UBE2E1,WRN,XPO1,YWHAE,YWHAH,RNF8,ZW10,AURKB,PSMD14,NDC80,KIF2C,ITGB3BP,ERCC6L,SPDL1,CDCA8,PCBP4,KNL1,CLSPN,CENPK,MIS12,NDEL1,SEH1L,KIF18A,NUF2,ABRAXAS1,CENPL,SGO2,SGO1,SKA1
10_Member	GO Biological Processes	GO:0098813	nuclear chromosome segregation	-7.17713	-5.44078	44/228	472,699,701,891,991,1062,1063,3833,4751,7272,9126,9183,9212,9232,9493,9787,9918,9928,10403,10592,11004,24137,51203,54908,54984,55143,55706,57082,57820,64105,64151,79003,79892,81929,81930,83540,83903,84072,84142,90417,91782,151246,151648,157570	ATM,BUB1,BUB1B,CCNB1,CDC20,CENPE,CENPF,KIFC1,NEK2,TTK,SMC3,ZW10,AURKB,PTTG1,KIF23,DLGAP5,NCAPD2,KIF14,NDC80,SMC2,KIF2C,KIF4A,NUSAP1,SPDL1,PINX1,CDCA8,NDC1,KNL1,CCNB1IP1,CENPK,NCAPG,MIS12,MCMBP,SEH1L,KIF18A,NUF2,HASPIN,HORMAD1,ABRAXAS1,KNSTRN,CHMP7,SGO2,SGO1,ESCO2
10_Member	GO Biological Processes	GO:0050000	chromosome localization	-5.51957	-4.01161	20/78	472,891,1062,1063,3833,4000,9183,9787,9928,10403,11004,54908,54984,55143,79003,81565,81929,81930,83540,91782	ATM,CCNB1,CENPE,CENPF,KIFC1,LMNA,ZW10,DLGAP5,KIF14,NDC80,KIF2C,SPDL1,PINX1,CDCA8,MIS12,NDEL1,SEH1L,KIF18A,NUF2,CHMP7
10_Member	GO Biological Processes	GO:0007080	mitotic metaphase plate congression	-5.19186	-3.72355	15/50	891,1062,3833,9183,9928,10403,11004,54908,54984,55143,79003,81929,81930,83540,91782	CCNB1,CENPE,KIFC1,ZW10,KIF14,NDC80,KIF2C,SPDL1,PINX1,CDCA8,MIS12,SEH1L,KIF18A,NUF2,CHMP7
10_Member	GO Biological Processes	GO:0051303	establishment of chromosome localization	-5.10164	-3.64287	19/76	472,891,1062,1063,3833,9183,9787,9928,10403,11004,54908,54984,55143,79003,81565,81929,81930,83540,91782	ATM,CCNB1,CENPE,CENPF,KIFC1,ZW10,DLGAP5,KIF14,NDC80,KIF2C,SPDL1,PINX1,CDCA8,MIS12,NDEL1,SEH1L,KIF18A,NUF2,CHMP7
10_Member	GO Biological Processes	GO:0051310	metaphase plate congression	-4.77195	-3.35635	16/60	891,1062,1063,3833,9183,9928,10403,11004,54908,54984,55143,79003,81929,81930,83540,91782	CCNB1,CENPE,CENPF,KIFC1,ZW10,KIF14,NDC80,KIF2C,SPDL1,PINX1,CDCA8,MIS12,SEH1L,KIF18A,NUF2,CHMP7
11_Summary	GO Biological Processes	GO:0048729	tissue morphogenesis	-21.0094	-18.4537	117/557	25,60,71,90,133,182,387,768,960,1282,1289,1435,1522,1839,1855,1856,1901,1948,1956,1969,2022,2131,2132,2195,2246,2247,2280,2295,2296,2297,2300,2303,2316,2535,2637,2697,3084,3091,3371,3491,3611,3624,3675,3678,3688,3690,4088,4233,4313,4323,4478,4522,4609,4638,4824,5048,5216,5311,5361,5371,5613,5727,5754,6201,6474,6491,6497,6591,7040,7041,7042,7048,7052,7168,7291,7296,7414,7424,7473,7474,7798,8091,88…	ABL1,ACTB,ACTG1,ACVR1,ADM,JAG1,RHOA,CA9,CD44,COL4A1,COL5A1,CSF1,CTSZ,HBEGF,DVL1,DVL2,S1PR1,EFNB2,EGFR,EPHA2,ENG,EXT1,EXT2,FAT1,FGF1,FGF2,FKBP1A,FOXF2,FOXC1,FOXD1,FOXL1,FOXC2,FLNA,FZD2,GBX2,GJA1,NRG1,HIF1A,TNC,CCN1,ILK,INHBA,ITGA3,ITGA5,ITGB1,ITGB3,SMAD3,MET,MMP2,MMP14,MSN,MTHFD1,MYC,MYLK,NKX3-1,PAFAH1B1,PFN1,PKD2,PLXNA1,PML,PRKX,PTCH1,PTK7,RPS7,SHOX2,STIL,SKI,SNAI2,TGFB1,TGFB1I1,TGFB2,TGFBR2,TGM2…
11_Member	GO Biological Processes	GO:0048729	tissue morphogenesis	-21.0094	-18.4537	117/557	25,60,71,90,133,182,387,768,960,1282,1289,1435,1522,1839,1855,1856,1901,1948,1956,1969,2022,2131,2132,2195,2246,2247,2280,2295,2296,2297,2300,2303,2316,2535,2637,2697,3084,3091,3371,3491,3611,3624,3675,3678,3688,3690,4088,4233,4313,4323,4478,4522,4609,4638,4824,5048,5216,5311,5361,5371,5613,5727,5754,6201,6474,6491,6497,6591,7040,7041,7042,7048,7052,7168,7291,7296,7414,7424,7473,7474,7798,8091,88…	ABL1,ACTB,ACTG1,ACVR1,ADM,JAG1,RHOA,CA9,CD44,COL4A1,COL5A1,CSF1,CTSZ,HBEGF,DVL1,DVL2,S1PR1,EFNB2,EGFR,EPHA2,ENG,EXT1,EXT2,FAT1,FGF1,FGF2,FKBP1A,FOXF2,FOXC1,FOXD1,FOXL1,FOXC2,FLNA,FZD2,GBX2,GJA1,NRG1,HIF1A,TNC,CCN1,ILK,INHBA,ITGA3,ITGA5,ITGB1,ITGB3,SMAD3,MET,MMP2,MMP14,MSN,MTHFD1,MYC,MYLK,NKX3-1,PAFAH1B1,PFN1,PKD2,PLXNA1,PML,PRKX,PTCH1,PTK7,RPS7,SHOX2,STIL,SKI,SNAI2,TGFB1,TGFB1I1,TGFB2,TGFBR2,TGM2…
11_Member	GO Biological Processes	GO:0002009	morphogenesis of an epithelium	-16.5321	-14.1083	93/447	25,60,71,90,133,182,387,768,960,1282,1289,1435,1522,1839,1855,1856,1948,1956,1969,2022,2131,2195,2246,2247,2295,2297,2303,2316,2535,2637,2697,3091,3371,3491,3611,3678,3688,4088,4233,4313,4323,4478,4522,4609,4824,5048,5216,5311,5361,5371,5613,5727,5754,6201,6491,6497,7040,7041,7042,7048,7052,7291,7414,7424,7474,7798,8829,8915,9021,9096,9241,9353,9585,9645,9948,10253,10395,10413,10468,11146,23671,2…	ABL1,ACTB,ACTG1,ACVR1,ADM,JAG1,RHOA,CA9,CD44,COL4A1,COL5A1,CSF1,CTSZ,HBEGF,DVL1,DVL2,EFNB2,EGFR,EPHA2,ENG,EXT1,FAT1,FGF1,FGF2,FOXF2,FOXD1,FOXC2,FLNA,FZD2,GBX2,GJA1,HIF1A,TNC,CCN1,ILK,ITGA5,ITGB1,SMAD3,MET,MMP2,MMP14,MSN,MTHFD1,MYC,NKX3-1,PAFAH1B1,PFN1,PKD2,PLXNA1,PML,PRKX,PTCH1,PTK7,RPS7,STIL,SKI,TGFB1,TGFB1I1,TGFB2,TGFBR2,TGM2,TWIST1,VCL,VEGFC,WNT5A,LUZP1,NRP1,BCL10,SOCS3,TBX18,NOG,SLIT2,KIF20B,…
11_Member	GO Biological Processes	GO:0060562	epithelial tube morphogenesis	-10.2095	-8.16897	61/307	25,90,133,387,1282,1435,1522,1855,1856,1948,1969,2022,2131,2246,2247,2297,2303,2535,2637,2697,3091,3611,4088,4233,4323,4522,4609,4824,5216,5311,5371,5613,5727,5754,6201,6491,6497,7040,7042,7048,7291,7474,7798,8829,8915,9241,9353,9585,9645,10253,10395,10413,11146,25902,25932,55081,55212,64399,65979,90627,200894	ABL1,ACVR1,ADM,RHOA,COL4A1,CSF1,CTSZ,DVL1,DVL2,EFNB2,EPHA2,ENG,EXT1,FGF1,FGF2,FOXD1,FOXC2,FZD2,GBX2,GJA1,HIF1A,ILK,SMAD3,MET,MMP14,MTHFD1,MYC,NKX3-1,PFN1,PKD2,PML,PRKX,PTCH1,PTK7,RPS7,STIL,SKI,TGFB1,TGFB2,TGFBR2,TWIST1,WNT5A,LUZP1,NRP1,BCL10,NOG,SLIT2,KIF20B,MICAL2,SPRY2,DLC1,YAP1,GLMN,MTHFD1L,CLIC4,IFT57,BBS7,HHIP,PHACTR4,STARD13,ARL13B
11_Member	GO Biological Processes	GO:0001655	urogenital system development	-7.1002	-5.37018	57/334	38,90,182,231,301,387,639,793,1063,1282,1948,2048,2131,2200,2246,2247,2296,2297,2303,2735,3037,3371,3611,3675,4088,4311,4313,4609,4643,4824,4953,5311,5324,5613,5727,5754,6492,6772,7042,7474,8692,8829,9096,9241,9353,10409,11174,25937,25959,26108,54475,56913,79659,80114,84662,171023,203286	ACAT1,ACVR1,JAG1,AKR1B1,ANXA1,RHOA,PRDM1,CALB1,CENPF,COL4A1,EFNB2,EPHB2,EXT1,FBN1,FGF1,FGF2,FOXC1,FOXD1,FOXC2,GLI1,HAS2,TNC,ILK,ITGA3,SMAD3,MME,MMP2,MYC,MYO1E,NKX3-1,ODC1,PKD2,PLAG1,PRKX,PTCH1,PTK7,SIM1,STAT1,TGFB2,WNT5A,HYAL2,NRP1,TBX18,NOG,SLIT2,BASP1,ADAMTS6,WWTR1,KANK2,PYGO1,NLE1,C1GALT1,DYNC2H1,BICC1,GLIS2,ASXL1,ANKS6
11_Member	GO Biological Processes	GO:0001763	morphogenesis of a branching structure	-6.48333	-4.83941	35/171	90,133,639,1282,1305,1435,1522,1969,2022,2131,2246,2247,2297,2303,2637,3611,4233,4323,4609,4824,5311,5361,5371,5727,7048,7052,7474,8829,9021,9241,9353,10253,10413,25932,64399	ACVR1,ADM,PRDM1,COL4A1,COL13A1,CSF1,CTSZ,EPHA2,ENG,EXT1,FGF1,FGF2,FOXD1,FOXC2,GBX2,ILK,MET,MMP14,MYC,NKX3-1,PKD2,PLXNA1,PML,PTCH1,TGFBR2,TGM2,WNT5A,NRP1,SOCS3,NOG,SLIT2,SPRY2,YAP1,CLIC4,HHIP
11_Member	GO Biological Processes	GO:0072001	renal system development	-6.17783	-4.57483	50/296	38,182,231,387,639,793,1063,1282,1948,2131,2200,2246,2247,2296,2297,2303,3037,3611,3675,4088,4311,4609,4643,4824,4953,5311,5613,5727,5754,6492,6772,7042,7474,8692,8829,9096,9241,9353,10409,11174,25937,25959,26108,54475,56913,79659,80114,84662,171023,203286	ACAT1,JAG1,AKR1B1,RHOA,PRDM1,CALB1,CENPF,COL4A1,EFNB2,EXT1,FBN1,FGF1,FGF2,FOXC1,FOXD1,FOXC2,HAS2,ILK,ITGA3,SMAD3,MME,MYC,MYO1E,NKX3-1,ODC1,PKD2,PRKX,PTCH1,PTK7,SIM1,STAT1,TGFB2,WNT5A,HYAL2,NRP1,TBX18,NOG,SLIT2,BASP1,ADAMTS6,WWTR1,KANK2,PYGO1,NLE1,C1GALT1,DYNC2H1,BICC1,GLIS2,ASXL1,ANKS6
11_Member	GO Biological Processes	GO:0061138	morphogenesis of a branching epithelium	-6.10329	-4.51564	33/162	90,133,1282,1435,1522,1969,2022,2131,2246,2247,2297,2303,2637,3611,4233,4323,4609,4824,5311,5361,5371,5727,7048,7052,7474,8829,9021,9241,9353,10253,10413,25932,64399	ACVR1,ADM,COL4A1,CSF1,CTSZ,EPHA2,ENG,EXT1,FGF1,FGF2,FOXD1,FOXC2,GBX2,ILK,MET,MMP14,MYC,NKX3-1,PKD2,PLXNA1,PML,PTCH1,TGFBR2,TGM2,WNT5A,NRP1,SOCS3,NOG,SLIT2,SPRY2,YAP1,CLIC4,HHIP
11_Member	GO Biological Processes	GO:0001822	kidney development	-5.83218	-4.2793	48/287	38,182,231,387,639,793,1063,1948,2131,2200,2246,2247,2296,2297,2303,3037,3611,3675,4088,4311,4609,4643,4824,4953,5311,5613,5727,5754,6492,6772,7042,7474,8692,8829,9241,9353,10409,11174,25937,25959,26108,54475,56913,79659,80114,84662,171023,203286	ACAT1,JAG1,AKR1B1,RHOA,PRDM1,CALB1,CENPF,EFNB2,EXT1,FBN1,FGF1,FGF2,FOXC1,FOXD1,FOXC2,HAS2,ILK,ITGA3,SMAD3,MME,MYC,MYO1E,NKX3-1,ODC1,PKD2,PRKX,PTCH1,PTK7,SIM1,STAT1,TGFB2,WNT5A,HYAL2,NRP1,NOG,SLIT2,BASP1,ADAMTS6,WWTR1,KANK2,PYGO1,NLE1,C1GALT1,DYNC2H1,BICC1,GLIS2,ASXL1,ANKS6
11_Member	GO Biological Processes	GO:0048754	branching morphogenesis of an epithelial tube	-5.57363	-4.05934	28/133	90,1282,1435,1522,1969,2022,2131,2246,2247,2297,2303,2637,3611,4233,4323,4609,4824,5311,5371,5727,7048,7474,8829,9353,10253,10413,25932,64399	ACVR1,COL4A1,CSF1,CTSZ,EPHA2,ENG,EXT1,FGF1,FGF2,FOXD1,FOXC2,GBX2,ILK,MET,MMP14,MYC,NKX3-1,PKD2,PML,PTCH1,TGFBR2,WNT5A,NRP1,SLIT2,SPRY2,YAP1,CLIC4,HHIP
11_Member	GO Biological Processes	GO:0072073	kidney epithelium development	-3.1856	-2.03065	22/128	38,182,793,1948,2131,2246,2247,2296,2297,2303,3611,4088,4609,4643,5311,5727,6492,9241,9353,10409,25959,171023	ACAT1,JAG1,CALB1,EFNB2,EXT1,FGF1,FGF2,FOXC1,FOXD1,FOXC2,ILK,SMAD3,MYC,MYO1E,PKD2,PTCH1,SIM1,NOG,SLIT2,BASP1,KANK2,ASXL1
12_Summary	Reactome Gene Sets	R-HSA-109582	Hemostasis	-20.2719	-17.73	124/621	25,60,81,87,302,308,387,391,483,493,708,805,813,857,960,965,972,1062,1398,1606,1793,2149,2316,2335,2534,2621,2627,2770,2771,2782,2787,2791,2995,3655,3659,3672,3675,3678,3685,3688,3690,3797,3832,3833,4067,4097,4893,5026,5054,5216,5270,5271,5321,5327,5328,5329,5516,5552,5578,5627,5672,5768,6281,6404,6464,6546,6566,6678,6717,7035,7040,7042,7057,7076,7094,7114,7414,7424,7525,7873,8140,8407,8515,8793,…	ABL1,ACTB,ACTN4,ACTN1,ANXA2,ANXA5,RHOA,RHOG,ATP1B3,ATP2B4,C1QBP,CALM2,CALU,CAV1,CD44,CD58,CD74,CENPE,CRK,DGKA,DOCK1,F2R,FLNA,FN1,FYN,GAS6,GATA6,GNAI1,GNAI2,GNB1,GNG5,GNG11,GYPC,ITGA6,IRF1,ITGA1,ITGA3,ITGA5,ITGAV,ITGB1,ITGB3,KIF3C,KIF11,KIFC1,LYN,MAFG,NRAS,P2RX5,SERPINE1,PFN1,SERPINE2,SERPINB8,PLA2G4A,PLAT,PLAU,PLAUR,PPP2CB,SRGN,PRKCA,PROS1,PSG4,QSOX1,S100A10,SELPLG,SHC1,SLC8A1,SLC16A1,SPARC,SRI,T…
12_Member	Reactome Gene Sets	R-HSA-109582	Hemostasis	-20.2719	-17.73	124/621	25,60,81,87,302,308,387,391,483,493,708,805,813,857,960,965,972,1062,1398,1606,1793,2149,2316,2335,2534,2621,2627,2770,2771,2782,2787,2791,2995,3655,3659,3672,3675,3678,3685,3688,3690,3797,3832,3833,4067,4097,4893,5026,5054,5216,5270,5271,5321,5327,5328,5329,5516,5552,5578,5627,5672,5768,6281,6404,6464,6546,6566,6678,6717,7035,7040,7042,7057,7076,7094,7114,7414,7424,7525,7873,8140,8407,8515,8793,…	ABL1,ACTB,ACTN4,ACTN1,ANXA2,ANXA5,RHOA,RHOG,ATP1B3,ATP2B4,C1QBP,CALM2,CALU,CAV1,CD44,CD58,CD74,CENPE,CRK,DGKA,DOCK1,F2R,FLNA,FN1,FYN,GAS6,GATA6,GNAI1,GNAI2,GNB1,GNG5,GNG11,GYPC,ITGA6,IRF1,ITGA1,ITGA3,ITGA5,ITGAV,ITGB1,ITGB3,KIF3C,KIF11,KIFC1,LYN,MAFG,NRAS,P2RX5,SERPINE1,PFN1,SERPINE2,SERPINB8,PLA2G4A,PLAT,PLAU,PLAUR,PPP2CB,SRGN,PRKCA,PROS1,PSG4,QSOX1,S100A10,SELPLG,SHC1,SLC8A1,SLC16A1,SPARC,SRI,T…
12_Member	Reactome Gene Sets	R-HSA-76005	Response to elevated platelet cytosolic Ca2+	-8.77901	-6.87499	34/134	81,87,308,805,813,2316,2335,2621,3690,5054,5216,5552,5578,5627,5768,6678,7040,7042,7057,7076,7094,7114,7414,7424,7873,8407,9749,9948,10257,10487,22927,29789,54863,135228	ACTN4,ACTN1,ANXA5,CALM2,CALU,FLNA,FN1,GAS6,ITGB3,SERPINE1,PFN1,SRGN,PRKCA,PROS1,QSOX1,SPARC,TGFB1,TGFB2,THBS1,TIMP1,TLN1,TMSB4X,VCL,VEGFC,MANF,TAGLN2,PHACTR2,WDR1,ABCC4,CAP1,HABP4,OLA1,TOR4A,CD109
12_Member	Reactome Gene Sets	R-HSA-114608	Platelet degranulation	-8.63923	-6.74448	33/129	81,87,308,805,813,2316,2335,2621,3690,5054,5216,5552,5627,5768,6678,7040,7042,7057,7076,7094,7114,7414,7424,7873,8407,9749,9948,10257,10487,22927,29789,54863,135228	ACTN4,ACTN1,ANXA5,CALM2,CALU,FLNA,FN1,GAS6,ITGB3,SERPINE1,PFN1,SRGN,PROS1,QSOX1,SPARC,TGFB1,TGFB2,THBS1,TIMP1,TLN1,TMSB4X,VCL,VEGFC,MANF,TAGLN2,PHACTR2,WDR1,ABCC4,CAP1,HABP4,OLA1,TOR4A,CD109
12_Member	Reactome Gene Sets	R-HSA-76002	Platelet activation, signaling and aggregation	-8.27866	-6.42511	51/263	81,87,308,387,391,805,813,1398,1606,2149,2316,2335,2534,2621,2770,2771,2782,2787,2791,3690,4067,5054,5216,5321,5552,5578,5627,5768,6464,6678,7040,7042,7057,7076,7094,7114,7414,7424,7873,8407,9162,9749,9948,10257,10487,10681,22927,29789,54863,55970,135228	ACTN4,ACTN1,ANXA5,RHOA,RHOG,CALM2,CALU,CRK,DGKA,F2R,FLNA,FN1,FYN,GAS6,GNAI1,GNAI2,GNB1,GNG5,GNG11,ITGB3,LYN,SERPINE1,PFN1,PLA2G4A,SRGN,PRKCA,PROS1,QSOX1,SHC1,SPARC,TGFB1,TGFB2,THBS1,TIMP1,TLN1,TMSB4X,VCL,VEGFC,MANF,TAGLN2,DGKI,PHACTR2,WDR1,ABCC4,CAP1,GNB5,HABP4,OLA1,TOR4A,GNG12,CD109
13_Summary	GO Biological Processes	GO:0007507	heart development	-19.1332	-16.6112	111/541	34,90,133,182,287,472,639,677,841,1289,1855,1856,1889,1901,2022,2131,2200,2247,2274,2280,2296,2300,2303,2316,2335,2535,2627,2697,3037,3084,3091,3491,3611,3675,3688,3725,4000,4015,4088,4313,4522,4824,5019,5021,5066,5311,5339,5463,5465,5606,5727,5754,6196,6443,6464,6474,6491,6546,6591,6648,6717,7040,7042,7048,7132,7168,7291,7474,7798,8572,8828,8829,9096,9124,9241,9242,9260,9353,9645,9734,9782,10052…	ACADM,ACVR1,ADM,JAG1,ANK2,ATM,PRDM1,ZFP36L1,CASP8,COL5A1,DVL1,DVL2,ECE1,S1PR1,ENG,EXT1,FBN1,FGF2,FHL2,FKBP1A,FOXC1,FOXL1,FOXC2,FLNA,FN1,FZD2,GATA6,GJA1,HAS2,NRG1,HIF1A,CCN1,ILK,ITGA3,ITGB1,JUN,LMNA,LOX,SMAD3,MMP2,MTHFD1,NKX3-1,OXCT1,OXTR,PAM,PKD2,PLEC,POU6F1,PPARA,MAP2K3,PTCH1,PTK7,RPS6KA2,SGCB,SHC1,SHOX2,STIL,SLC8A1,SNAI2,SOD2,SRI,TGFB1,TGFB2,TGFBR2,TNFRSF1A,TPM1,TWIST1,WNT5A,LUZP1,PDLIM4,NRP2,N…
13_Member	GO Biological Processes	GO:0007507	heart development	-19.1332	-16.6112	111/541	34,90,133,182,287,472,639,677,841,1289,1855,1856,1889,1901,2022,2131,2200,2247,2274,2280,2296,2300,2303,2316,2335,2535,2627,2697,3037,3084,3091,3491,3611,3675,3688,3725,4000,4015,4088,4313,4522,4824,5019,5021,5066,5311,5339,5463,5465,5606,5727,5754,6196,6443,6464,6474,6491,6546,6591,6648,6717,7040,7042,7048,7132,7168,7291,7474,7798,8572,8828,8829,9096,9124,9241,9242,9260,9353,9645,9734,9782,10052…	ACADM,ACVR1,ADM,JAG1,ANK2,ATM,PRDM1,ZFP36L1,CASP8,COL5A1,DVL1,DVL2,ECE1,S1PR1,ENG,EXT1,FBN1,FGF2,FHL2,FKBP1A,FOXC1,FOXL1,FOXC2,FLNA,FN1,FZD2,GATA6,GJA1,HAS2,NRG1,HIF1A,CCN1,ILK,ITGA3,ITGB1,JUN,LMNA,LOX,SMAD3,MMP2,MTHFD1,NKX3-1,OXCT1,OXTR,PAM,PKD2,PLEC,POU6F1,PPARA,MAP2K3,PTCH1,PTK7,RPS6KA2,SGCB,SHC1,SHOX2,STIL,SLC8A1,SNAI2,SOD2,SRI,TGFB1,TGFB2,TGFBR2,TNFRSF1A,TPM1,TWIST1,WNT5A,LUZP1,PDLIM4,NRP2,N…
13_Member	GO Biological Processes	GO:0003007	heart morphogenesis	-9.54839	-7.53931	52/250	90,182,1289,1856,1901,2022,2131,2274,2280,2296,2303,2316,2535,2627,2697,3037,3084,3091,3491,3611,3725,4088,5311,5727,6474,6491,6591,7040,7042,7048,7168,7291,7474,8828,8829,9241,9353,9645,10395,10413,23768,55081,55212,55742,57142,57493,85366,115701,145873,171023,200894,407975	ACVR1,JAG1,COL5A1,DVL2,S1PR1,ENG,EXT1,FHL2,FKBP1A,FOXC1,FOXC2,FLNA,FZD2,GATA6,GJA1,HAS2,NRG1,HIF1A,CCN1,ILK,JUN,SMAD3,PKD2,PTCH1,SHOX2,STIL,SNAI2,TGFB1,TGFB2,TGFBR2,TPM1,TWIST1,WNT5A,NRP2,NRP1,NOG,SLIT2,MICAL2,DLC1,YAP1,FLRT2,IFT57,BBS7,PARVA,RTN4,HEG1,MYLK2,ALPK2,MESP2,ASXL1,ARL13B,MIR17HG
13_Member	GO Biological Processes	GO:0003205	cardiac chamber development	-4.9055	-3.47283	31/167	90,182,287,639,2022,2274,2280,2296,2303,2535,2627,3084,3091,3491,5754,6474,7040,7042,7048,7168,7474,7798,8828,8829,9241,9353,9782,11174,55742,57493,407975	ACVR1,JAG1,ANK2,PRDM1,ENG,FHL2,FKBP1A,FOXC1,FOXC2,FZD2,GATA6,NRG1,HIF1A,CCN1,PTK7,SHOX2,TGFB1,TGFB2,TGFBR2,TPM1,WNT5A,LUZP1,NRP2,NRP1,NOG,SLIT2,MATR3,ADAMTS6,PARVA,HEG1,MIR17HG
13_Member	GO Biological Processes	GO:0003206	cardiac chamber morphogenesis	-4.58211	-3.1964	25/126	90,182,2022,2274,2280,2296,2303,2535,2627,3084,3091,3491,6474,7040,7042,7048,7168,7474,8828,8829,9241,9353,55742,57493,407975	ACVR1,JAG1,ENG,FHL2,FKBP1A,FOXC1,FOXC2,FZD2,GATA6,NRG1,HIF1A,CCN1,SHOX2,TGFB1,TGFB2,TGFBR2,TPM1,WNT5A,NRP2,NRP1,NOG,SLIT2,PARVA,HEG1,MIR17HG
13_Member	GO Biological Processes	GO:0003279	cardiac septum development	-4.41938	-3.0612	22/106	90,182,287,639,2022,2535,2627,3491,5754,7042,7048,7474,7798,8828,8829,9241,9353,9782,11174,55742,57493,407975	ACVR1,JAG1,ANK2,PRDM1,ENG,FZD2,GATA6,CCN1,PTK7,TGFB2,TGFBR2,WNT5A,LUZP1,NRP2,NRP1,NOG,SLIT2,MATR3,ADAMTS6,PARVA,HEG1,MIR17HG
13_Member	GO Biological Processes	GO:0003151	outflow tract morphogenesis	-3.97253	-2.67907	17/76	182,1856,2022,2535,2627,3091,3611,3725,7042,7048,7291,7474,8828,8829,9241,55742,407975	JAG1,DVL2,ENG,FZD2,GATA6,HIF1A,ILK,JUN,TGFB2,TGFBR2,TWIST1,WNT5A,NRP2,NRP1,NOG,PARVA,MIR17HG
13_Member	GO Biological Processes	GO:0003231	cardiac ventricle development	-3.6938	-2.44055	23/126	90,182,639,2022,2280,2296,2303,2535,3084,3091,3491,5754,7040,7042,7048,7168,7474,7798,9241,9353,9782,57493,407975	ACVR1,JAG1,PRDM1,ENG,FKBP1A,FOXC1,FOXC2,FZD2,NRG1,HIF1A,CCN1,PTK7,TGFB1,TGFB2,TGFBR2,TPM1,WNT5A,LUZP1,NOG,SLIT2,MATR3,HEG1,MIR17HG
13_Member	GO Biological Processes	GO:0048644	muscle organ morphogenesis	-3.68404	-2.43461	17/80	1901,2022,2280,2296,2303,2535,3084,3976,4638,6474,7040,7042,7168,7474,9241,57493,85366	S1PR1,ENG,FKBP1A,FOXC1,FOXC2,FZD2,NRG1,LIF,MYLK,SHOX2,TGFB1,TGFB2,TPM1,WNT5A,NOG,HEG1,MYLK2
13_Member	GO Biological Processes	GO:0060415	muscle tissue morphogenesis	-3.66512	-2.41843	16/73	1901,2022,2280,2296,2303,2535,3084,4638,6474,7040,7042,7168,7474,9241,57493,85366	S1PR1,ENG,FKBP1A,FOXC1,FOXC2,FZD2,NRG1,MYLK,SHOX2,TGFB1,TGFB2,TPM1,WNT5A,NOG,HEG1,MYLK2
13_Member	GO Biological Processes	GO:0060411	cardiac septum morphogenesis	-3.29121	-2.11016	15/71	90,182,2022,2535,2627,3491,7042,7048,7474,8828,8829,9241,9353,55742,407975	ACVR1,JAG1,ENG,FZD2,GATA6,CCN1,TGFB2,TGFBR2,WNT5A,NRP2,NRP1,NOG,SLIT2,PARVA,MIR17HG
13_Member	GO Biological Processes	GO:0061383	trabecula morphogenesis	-3.19866	-2.04082	11/44	387,1901,2022,2201,2274,2280,3084,4313,7042,9241,57493	RHOA,S1PR1,ENG,FBN2,FHL2,FKBP1A,NRG1,MMP2,TGFB2,NOG,HEG1
13_Member	GO Biological Processes	GO:0055008	cardiac muscle tissue morphogenesis	-3.03543	-1.90114	13/60	1901,2022,2280,2296,2303,3084,7040,7042,7168,7474,9241,57493,85366	S1PR1,ENG,FKBP1A,FOXC1,FOXC2,NRG1,TGFB1,TGFB2,TPM1,WNT5A,NOG,HEG1,MYLK2
13_Member	GO Biological Processes	GO:0003208	cardiac ventricle morphogenesis	-2.74145	-1.67555	14/72	182,2022,2280,2296,2303,3084,3091,7040,7042,7048,7168,9241,57493,407975	JAG1,ENG,FKBP1A,FOXC1,FOXC2,NRG1,HIF1A,TGFB1,TGFB2,TGFBR2,TPM1,NOG,HEG1,MIR17HG
13_Member	GO Biological Processes	GO:0060840	artery development	-2.68673	-1.63948	17/97	182,639,2022,2296,2303,3198,4015,4035,4638,4824,5311,7042,7798,8829,9241,11174,60681	JAG1,PRDM1,ENG,FOXC1,FOXC2,HOXA1,LOX,LRP1,MYLK,NKX3-1,PKD2,TGFB2,LUZP1,NRP1,NOG,ADAMTS6,FKBP10
14_Summary	Reactome Gene Sets	R-HSA-1474244	Extracellular matrix organization	-18.5981	-16.0951	76/301	87,649,667,824,831,871,960,1282,1284,1289,1290,1291,1292,1294,1295,1303,1305,1307,1308,1508,1520,1634,2192,2200,2201,2202,2247,2335,3339,3371,3383,3655,3672,3675,3678,3682,3685,3688,3690,3908,3912,3915,4015,4017,4053,4237,4313,4323,4327,5033,5054,5339,5351,5352,5578,5654,6678,7040,7042,7057,7076,7077,7837,8038,8515,8728,8754,9644,9672,10491,26577,55214,59277,64175,79709,83700,387,841,867,1435,361…	ACTN1,BMP1,DST,CAPN2,CAST,SERPINH1,CD44,COL4A1,COL4A2,COL5A1,COL5A2,COL6A1,COL6A2,COL7A1,COL8A1,COL12A1,COL13A1,COL16A1,COL17A1,CTSB,CTSS,DCN,FBLN1,FBN1,FBN2,EFEMP1,FGF2,FN1,HSPG2,TNC,ICAM1,ITGA6,ITGA1,ITGA3,ITGA5,ITGAE,ITGAV,ITGB1,ITGB3,LAMA2,LAMB1,LAMC1,LOX,LOXL2,LTBP2,MFAP2,MMP2,MMP14,MMP19,P4HA1,SERPINE1,PLEC,PLOD1,PLOD2,PRKCA,HTRA1,SPARC,TGFB1,TGFB2,THBS1,TIMP1,TIMP2,PXDN,ADAM12,ITGA10,ADAM1…
14_Member	Reactome Gene Sets	R-HSA-1474244	Extracellular matrix organization	-18.5981	-16.0951	76/301	87,649,667,824,831,871,960,1282,1284,1289,1290,1291,1292,1294,1295,1303,1305,1307,1308,1508,1520,1634,2192,2200,2201,2202,2247,2335,3339,3371,3383,3655,3672,3675,3678,3682,3685,3688,3690,3908,3912,3915,4015,4017,4053,4237,4313,4323,4327,5033,5054,5339,5351,5352,5578,5654,6678,7040,7042,7057,7076,7077,7837,8038,8515,8728,8754,9644,9672,10491,26577,55214,59277,64175,79709,83700	ACTN1,BMP1,DST,CAPN2,CAST,SERPINH1,CD44,COL4A1,COL4A2,COL5A1,COL5A2,COL6A1,COL6A2,COL7A1,COL8A1,COL12A1,COL13A1,COL16A1,COL17A1,CTSB,CTSS,DCN,FBLN1,FBN1,FBN2,EFEMP1,FGF2,FN1,HSPG2,TNC,ICAM1,ITGA6,ITGA1,ITGA3,ITGA5,ITGAE,ITGAV,ITGB1,ITGB3,LAMA2,LAMB1,LAMC1,LOX,LOXL2,LTBP2,MFAP2,MMP2,MMP14,MMP19,P4HA1,SERPINE1,PLEC,PLOD1,PLOD2,PRKCA,HTRA1,SPARC,TGFB1,TGFB2,THBS1,TIMP1,TIMP2,PXDN,ADAM12,ITGA10,ADAM1…
14_Member	Reactome Gene Sets	R-HSA-1474290	Collagen formation	-11.0201	-8.91257	30/90	649,667,871,1282,1284,1289,1290,1291,1292,1294,1295,1303,1305,1307,1308,1508,1520,3655,4015,4017,5033,5339,5351,5352,7837,10491,26577,55214,64175,79709	BMP1,DST,SERPINH1,COL4A1,COL4A2,COL5A1,COL5A2,COL6A1,COL6A2,COL7A1,COL8A1,COL12A1,COL13A1,COL16A1,COL17A1,CTSB,CTSS,ITGA6,LOX,LOXL2,P4HA1,PLEC,PLOD1,PLOD2,PXDN,CRTAP,PCOLCE2,P3H2,P3H1,COLGALT1
14_Member	Canonical Pathways	M160	PID AVB3 INTEGRIN PATHWAY	-10.2259	-8.18321	26/74	387,841,867,1282,1289,1290,1291,1292,1294,1295,1303,1305,1307,1308,1435,2247,2335,3611,3685,3690,4240,5829,7048,7094,7414,10085	RHOA,CASP8,CBL,COL4A1,COL5A1,COL5A2,COL6A1,COL6A2,COL7A1,COL8A1,COL12A1,COL13A1,COL16A1,COL17A1,CSF1,FGF2,FN1,ILK,ITGAV,ITGB3,MFGE8,PXN,TGFBR2,TLN1,VCL,EDIL3
14_Member	Reactome Gene Sets	R-HSA-1650814	Collagen biosynthesis and modifying enzymes	-8.12661	-6.28774	22/67	649,871,1282,1284,1289,1290,1291,1292,1294,1295,1303,1305,1307,1308,5033,5351,5352,10491,26577,55214,64175,79709	BMP1,SERPINH1,COL4A1,COL4A2,COL5A1,COL5A2,COL6A1,COL6A2,COL7A1,COL8A1,COL12A1,COL13A1,COL16A1,COL17A1,P4HA1,PLOD1,PLOD2,CRTAP,PCOLCE2,P3H2,P3H1,COLGALT1
14_Member	Reactome Gene Sets	R-HSA-1474228	Degradation of the extracellular matrix	-7.13769	-5.40346	32/140	649,824,831,960,1282,1284,1289,1290,1291,1292,1294,1295,1303,1305,1307,1308,1508,1520,1634,2200,2201,2335,3339,3912,3915,4313,4323,4327,5654,7076,7077,8754	BMP1,CAPN2,CAST,CD44,COL4A1,COL4A2,COL5A1,COL5A2,COL6A1,COL6A2,COL7A1,COL8A1,COL12A1,COL13A1,COL16A1,COL17A1,CTSB,CTSS,DCN,FBN1,FBN2,FN1,HSPG2,LAMB1,LAMC1,MMP2,MMP14,MMP19,HTRA1,TIMP1,TIMP2,ADAM9
14_Member	Reactome Gene Sets	R-HSA-2022090	Assembly of collagen fibrils and other multimeric structures	-6.69629	-5.02856	19/61	649,667,1282,1284,1289,1290,1291,1292,1294,1295,1303,1308,1508,1520,3655,4015,4017,5339,7837	BMP1,DST,COL4A1,COL4A2,COL5A1,COL5A2,COL6A1,COL6A2,COL7A1,COL8A1,COL12A1,COL17A1,CTSB,CTSS,ITGA6,LOX,LOXL2,PLEC,PXDN
14_Member	Canonical Pathways	M198	PID SYNDECAN 1 PATHWAY	-5.69947	-4.16498	15/46	1282,1289,1290,1291,1292,1294,1295,1303,1305,1307,1308,4233,6386,7040,10855	COL4A1,COL5A1,COL5A2,COL6A1,COL6A2,COL7A1,COL8A1,COL12A1,COL13A1,COL16A1,COL17A1,MET,SDCBP,TGFB1,HPSE
14_Member	Reactome Gene Sets	R-HSA-1442490	Collagen degradation	-5.00707	-3.55773	17/64	1282,1284,1289,1290,1291,1292,1294,1295,1303,1305,1307,1308,1508,4313,4323,4327,8754	COL4A1,COL4A2,COL5A1,COL5A2,COL6A1,COL6A2,COL7A1,COL8A1,COL12A1,COL13A1,COL16A1,COL17A1,CTSB,MMP2,MMP14,MMP19,ADAM9
14_Member	Canonical Pathways	M3005	NABA COLLAGENS	-3.82604	-2.55425	12/44	1282,1284,1289,1290,1291,1292,1294,1295,1303,1305,1307,1308	COL4A1,COL4A2,COL5A1,COL5A2,COL6A1,COL6A2,COL7A1,COL8A1,COL12A1,COL13A1,COL16A1,COL17A1
14_Member	Reactome Gene Sets	R-HSA-8948216	Collagen chain trimerization	-3.82604	-2.55425	12/44	1282,1284,1289,1290,1291,1292,1294,1295,1303,1305,1307,1308	COL4A1,COL4A2,COL5A1,COL5A2,COL6A1,COL6A2,COL7A1,COL8A1,COL12A1,COL13A1,COL16A1,COL17A1
14_Member	KEGG Pathway	hsa04974	Protein digestion and absorption	-2.79672	-1.71535	18/103	483,1282,1284,1289,1290,1291,1292,1294,1295,1303,1305,1307,1308,4311,5646,6546,54407,120103	ATP1B3,COL4A1,COL4A2,COL5A1,COL5A2,COL6A1,COL6A2,COL7A1,COL8A1,COL12A1,COL13A1,COL16A1,COL17A1,MME,PRSS3,SLC8A1,SLC38A2,SLC36A4
15_Summary	GO Biological Processes	GO:0043086	negative regulation of catalytic activity	-18.5427	-16.0459	141/786	25,274,301,302,304,308,329,330,341,402,493,636,701,718,831,857,867,871,960,991,1294,1476,1508,1647,1676,1849,1855,2048,2280,2537,2621,2771,2876,2950,3428,3434,3843,4035,4067,4803,4869,5054,5270,5271,5305,5329,5339,5468,5511,5598,5621,5627,5743,5764,5771,5806,5962,5997,6059,6125,6135,6167,6197,6201,6447,6546,6622,6695,7035,7042,7057,7076,7077,7128,7980,8301,8434,8660,8692,9021,9097,9232,9270,9349,…	ABL1,BIN1,ANXA1,ANXA2,ANXA2P2,ANXA5,BIRC2,BIRC3,APOC1,ARL2,ATP2B4,BICD1,BUB1B,C3,CAST,CAV1,CBL,SERPINH1,CD44,CDC20,COL7A1,CSTB,CTSB,GADD45A,DFFA,DUSP7,DVL1,EPHB2,FKBP1A,IFI6,GAS6,GNAI2,GPX1,GSTP1,IFI16,IFIT1,IPO5,LRP1,LYN,NGF,NPM1,SERPINE1,SERPINE2,SERPINB8,PIP4K2A,PLAUR,PLEC,PPARG,PPP1R8,MAPK7,PRNP,PROS1,PTGS2,PTN,PTPN2,PTX3,RDX,RGS2,ABCE1,RPL5,RPL11,RPL37,RPS6KA3,RPS7,SCG5,SLC8A1,SNCA,SPOCK1,TF…
15_Member	GO Biological Processes	GO:0043086	negative regulation of catalytic activity	-18.5427	-16.0459	141/786	25,274,301,302,304,308,329,330,341,402,493,636,701,718,831,857,867,871,960,991,1294,1476,1508,1647,1676,1849,1855,2048,2280,2537,2621,2771,2876,2950,3428,3434,3843,4035,4067,4803,4869,5054,5270,5271,5305,5329,5339,5468,5511,5598,5621,5627,5743,5764,5771,5806,5962,5997,6059,6125,6135,6167,6197,6201,6447,6546,6622,6695,7035,7042,7057,7076,7077,7128,7980,8301,8434,8660,8692,9021,9097,9232,9270,9349,…	ABL1,BIN1,ANXA1,ANXA2,ANXA2P2,ANXA5,BIRC2,BIRC3,APOC1,ARL2,ATP2B4,BICD1,BUB1B,C3,CAST,CAV1,CBL,SERPINH1,CD44,CDC20,COL7A1,CSTB,CTSB,GADD45A,DFFA,DUSP7,DVL1,EPHB2,FKBP1A,IFI6,GAS6,GNAI2,GPX1,GSTP1,IFI16,IFIT1,IPO5,LRP1,LYN,NGF,NPM1,SERPINE1,SERPINE2,SERPINB8,PIP4K2A,PLAUR,PLEC,PPARG,PPP1R8,MAPK7,PRNP,PROS1,PTGS2,PTN,PTPN2,PTX3,RDX,RGS2,ABCE1,RPL5,RPL11,RPL37,RPS6KA3,RPS7,SCG5,SLC8A1,SNCA,SPOCK1,TF…
15_Member	GO Biological Processes	GO:0031400	negative regulation of protein modification process	-17.1373	-14.6814	104/520	25,493,623,701,706,805,857,867,991,1647,1849,1855,2022,2048,2192,2280,2534,2771,2950,3486,3725,3843,4035,4067,4869,5339,5468,5511,5562,5621,5771,5997,6125,6135,6167,6201,6497,6546,6622,6737,7040,7128,7291,7375,7531,8692,9021,9241,9270,9349,9353,9425,9532,9636,9647,9655,9961,10019,10157,10196,10253,10399,10491,11142,11146,11221,11315,22943,23028,23603,23645,25937,26271,26524,26973,28951,51422,5420…	ABL1,ATP2B4,BDKRB1,BUB1B,TSPO,CALM2,CAV1,CBL,CDC20,GADD45A,DUSP7,DVL1,ENG,EPHB2,FBLN1,FKBP1A,FYN,GNAI2,GSTP1,IGFBP3,JUN,IPO5,LRP1,LYN,NPM1,PLEC,PPARG,PPP1R8,PRKAA1,PRNP,PTPN2,RGS2,RPL5,RPL11,RPL37,RPS7,SKI,SLC8A1,SNCA,TRIM21,TGFB1,TNFAIP3,TWIST1,USP4,YWHAE,HYAL2,SOCS3,NOG,ITGB1BP1,RPL23,SLIT2,CDYL,BAG2,ISG15,PPM1F,SOCS5,MVP,SH2B3,AASS,PRMT3,SPRY2,RACK1,CRTAP,PKIG,GLMN,DUSP10,PARK7,DKK1,KDM1A,CORO…
15_Member	GO Biological Processes	GO:0045936	negative regulation of phosphate metabolic process	-12.7859	-10.5518	84/440	25,341,623,805,857,867,978,1647,1849,1855,2022,2048,2192,2280,2771,2950,3486,3624,3725,3843,4035,4067,4869,5305,5339,5465,5468,5511,5621,5771,5997,6546,6622,7040,7042,7128,7291,7531,8660,8692,9021,9241,9270,9353,9647,9655,9961,10019,10253,10399,10641,11142,11221,11315,22943,23603,23645,25937,26524,26973,28951,51422,54206,54541,54625,55022,55243,55872,57493,58533,64780,64853,79705,79899,81848,8389…	ABL1,APOC1,BDKRB1,CALM2,CAV1,CBL,CDA,GADD45A,DUSP7,DVL1,ENG,EPHB2,FBLN1,FKBP1A,GNAI2,GSTP1,IGFBP3,INHBA,JUN,IPO5,LRP1,LYN,NPM1,PIP4K2A,PLEC,PPARA,PPARG,PPP1R8,PRNP,PTPN2,RGS2,SLC8A1,SNCA,TGFB1,TGFB2,TNFAIP3,TWIST1,YWHAE,IRS2,HYAL2,SOCS3,NOG,ITGB1BP1,SLIT2,PPM1F,SOCS5,MVP,SH2B3,SPRY2,RACK1,NPRL2,PKIG,DUSP10,PARK7,DKK1,CORO1C,PPP1R15A,WWTR1,LATS2,CHORDC1,TRIB2,PRKAG2,ERRFI1,DDIT4,PARP14,PID1,KIRREL…
15_Member	GO Biological Processes	GO:0010563	negative regulation of phosphorus metabolic process	-12.7296	-10.4988	84/441	25,341,623,805,857,867,978,1647,1849,1855,2022,2048,2192,2280,2771,2950,3486,3624,3725,3843,4035,4067,4869,5305,5339,5465,5468,5511,5621,5771,5997,6546,6622,7040,7042,7128,7291,7531,8660,8692,9021,9241,9270,9353,9647,9655,9961,10019,10253,10399,10641,11142,11221,11315,22943,23603,23645,25937,26524,26973,28951,51422,54206,54541,54625,55022,55243,55872,57493,58533,64780,64853,79705,79899,81848,8389…	ABL1,APOC1,BDKRB1,CALM2,CAV1,CBL,CDA,GADD45A,DUSP7,DVL1,ENG,EPHB2,FBLN1,FKBP1A,GNAI2,GSTP1,IGFBP3,INHBA,JUN,IPO5,LRP1,LYN,NPM1,PIP4K2A,PLEC,PPARA,PPARG,PPP1R8,PRNP,PTPN2,RGS2,SLC8A1,SNCA,TGFB1,TGFB2,TNFAIP3,TWIST1,YWHAE,IRS2,HYAL2,SOCS3,NOG,ITGB1BP1,SLIT2,PPM1F,SOCS5,MVP,SH2B3,SPRY2,RACK1,NPRL2,PKIG,DUSP10,PARK7,DKK1,CORO1C,PPP1R15A,WWTR1,LATS2,CHORDC1,TRIB2,PRKAG2,ERRFI1,DDIT4,PARP14,PID1,KIRREL…
15_Member	GO Biological Processes	GO:0042326	negative regulation of phosphorylation	-12.1175	-9.91609	75/382	25,623,805,857,867,1647,1849,1855,2022,2048,2192,2950,3486,3624,3725,3843,4035,4067,4869,5305,5339,5465,5468,5621,5771,5997,6546,6622,7040,7128,7291,8660,8692,9021,9241,9270,9353,9647,9655,9961,10019,10253,10399,10641,11142,11221,11315,22943,23603,25937,26524,26973,28951,51422,54206,54541,54625,55022,55243,55872,57493,58533,64780,64853,79705,79899,81848,83891,84959,84962,135228,140885,152559,1540…	ABL1,BDKRB1,CALM2,CAV1,CBL,GADD45A,DUSP7,DVL1,ENG,EPHB2,FBLN1,GSTP1,IGFBP3,INHBA,JUN,IPO5,LRP1,LYN,NPM1,PIP4K2A,PLEC,PPARA,PPARG,PRNP,PTPN2,RGS2,SLC8A1,SNCA,TGFB1,TNFAIP3,TWIST1,IRS2,HYAL2,SOCS3,NOG,ITGB1BP1,SLIT2,PPM1F,SOCS5,MVP,SH2B3,SPRY2,RACK1,NPRL2,PKIG,DUSP10,PARK7,DKK1,CORO1C,WWTR1,LATS2,CHORDC1,TRIB2,PRKAG2,ERRFI1,DDIT4,PARP14,PID1,KIRREL1,PBK,HEG1,SNX6,MICAL1,AIDA,LRRK1,PRR5L,SPRY4,SNX25…
15_Member	GO Biological Processes	GO:0001933	negative regulation of protein phosphorylation	-11.903	-9.72229	69/340	25,623,805,857,867,1647,1849,1855,2022,2048,2192,2950,3486,3725,3843,4035,4067,4869,5339,5468,5621,5771,5997,6546,6622,7040,7128,7291,8692,9021,9241,9270,9353,9647,9655,9961,10019,10253,10399,11142,11221,11315,22943,23603,25937,26524,26973,28951,51422,54206,54541,54625,55022,55243,55872,57493,58533,64780,64853,79705,79899,81848,83891,84959,135228,140885,152559,154043,161742	ABL1,BDKRB1,CALM2,CAV1,CBL,GADD45A,DUSP7,DVL1,ENG,EPHB2,FBLN1,GSTP1,IGFBP3,JUN,IPO5,LRP1,LYN,NPM1,PLEC,PPARG,PRNP,PTPN2,RGS2,SLC8A1,SNCA,TGFB1,TNFAIP3,TWIST1,HYAL2,SOCS3,NOG,ITGB1BP1,SLIT2,PPM1F,SOCS5,MVP,SH2B3,SPRY2,RACK1,PKIG,DUSP10,PARK7,DKK1,CORO1C,WWTR1,LATS2,CHORDC1,TRIB2,PRKAG2,ERRFI1,DDIT4,PARP14,PID1,KIRREL1,PBK,HEG1,SNX6,MICAL1,AIDA,LRRK1,PRR5L,SPRY4,SNX25,UBASH3B,CD109,SIRPA,PAQR3,CNKS…
15_Member	GO Biological Processes	GO:0051348	negative regulation of transferase activity	-11.5999	-9.45222	59/271	25,701,857,867,991,1647,1849,1855,2048,2950,3843,4067,4869,5305,5339,5468,5771,5997,6125,6135,6167,6201,6546,6622,7128,8660,8692,9270,9349,9532,9647,9655,9961,10019,10039,10253,10399,10641,11142,11221,11315,23603,25937,26271,26524,26973,28951,51422,54206,54984,57493,58533,64853,81848,84959,84962,151636,152559,161742	ABL1,BUB1B,CAV1,CBL,CDC20,GADD45A,DUSP7,DVL1,EPHB2,GSTP1,IPO5,LYN,NPM1,PIP4K2A,PLEC,PPARG,PTPN2,RGS2,RPL5,RPL11,RPL37,RPS7,SLC8A1,SNCA,TNFAIP3,IRS2,HYAL2,ITGB1BP1,RPL23,BAG2,PPM1F,SOCS5,MVP,SH2B3,PARP3,SPRY2,RACK1,NPRL2,PKIG,DUSP10,PARK7,CORO1C,WWTR1,FBXO5,LATS2,CHORDC1,TRIB2,PRKAG2,ERRFI1,PINX1,HEG1,SNX6,AIDA,SPRY4,UBASH3B,AJUBA,DTX3L,PAQR3,SPRED1
15_Member	GO Biological Processes	GO:0033673	negative regulation of kinase activity	-8.00416	-6.1746	47/237	25,857,867,1647,1849,1855,2048,2950,3843,4067,4869,5305,5339,5468,5771,5997,6546,6622,7128,8660,8692,9270,9647,9655,9961,10019,10253,10399,10641,11142,11221,11315,23603,25937,26524,26973,28951,51422,54206,57493,58533,64853,81848,84959,84962,152559,161742	ABL1,CAV1,CBL,GADD45A,DUSP7,DVL1,EPHB2,GSTP1,IPO5,LYN,NPM1,PIP4K2A,PLEC,PPARG,PTPN2,RGS2,SLC8A1,SNCA,TNFAIP3,IRS2,HYAL2,ITGB1BP1,PPM1F,SOCS5,MVP,SH2B3,SPRY2,RACK1,NPRL2,PKIG,DUSP10,PARK7,CORO1C,WWTR1,LATS2,CHORDC1,TRIB2,PRKAG2,ERRFI1,HEG1,SNX6,AIDA,SPRY4,UBASH3B,AJUBA,PAQR3,SPRED1
15_Member	GO Biological Processes	GO:0006469	negative regulation of protein kinase activity	-7.6193	-5.82993	43/213	25,857,867,1647,1849,1855,2048,2950,3843,4067,4869,5339,5468,5771,5997,6546,6622,7128,8692,9270,9647,9655,9961,10019,10253,10399,11142,11221,11315,23603,25937,26524,26973,28951,51422,54206,57493,58533,64853,81848,84959,152559,161742	ABL1,CAV1,CBL,GADD45A,DUSP7,DVL1,EPHB2,GSTP1,IPO5,LYN,NPM1,PLEC,PPARG,PTPN2,RGS2,SLC8A1,SNCA,TNFAIP3,HYAL2,ITGB1BP1,PPM1F,SOCS5,MVP,SH2B3,SPRY2,RACK1,PKIG,DUSP10,PARK7,CORO1C,WWTR1,LATS2,CHORDC1,TRIB2,PRKAG2,ERRFI1,HEG1,SNX6,AIDA,SPRY4,UBASH3B,PAQR3,SPRED1
15_Member	GO Biological Processes	GO:0071900	regulation of protein serine/threonine kinase activity	-5.60012	-4.08324	59/388	25,60,154,387,493,805,857,890,891,995,1033,1163,1164,1647,1849,1856,1956,2246,2247,2950,2965,3654,3843,4067,5311,5468,5997,6546,6622,7040,7057,7099,7128,7474,8091,8325,8536,8692,8754,10019,10253,10333,10979,11142,11221,22943,26524,26973,28951,51191,51422,56034,57493,57679,64853,81848,84962,151195,152559	ABL1,ACTB,ADRB2,RHOA,ATP2B4,CALM2,CAV1,CCNA2,CCNB1,CDC25C,CDKN3,CKS1B,CKS2,GADD45A,DUSP7,DVL2,EGFR,FGF1,FGF2,GSTP1,GTF2H1,IRAK1,IPO5,LYN,PKD2,PPARG,RGS2,SLC8A1,SNCA,TGFB1,THBS1,TLR4,TNFAIP3,WNT5A,HMGA2,FZD8,CAMK1,HYAL2,ADAM9,SH2B3,SPRY2,TLR6,FERMT2,PKIG,DUSP10,DKK1,LATS2,CHORDC1,TRIB2,HERC5,PRKAG2,PDGFC,HEG1,ALS2,AIDA,SPRY4,AJUBA,CCNYL1,PAQR3
15_Member	GO Biological Processes	GO:0071901	negative regulation of protein serine/threonine kinase activity	-3.91124	-2.6265	23/122	25,857,1647,1849,2950,3843,4067,5468,5997,6546,7128,8692,10019,10253,11142,11221,26524,26973,51422,57493,64853,81848,152559	ABL1,CAV1,GADD45A,DUSP7,GSTP1,IPO5,LYN,PPARG,RGS2,SLC8A1,TNFAIP3,HYAL2,SH2B3,SPRY2,PKIG,DUSP10,LATS2,CHORDC1,PRKAG2,HEG1,AIDA,SPRY4,PAQR3
15_Member	GO Biological Processes	GO:0043405	regulation of MAP kinase activity	-3.38092	-2.18377	29/183	857,1849,1856,1956,2246,2247,2950,3654,4067,5468,5997,7040,7057,7099,7474,8325,8692,8754,10019,10253,10333,11221,22943,28951,56034,64853,81848,84962,152559	CAV1,DUSP7,DVL2,EGFR,FGF1,FGF2,GSTP1,IRAK1,LYN,PPARG,RGS2,TGFB1,THBS1,TLR4,WNT5A,FZD8,HYAL2,ADAM9,SH2B3,SPRY2,TLR6,DUSP10,DKK1,TRIB2,PDGFC,AIDA,SPRY4,AJUBA,PAQR3
15_Member	GO Biological Processes	GO:0043407	negative regulation of MAP kinase activity	-3.03543	-1.90114	13/60	857,1849,2950,4067,5468,5997,8692,10019,10253,11221,64853,81848,152559	CAV1,DUSP7,GSTP1,LYN,PPARG,RGS2,HYAL2,SH2B3,SPRY2,DUSP10,AIDA,SPRY4,PAQR3
16_Summary	GO Biological Processes	GO:0009611	response to wounding	-18.356	-15.8713	95/435	60,71,133,308,387,558,667,677,706,960,966,1192,1265,1289,1490,1606,1839,2004,2131,2149,2150,2192,2246,2247,2316,2335,2621,2735,2876,3084,3091,3371,3491,3569,3611,3678,3688,3690,3725,4015,4067,4088,4131,4162,4313,4609,5270,5327,5328,5329,5339,5359,5465,5627,5754,5912,6288,6416,6507,6648,7035,7040,7042,7048,7076,7094,7099,7168,7414,7474,7980,8761,8837,9162,9241,9315,10398,10413,10544,10627,10855,11…	ACTB,ACTG1,ADM,ANXA5,RHOA,AXL,DST,ZFP36L1,TSPO,CD44,CD59,CLIC1,CNN2,COL5A1,CCN2,DGKA,HBEGF,ELK3,EXT1,F2R,F2RL1,FBLN1,FGF1,FGF2,FLNA,FN1,GAS6,GLI1,GPX1,NRG1,HIF1A,TNC,CCN1,IL6,ILK,ITGA5,ITGB1,ITGB3,JUN,LOX,LYN,SMAD3,MAP1B,MCAM,MMP2,MYC,SERPINE2,PLAT,PLAU,PLAUR,PLEC,PLSCR1,PPARA,PROS1,PTK7,RAP2B,SAA1,MAP2K4,SLC1A3,SOD2,TFPI,TGFB1,TGFB2,TGFBR2,TIMP1,TLN1,TLR4,TPM1,VCL,WNT5A,TFPI2,PABPC4,CFLAR,DGKI,N…
16_Member	GO Biological Processes	GO:0009611	response to wounding	-18.356	-15.8713	95/435	60,71,133,308,387,558,667,677,706,960,966,1192,1265,1289,1490,1606,1839,2004,2131,2149,2150,2192,2246,2247,2316,2335,2621,2735,2876,3084,3091,3371,3491,3569,3611,3678,3688,3690,3725,4015,4067,4088,4131,4162,4313,4609,5270,5327,5328,5329,5339,5359,5465,5627,5754,5912,6288,6416,6507,6648,7035,7040,7042,7048,7076,7094,7099,7168,7414,7474,7980,8761,8837,9162,9241,9315,10398,10413,10544,10627,10855,11…	ACTB,ACTG1,ADM,ANXA5,RHOA,AXL,DST,ZFP36L1,TSPO,CD44,CD59,CLIC1,CNN2,COL5A1,CCN2,DGKA,HBEGF,ELK3,EXT1,F2R,F2RL1,FBLN1,FGF1,FGF2,FLNA,FN1,GAS6,GLI1,GPX1,NRG1,HIF1A,TNC,CCN1,IL6,ILK,ITGA5,ITGB1,ITGB3,JUN,LOX,LYN,SMAD3,MAP1B,MCAM,MMP2,MYC,SERPINE2,PLAT,PLAU,PLAUR,PLEC,PLSCR1,PPARA,PROS1,PTK7,RAP2B,SAA1,MAP2K4,SLC1A3,SOD2,TFPI,TGFB1,TGFB2,TGFBR2,TIMP1,TLN1,TLR4,TPM1,VCL,WNT5A,TFPI2,PABPC4,CFLAR,DGKI,N…
16_Member	GO Biological Processes	GO:0042060	wound healing	-17.819	-15.346	79/330	60,71,308,387,558,667,960,966,1192,1265,1289,1606,1839,2004,2131,2149,2150,2192,2246,2247,2316,2335,2621,2876,3084,3091,3491,3569,3611,3678,3688,3690,4015,4088,4162,5270,5327,5328,5329,5339,5359,5465,5627,5754,5912,6288,7035,7040,7042,7048,7076,7094,7099,7168,7414,7474,7980,8761,8837,9162,9241,10398,10413,10544,10627,10855,11234,23173,23499,23657,23671,26509,60681,81029,84959,84962,91782,131566,2…	ACTB,ACTG1,ANXA5,RHOA,AXL,DST,CD44,CD59,CLIC1,CNN2,COL5A1,DGKA,HBEGF,ELK3,EXT1,F2R,F2RL1,FBLN1,FGF1,FGF2,FLNA,FN1,GAS6,GPX1,NRG1,HIF1A,CCN1,IL6,ILK,ITGA5,ITGB1,ITGB3,LOX,SMAD3,MCAM,SERPINE2,PLAT,PLAU,PLAUR,PLEC,PLSCR1,PPARA,PROS1,PTK7,RAP2B,SAA1,TFPI,TGFB1,TGFB2,TGFBR2,TIMP1,TLN1,TLR4,TPM1,VCL,WNT5A,TFPI2,PABPC4,CFLAR,DGKI,NOG,MYL9,YAP1,PROCR,MYL12A,HPSE,HPS5,METAP1,MACF1,SLC7A11,TMEFF2,MYOF,FKBP…
16_Member	GO Biological Processes	GO:0050878	regulation of body fluid levels	-8.46074	-6.58396	65/371	60,71,100,133,231,308,558,857,966,1192,1606,2048,2131,2132,2149,2150,2191,2192,2313,2316,2335,2621,2697,2771,3037,3091,3569,3611,3690,4233,4939,5021,5054,5066,5270,5327,5328,5329,5339,5359,5627,5912,6288,7035,7057,7094,7372,7414,7980,8692,8761,9162,10019,10398,10544,10627,10855,11234,23173,23657,57493,84830,84959,114897,221037	ACTB,ACTG1,ADA,ADM,AKR1B1,ANXA5,AXL,CAV1,CD59,CLIC1,DGKA,EPHB2,EXT1,EXT2,F2R,F2RL1,FAP,FBLN1,FLI1,FLNA,FN1,GAS6,GJA1,GNAI2,HAS2,HIF1A,IL6,ILK,ITGB3,MET,OAS2,OXTR,SERPINE1,PAM,SERPINE2,PLAT,PLAU,PLAUR,PLEC,PLSCR1,PROS1,RAP2B,SAA1,TFPI,THBS1,TLN1,UMPS,VCL,TFPI2,HYAL2,PABPC4,DGKI,SH2B3,MYL9,PROCR,MYL12A,HPSE,HPS5,METAP1,SLC7A11,HEG1,ADTRP,UBASH3B,C1QTNF1,JMJD1C
16_Member	GO Biological Processes	GO:0007599	hemostasis	-8.06682	-6.23196	39/177	60,71,308,558,966,1192,1606,2149,2150,2192,2313,2316,2335,2621,3569,3611,3690,5270,5327,5328,5329,5359,5627,5912,6288,7035,7094,7414,7980,8761,9162,10398,10544,10627,11234,23173,23657,84959,221037	ACTB,ACTG1,ANXA5,AXL,CD59,CLIC1,DGKA,F2R,F2RL1,FBLN1,FLI1,FLNA,FN1,GAS6,IL6,ILK,ITGB3,SERPINE2,PLAT,PLAU,PLAUR,PLSCR1,PROS1,RAP2B,SAA1,TFPI,TLN1,VCL,TFPI2,PABPC4,DGKI,MYL9,PROCR,MYL12A,HPS5,METAP1,SLC7A11,UBASH3B,JMJD1C
16_Member	GO Biological Processes	GO:0007596	blood coagulation	-7.91189	-6.09145	38/172	60,71,308,558,966,1192,1606,2149,2150,2192,2316,2335,2621,3569,3611,3690,5270,5327,5328,5329,5359,5627,5912,6288,7035,7094,7414,7980,8761,9162,10398,10544,10627,11234,23173,23657,84959,221037	ACTB,ACTG1,ANXA5,AXL,CD59,CLIC1,DGKA,F2R,F2RL1,FBLN1,FLNA,FN1,GAS6,IL6,ILK,ITGB3,SERPINE2,PLAT,PLAU,PLAUR,PLSCR1,PROS1,RAP2B,SAA1,TFPI,TLN1,VCL,TFPI2,PABPC4,DGKI,MYL9,PROCR,MYL12A,HPS5,METAP1,SLC7A11,UBASH3B,JMJD1C
16_Member	GO Biological Processes	GO:0050817	coagulation	-7.76753	-5.96435	38/174	60,71,308,558,966,1192,1606,2149,2150,2192,2316,2335,2621,3569,3611,3690,5270,5327,5328,5329,5359,5627,5912,6288,7035,7094,7414,7980,8761,9162,10398,10544,10627,11234,23173,23657,84959,221037	ACTB,ACTG1,ANXA5,AXL,CD59,CLIC1,DGKA,F2R,F2RL1,FBLN1,FLNA,FN1,GAS6,IL6,ILK,ITGB3,SERPINE2,PLAT,PLAU,PLAUR,PLSCR1,PROS1,RAP2B,SAA1,TFPI,TLN1,VCL,TFPI2,PABPC4,DGKI,MYL9,PROCR,MYL12A,HPS5,METAP1,SLC7A11,UBASH3B,JMJD1C
16_Member	GO Biological Processes	GO:0070527	platelet aggregation	-6.12611	-4.53315	15/43	60,71,1192,2316,2335,3611,3690,5912,7094,7414,10398,10627,23173,23657,84959	ACTB,ACTG1,CLIC1,FLNA,FN1,ILK,ITGB3,RAP2B,TLN1,VCL,MYL9,MYL12A,METAP1,SLC7A11,UBASH3B
16_Member	GO Biological Processes	GO:0030168	platelet activation	-5.13712	-3.6761	22/96	60,71,558,1192,1606,2149,2316,2335,3569,3611,3690,5359,5912,6288,7094,7414,9162,10398,10627,23173,23657,84959	ACTB,ACTG1,AXL,CLIC1,DGKA,F2R,FLNA,FN1,IL6,ILK,ITGB3,PLSCR1,RAP2B,SAA1,TLN1,VCL,DGKI,MYL9,MYL12A,METAP1,SLC7A11,UBASH3B
16_Member	GO Biological Processes	GO:0034109	homotypic cell-cell adhesion	-4.15651	-2.84146	15/60	60,71,1192,2316,2335,3611,3690,5912,7094,7414,10398,10627,23173,23657,84959	ACTB,ACTG1,CLIC1,FLNA,FN1,ILK,ITGB3,RAP2B,TLN1,VCL,MYL9,MYL12A,METAP1,SLC7A11,UBASH3B
17_Summary	GO Biological Processes	GO:0030162	regulation of proteolysis	-18.1561	-15.6773	135/745	274,302,329,330,355,387,444,718,831,834,841,857,871,960,991,1075,1263,1294,1476,1490,1508,1522,1855,2023,2055,2149,2192,2295,2335,2534,2537,2621,2876,3428,3491,4035,4067,4088,4323,4609,4803,4824,4898,5054,5270,5271,5327,5328,5329,5366,5371,5468,5621,5627,5641,5696,5698,5743,6125,6135,6196,6197,6201,6281,6300,6386,6622,6695,6737,7035,7057,7076,7077,7187,7514,7980,8301,8434,8754,8837,8915,9097,9141…	BIN1,ANXA2,BIRC2,BIRC3,FAS,RHOA,ASPH,C3,CAST,CASP1,CASP8,CAV1,SERPINH1,CD44,CDC20,CTSC,PLK3,COL7A1,CSTB,CCN2,CTSB,CTSZ,DVL1,ENO1,CLN8,F2R,FBLN1,FOXF2,FN1,FYN,IFI6,GAS6,GPX1,IFI16,CCN1,LRP1,LYN,SMAD3,MMP14,MYC,NGF,NKX3-1,NRDC,SERPINE1,SERPINE2,SERPINB8,PLAT,PLAU,PLAUR,PMAIP1,PML,PPARG,PRNP,PROS1,LGMN,PSMB8,PSMB9,PTGS2,RPL5,RPL11,RPS6KA2,RPS6KA3,RPS7,S100A10,MAPK12,SDCBP,SNCA,SPOCK1,TRIM21,TFPI,THB…
17_Member	GO Biological Processes	GO:0030162	regulation of proteolysis	-18.1561	-15.6773	135/745	274,302,329,330,355,387,444,718,831,834,841,857,871,960,991,1075,1263,1294,1476,1490,1508,1522,1855,2023,2055,2149,2192,2295,2335,2534,2537,2621,2876,3428,3491,4035,4067,4088,4323,4609,4803,4824,4898,5054,5270,5271,5327,5328,5329,5366,5371,5468,5621,5627,5641,5696,5698,5743,6125,6135,6196,6197,6201,6281,6300,6386,6622,6695,6737,7035,7057,7076,7077,7187,7514,7980,8301,8434,8754,8837,8915,9097,9141…	BIN1,ANXA2,BIRC2,BIRC3,FAS,RHOA,ASPH,C3,CAST,CASP1,CASP8,CAV1,SERPINH1,CD44,CDC20,CTSC,PLK3,COL7A1,CSTB,CCN2,CTSB,CTSZ,DVL1,ENO1,CLN8,F2R,FBLN1,FOXF2,FN1,FYN,IFI6,GAS6,GPX1,IFI16,CCN1,LRP1,LYN,SMAD3,MMP14,MYC,NGF,NKX3-1,NRDC,SERPINE1,SERPINE2,SERPINB8,PLAT,PLAU,PLAUR,PMAIP1,PML,PPARG,PRNP,PROS1,LGMN,PSMB8,PSMB9,PTGS2,RPL5,RPL11,RPS6KA2,RPS6KA3,RPS7,S100A10,MAPK12,SDCBP,SNCA,SPOCK1,TRIM21,TFPI,THB…
17_Member	GO Biological Processes	GO:0052547	regulation of peptidase activity	-15.0103	-12.6838	91/456	274,302,329,330,355,387,444,718,831,834,841,857,871,960,1294,1476,1490,1508,2149,2192,2335,2534,2537,2621,2876,3428,3491,4035,4067,4088,4609,4803,4824,4898,5054,5270,5271,5329,5366,5371,5468,5621,5627,5641,5696,5698,5743,6197,6300,6622,6695,7035,7057,7076,7077,7980,8301,8434,8837,8915,9097,9141,9232,9647,10213,10395,10399,10892,11315,25816,26577,27018,27429,51232,51377,54205,54475,55075,55081,573…	BIN1,ANXA2,BIRC2,BIRC3,FAS,RHOA,ASPH,C3,CAST,CASP1,CASP8,CAV1,SERPINH1,CD44,COL7A1,CSTB,CCN2,CTSB,F2R,FBLN1,FN1,FYN,IFI6,GAS6,GPX1,IFI16,CCN1,LRP1,LYN,SMAD3,MYC,NGF,NKX3-1,NRDC,SERPINE1,SERPINE2,SERPINB8,PLAUR,PMAIP1,PML,PPARG,PRNP,PROS1,LGMN,PSMB8,PSMB9,PTGS2,RPS6KA3,MAPK12,SNCA,SPOCK1,TFPI,THBS1,TIMP1,TIMP2,TFPI2,PICALM,RECK,CFLAR,BCL10,USP14,PDCD5,PTTG1,PPM1F,PSMD14,DLC1,RACK1,MALT1,PARK7,TNFA…
17_Member	GO Biological Processes	GO:0052548	regulation of endopeptidase activity	-11.823	-9.65961	80/426	274,302,329,330,355,387,444,718,831,834,841,871,960,1294,1476,1490,2149,2534,2537,2621,2876,3428,3491,4067,4088,4609,4803,4824,4898,5054,5270,5271,5329,5366,5371,5468,5621,5627,5641,5696,5698,5743,6197,6622,6695,7035,7057,7076,7077,7980,8301,8434,8837,8915,9097,9141,9232,9647,10213,10395,10399,10892,11315,25816,27018,27429,51232,51377,54205,54475,55075,55081,64115,64780,79594,80759,114548,114769,…	BIN1,ANXA2,BIRC2,BIRC3,FAS,RHOA,ASPH,C3,CAST,CASP1,CASP8,SERPINH1,CD44,COL7A1,CSTB,CCN2,F2R,FYN,IFI6,GAS6,GPX1,IFI16,CCN1,LYN,SMAD3,MYC,NGF,NKX3-1,NRDC,SERPINE1,SERPINE2,SERPINB8,PLAUR,PMAIP1,PML,PPARG,PRNP,PROS1,LGMN,PSMB8,PSMB9,PTGS2,RPS6KA3,SNCA,SPOCK1,TFPI,THBS1,TIMP1,TIMP2,TFPI2,PICALM,RECK,CFLAR,BCL10,USP14,PDCD5,PTTG1,PPM1F,PSMD14,DLC1,RACK1,MALT1,PARK7,TNFAIP8,BEX3,HTRA2,CRIM1,UCHL5,CYCS,…
17_Member	GO Biological Processes	GO:0051346	negative regulation of hydrolase activity	-9.26431	-7.30185	67/371	25,274,301,302,329,330,341,402,636,718,831,871,960,1294,1476,1508,1676,2280,2537,2621,2771,2876,3428,4035,4803,5054,5270,5271,5329,5598,5621,5627,5743,5806,5962,5997,6059,6197,6622,6695,7035,7042,7057,7076,7077,7980,8301,8434,9097,9232,9734,10253,11315,23076,23143,23516,23645,25816,51232,51377,54475,54583,64780,114769,135228,261726,375484	ABL1,BIN1,ANXA1,ANXA2,BIRC2,BIRC3,APOC1,ARL2,BICD1,C3,CAST,SERPINH1,CD44,COL7A1,CSTB,CTSB,DFFA,FKBP1A,IFI6,GAS6,GNAI2,GPX1,IFI16,LRP1,NGF,SERPINE1,SERPINE2,SERPINB8,PLAUR,MAPK7,PRNP,PROS1,PTGS2,PTX3,RDX,RGS2,ABCE1,RPS6KA3,SNCA,SPOCK1,TFPI,TGFB2,THBS1,TIMP1,TIMP2,TFPI2,PICALM,RECK,USP14,PTTG1,HDAC9,SPRY2,PARK7,RRP1B,LRCH1,SLC39A14,PPP1R15A,TNFAIP8,CRIM1,UCHL5,NLE1,EGLN1,MICAL1,CARD16,CD109,TIPRL,S…
17_Member	GO Biological Processes	GO:0045861	negative regulation of proteolysis	-7.80134	-5.99235	61/352	274,302,329,330,718,831,871,960,1294,1476,1508,1522,2055,2537,2621,2876,3428,4035,4803,5054,5270,5271,5327,5328,5329,5371,5621,5627,5743,6125,6135,6197,6201,6386,6622,6695,6737,7035,7057,7076,7077,7980,8301,8434,9097,9232,9349,11315,25816,28996,29761,51232,51377,54475,55872,57805,64780,79094,114769,135228,375484	BIN1,ANXA2,BIRC2,BIRC3,C3,CAST,SERPINH1,CD44,COL7A1,CSTB,CTSB,CTSZ,CLN8,IFI6,GAS6,GPX1,IFI16,LRP1,NGF,SERPINE1,SERPINE2,SERPINB8,PLAT,PLAU,PLAUR,PML,PRNP,PROS1,PTGS2,RPL5,RPL11,RPS6KA3,RPS7,SDCBP,SNCA,SPOCK1,TRIM21,TFPI,THBS1,TIMP1,TIMP2,TFPI2,PICALM,RECK,USP14,PTTG1,RPL23,PARK7,TNFAIP8,HIPK2,USP25,CRIM1,UCHL5,NLE1,PBK,CCAR2,MICAL1,CHAC1,CARD16,CD109,SIMC1
17_Member	GO Biological Processes	GO:0010466	negative regulation of peptidase activity	-5.83089	-4.2787	45/262	274,302,329,330,718,831,871,960,1294,1476,1508,2537,2621,2876,3428,4035,4803,5054,5270,5271,5329,5621,5627,5743,6197,6622,6695,7035,7057,7076,7077,7980,8301,8434,9097,9232,11315,25816,51232,51377,54475,64780,114769,135228,375484	BIN1,ANXA2,BIRC2,BIRC3,C3,CAST,SERPINH1,CD44,COL7A1,CSTB,CTSB,IFI6,GAS6,GPX1,IFI16,LRP1,NGF,SERPINE1,SERPINE2,SERPINB8,PLAUR,PRNP,PROS1,PTGS2,RPS6KA3,SNCA,SPOCK1,TFPI,THBS1,TIMP1,TIMP2,TFPI2,PICALM,RECK,USP14,PTTG1,PARK7,TNFAIP8,CRIM1,UCHL5,NLE1,MICAL1,CARD16,CD109,SIMC1
17_Member	GO Biological Processes	GO:0010951	negative regulation of endopeptidase activity	-5.19487	-3.72417	42/251	274,302,329,330,718,831,871,960,1294,1476,2537,2621,2876,3428,4803,5054,5270,5271,5329,5621,5627,5743,6197,6622,6695,7035,7057,7076,7077,7980,8301,8434,9097,9232,11315,25816,51232,51377,54475,64780,114769,135228	BIN1,ANXA2,BIRC2,BIRC3,C3,CAST,SERPINH1,CD44,COL7A1,CSTB,IFI6,GAS6,GPX1,IFI16,NGF,SERPINE1,SERPINE2,SERPINB8,PLAUR,PRNP,PROS1,PTGS2,RPS6KA3,SNCA,SPOCK1,TFPI,THBS1,TIMP1,TIMP2,TFPI2,PICALM,RECK,USP14,PTTG1,PARK7,TNFAIP8,CRIM1,UCHL5,NLE1,MICAL1,CARD16,CD109
17_Member	GO Biological Processes	GO:2000117	negative regulation of cysteine-type endopeptidase activity	-3.84508	-2.5689	18/85	329,330,831,960,2537,2621,2876,3428,5329,5743,6197,6622,7057,11315,25816,54475,64780,114769	BIRC2,BIRC3,CAST,CD44,IFI6,GAS6,GPX1,IFI16,PLAUR,PTGS2,RPS6KA3,SNCA,THBS1,PARK7,TNFAIP8,NLE1,MICAL1,CARD16
17_Member	GO Biological Processes	GO:0043154	negative regulation of cysteine-type endopeptidase activity involved in apoptotic process	-3.3862	-2.18853	16/77	329,330,960,2537,2621,2876,5329,5743,6197,6622,7057,11315,25816,54475,64780,114769	BIRC2,BIRC3,CD44,IFI6,GAS6,GPX1,PLAUR,PTGS2,RPS6KA3,SNCA,THBS1,PARK7,TNFAIP8,NLE1,MICAL1,CARD16
18_Summary	GO Biological Processes	GO:0009792	embryo development ending in birth or egg hatching	-17.5242	-15.057	122/653	25,90,100,133,472,579,639,677,824,841,860,891,1051,1111,1437,1627,1855,1856,1889,1956,1969,2034,2068,2131,2182,2247,2296,2303,2395,2535,2627,2637,2697,3091,3198,3200,3201,3364,3373,3491,3688,3726,3976,4071,4088,4097,4154,4245,4323,4522,4609,4643,4678,4751,4824,4863,4904,5216,5311,5362,5727,5754,5954,6201,6474,6491,6497,6935,6949,7040,7042,7048,7205,7291,7474,7798,8061,8531,8533,8882,8894,8915,902…	ABL1,ACVR1,ADA,ADM,ATM,NKX3-2,PRDM1,ZFP36L1,CAPN2,CASP8,RUNX2,CCNB1,CEBPB,CHEK1,CSF2,DBN1,DVL1,DVL2,ECE1,EGFR,EPHA2,EPAS1,ERCC2,EXT1,ACSL4,FGF2,FOXC1,FOXC2,FXN,FZD2,GATA6,GBX2,GJA1,HIF1A,HOXA1,HOXA3,HOXA4,HUS1,HYAL1,CCN1,ITGB1,JUNB,LIF,TM4SF1,SMAD3,MAFG,MBNL1,MGAT1,MMP14,MTHFD1,MYC,MYO1E,NASP,NEK2,NKX3-1,NPAT,YBX1,PFN1,PKD2,PLXNA2,PTCH1,PTK7,RCN1,RPS7,SHOX2,STIL,SKI,ZEB1,TCOF1,TGFB1,TGFB2,TGFBR2,…
18_Member	GO Biological Processes	GO:0009792	embryo development ending in birth or egg hatching	-17.5242	-15.057	122/653	25,90,100,133,472,579,639,677,824,841,860,891,1051,1111,1437,1627,1855,1856,1889,1956,1969,2034,2068,2131,2182,2247,2296,2303,2395,2535,2627,2637,2697,3091,3198,3200,3201,3364,3373,3491,3688,3726,3976,4071,4088,4097,4154,4245,4323,4522,4609,4643,4678,4751,4824,4863,4904,5216,5311,5362,5727,5754,5954,6201,6474,6491,6497,6935,6949,7040,7042,7048,7205,7291,7474,7798,8061,8531,8533,8882,8894,8915,902…	ABL1,ACVR1,ADA,ADM,ATM,NKX3-2,PRDM1,ZFP36L1,CAPN2,CASP8,RUNX2,CCNB1,CEBPB,CHEK1,CSF2,DBN1,DVL1,DVL2,ECE1,EGFR,EPHA2,EPAS1,ERCC2,EXT1,ACSL4,FGF2,FOXC1,FOXC2,FXN,FZD2,GATA6,GBX2,GJA1,HIF1A,HOXA1,HOXA3,HOXA4,HUS1,HYAL1,CCN1,ITGB1,JUNB,LIF,TM4SF1,SMAD3,MAFG,MBNL1,MGAT1,MMP14,MTHFD1,MYC,MYO1E,NASP,NEK2,NKX3-1,NPAT,YBX1,PFN1,PKD2,PLXNA2,PTCH1,PTK7,RCN1,RPS7,SHOX2,STIL,SKI,ZEB1,TCOF1,TGFB1,TGFB2,TGFBR2,…
18_Member	GO Biological Processes	GO:0043009	chordate embryonic development	-16.944	-14.5097	118/632	25,90,100,133,472,579,639,677,824,841,860,891,1051,1111,1437,1627,1855,1856,1889,1956,1969,2034,2068,2131,2296,2303,2535,2627,2637,2697,3091,3198,3200,3201,3373,3491,3688,3726,3976,4071,4088,4097,4154,4245,4323,4522,4609,4643,4678,4751,4824,4863,4904,5216,5311,5362,5727,5754,5954,6201,6474,6491,6497,6935,6949,7040,7042,7048,7205,7291,7474,7798,8061,8531,8533,8882,8894,8915,9021,9096,9221,9241,958…	ABL1,ACVR1,ADA,ADM,ATM,NKX3-2,PRDM1,ZFP36L1,CAPN2,CASP8,RUNX2,CCNB1,CEBPB,CHEK1,CSF2,DBN1,DVL1,DVL2,ECE1,EGFR,EPHA2,EPAS1,ERCC2,EXT1,FOXC1,FOXC2,FZD2,GATA6,GBX2,GJA1,HIF1A,HOXA1,HOXA3,HOXA4,HYAL1,CCN1,ITGB1,JUNB,LIF,TM4SF1,SMAD3,MAFG,MBNL1,MGAT1,MMP14,MTHFD1,MYC,MYO1E,NASP,NEK2,NKX3-1,NPAT,YBX1,PFN1,PKD2,PLXNA2,PTCH1,PTK7,RCN1,RPS7,SHOX2,STIL,SKI,ZEB1,TCOF1,TGFB1,TGFB2,TGFBR2,TRIP6,TWIST1,WNT5A,L…
18_Member	GO Biological Processes	GO:0048598	embryonic morphogenesis	-16.1216	-13.718	109/576	25,90,133,579,677,860,1284,1291,1294,1295,1303,1855,1856,1889,1969,2022,2048,2114,2131,2132,2200,2201,2202,2247,2295,2296,2303,2335,2535,2627,2637,2697,2735,3091,3142,3198,3200,3201,3373,3491,3624,3675,3678,3685,3688,3690,3912,4088,4154,4237,4313,4323,4522,4621,4904,5216,5311,5727,5754,6194,6201,6474,6491,6497,6935,7040,7041,7042,7048,7291,7296,7424,7473,7474,7545,7798,8091,8434,8915,9021,9096,92…	ABL1,ACVR1,ADM,NKX3-2,ZFP36L1,RUNX2,COL4A2,COL6A1,COL7A1,COL8A1,COL12A1,DVL1,DVL2,ECE1,EPHA2,ENG,EPHB2,ETS2,EXT1,EXT2,FBN1,FBN2,EFEMP1,FGF2,FOXF2,FOXC1,FOXC2,FN1,FZD2,GATA6,GBX2,GJA1,GLI1,HIF1A,HLX,HOXA1,HOXA3,HOXA4,HYAL1,CCN1,INHBA,ITGA3,ITGA5,ITGAV,ITGB1,ITGB3,LAMB1,SMAD3,MBNL1,MFAP2,MMP2,MMP14,MTHFD1,MYH3,YBX1,PFN1,PKD2,PTCH1,PTK7,RPS6,RPS7,SHOX2,STIL,SKI,ZEB1,TGFB1,TGFB1I1,TGFB2,TGFBR2,TWIST1…
18_Member	GO Biological Processes	GO:0048568	embryonic organ development	-10.8239	-8.73108	80/445	90,100,133,579,639,677,841,860,1051,1305,1437,1855,1856,1889,1956,1969,2022,2034,2048,2067,2200,2201,2202,2295,2296,2303,2323,2535,2637,2697,2735,3091,3142,3198,3200,3201,3373,3491,3576,3726,3976,4088,4237,4297,4323,4522,5311,5727,5754,6474,6491,6935,7003,7040,7042,7048,7291,7474,7545,8563,9021,9096,9241,9645,10019,10253,10413,25902,25949,27042,28996,50515,55081,55212,55773,56034,57728,65979,1444…	ACVR1,ADA,ADM,NKX3-2,PRDM1,ZFP36L1,CASP8,RUNX2,CEBPB,COL13A1,CSF2,DVL1,DVL2,ECE1,EGFR,EPHA2,ENG,EPAS1,EPHB2,ERCC1,FBN1,FBN2,EFEMP1,FOXF2,FOXC1,FOXC2,FLT3LG,FZD2,GBX2,GJA1,GLI1,HIF1A,HLX,HOXA1,HOXA3,HOXA4,HYAL1,CCN1,CXCL8,JUNB,LIF,SMAD3,MFAP2,KMT2A,MMP14,MTHFD1,PKD2,PTCH1,PTK7,SHOX2,STIL,ZEB1,TEAD1,TGFB1,TGFB2,TGFBR2,TWIST1,WNT5A,ZIC1,THOC5,SOCS3,TBX18,NOG,MICAL2,SH2B3,SPRY2,YAP1,MTHFD1L,SYF2,UTP2…
18_Member	GO Biological Processes	GO:0001701	in utero embryonic development	-9.11754	-7.18068	68/382	90,100,133,639,677,824,841,891,1051,1111,1437,1627,1956,2034,2068,2296,2627,2697,3091,3491,3688,3726,3976,4071,4088,4097,4154,4245,4609,4643,4678,4751,4863,4904,5311,5727,5954,6491,7048,7291,8061,8531,8533,8882,8894,9021,9241,9644,10413,23764,25949,50515,53918,54475,57142,57493,57679,57728,57820,60681,64359,79621,80790,81565,84072,123920,144455,203286	ACVR1,ADA,ADM,PRDM1,ZFP36L1,CAPN2,CASP8,CCNB1,CEBPB,CHEK1,CSF2,DBN1,EGFR,EPAS1,ERCC2,FOXC1,GATA6,GJA1,HIF1A,CCN1,ITGB1,JUNB,LIF,TM4SF1,SMAD3,MAFG,MBNL1,MGAT1,MYC,MYO1E,NASP,NEK2,NPAT,YBX1,PKD2,PTCH1,RCN1,STIL,TGFBR2,TWIST1,FOSL1,YBX3,COPS3,ZPR1,EIF2S2,SOCS3,NOG,SH3PXD2A,YAP1,MAFF,SYF2,CHST11,PELO,NLE1,RTN4,HEG1,ALS2,WDR19,CCNB1IP1,FKBP10,NXN,RNASEH2B,CMIP,NDEL1,HORMAD1,CMTM3,E2F7,ANKS6
18_Member	GO Biological Processes	GO:0021915	neural tube development	-8.2971	-6.43757	36/153	25,133,677,1855,1856,1969,2535,2637,3091,4522,5216,5311,5362,5727,5754,6201,6491,6497,7040,7042,7291,7474,7798,8915,9241,9585,10395,11146,25902,55081,55182,57728,65979,84314,199221,200894	ABL1,ADM,ZFP36L1,DVL1,DVL2,EPHA2,FZD2,GBX2,HIF1A,MTHFD1,PFN1,PKD2,PLXNA2,PTCH1,PTK7,RPS7,STIL,SKI,TGFB1,TGFB2,TWIST1,WNT5A,LUZP1,BCL10,NOG,KIF20B,DLC1,GLMN,MTHFD1L,IFT57,RNF220,WDR19,PHACTR4,TMEM107,DZIP1L,ARL13B
18_Member	GO Biological Processes	GO:0014020	primary neural tube formation	-7.60387	-5.81919	26/95	25,133,1855,1856,2535,3091,4522,5216,5727,5754,6201,6491,6497,7040,7042,7291,7474,7798,8915,9241,9585,10395,11146,25902,55081,65979	ABL1,ADM,DVL1,DVL2,FZD2,HIF1A,MTHFD1,PFN1,PTCH1,PTK7,RPS7,STIL,SKI,TGFB1,TGFB2,TWIST1,WNT5A,LUZP1,BCL10,NOG,KIF20B,DLC1,GLMN,MTHFD1L,IFT57,PHACTR4
18_Member	GO Biological Processes	GO:0001843	neural tube closure	-6.93795	-5.22836	24/89	25,133,1855,1856,2535,4522,5216,5727,5754,6201,6491,6497,7040,7042,7291,7474,8915,9241,9585,10395,11146,25902,55081,65979	ABL1,ADM,DVL1,DVL2,FZD2,MTHFD1,PFN1,PTCH1,PTK7,RPS7,STIL,SKI,TGFB1,TGFB2,TWIST1,WNT5A,BCL10,NOG,KIF20B,DLC1,GLMN,MTHFD1L,IFT57,PHACTR4
18_Member	GO Biological Processes	GO:0060606	tube closure	-6.83798	-5.14792	24/90	25,133,1855,1856,2535,4522,5216,5727,5754,6201,6491,6497,7040,7042,7291,7474,8915,9241,9585,10395,11146,25902,55081,65979	ABL1,ADM,DVL1,DVL2,FZD2,MTHFD1,PFN1,PTCH1,PTK7,RPS7,STIL,SKI,TGFB1,TGFB2,TWIST1,WNT5A,BCL10,NOG,KIF20B,DLC1,GLMN,MTHFD1L,IFT57,PHACTR4
18_Member	GO Biological Processes	GO:0001841	neural tube formation	-6.8295	-5.1423	26/103	25,133,1855,1856,2535,3091,4522,5216,5727,5754,6201,6491,6497,7040,7042,7291,7474,7798,8915,9241,9585,10395,11146,25902,55081,65979	ABL1,ADM,DVL1,DVL2,FZD2,HIF1A,MTHFD1,PFN1,PTCH1,PTK7,RPS7,STIL,SKI,TGFB1,TGFB2,TWIST1,WNT5A,LUZP1,BCL10,NOG,KIF20B,DLC1,GLMN,MTHFD1L,IFT57,PHACTR4
18_Member	GO Biological Processes	GO:0048562	embryonic organ morphogenesis	-5.9825	-4.40748	49/292	90,579,860,1855,1856,1969,2022,2048,2200,2201,2202,2295,2303,2535,2637,2697,2735,3091,3142,3198,3200,3201,3373,4088,4237,4323,4522,5311,5754,6474,6491,6935,7048,7291,7474,7545,9096,9241,9645,10253,10413,25902,28996,50515,55081,55212,57728,65979,200894	ACVR1,NKX3-2,RUNX2,DVL1,DVL2,EPHA2,ENG,EPHB2,FBN1,FBN2,EFEMP1,FOXF2,FOXC2,FZD2,GBX2,GJA1,GLI1,HIF1A,HLX,HOXA1,HOXA3,HOXA4,HYAL1,SMAD3,MFAP2,MMP14,MTHFD1,PKD2,PTK7,SHOX2,STIL,ZEB1,TGFBR2,TWIST1,WNT5A,ZIC1,TBX18,NOG,MICAL2,SPRY2,YAP1,MTHFD1L,HIPK2,CHST11,IFT57,BBS7,WDR19,PHACTR4,ARL13B
18_Member	GO Biological Processes	GO:0016331	morphogenesis of embryonic epithelium	-5.88971	-4.3291	30/143	25,133,1855,1856,2535,3091,4522,5216,5727,5754,6201,6491,6497,7040,7041,7042,7291,7424,7474,7798,8915,9096,9241,9585,10395,11146,25902,55081,64398,65979	ABL1,ADM,DVL1,DVL2,FZD2,HIF1A,MTHFD1,PFN1,PTCH1,PTK7,RPS7,STIL,SKI,TGFB1,TGFB1I1,TGFB2,TWIST1,VEGFC,WNT5A,LUZP1,BCL10,TBX18,NOG,KIF20B,DLC1,GLMN,MTHFD1L,IFT57,PALS1,PHACTR4
18_Member	GO Biological Processes	GO:0035148	tube formation	-5.69234	-4.16117	30/146	25,133,1855,1856,2535,3091,3198,4522,5216,5727,5754,6201,6491,6497,7040,7042,7052,7291,7474,7798,8915,9241,9270,9585,10395,11146,25902,55081,65979,84913	ABL1,ADM,DVL1,DVL2,FZD2,HIF1A,HOXA1,MTHFD1,PFN1,PTCH1,PTK7,RPS7,STIL,SKI,TGFB1,TGFB2,TGM2,TWIST1,WNT5A,LUZP1,BCL10,NOG,ITGB1BP1,KIF20B,DLC1,GLMN,MTHFD1L,IFT57,PHACTR4,ATOH8
18_Member	GO Biological Processes	GO:0001838	embryonic epithelial tube formation	-5.32557	-3.84141	26/122	25,133,1855,1856,2535,3091,4522,5216,5727,5754,6201,6491,6497,7040,7042,7291,7474,7798,8915,9241,9585,10395,11146,25902,55081,65979	ABL1,ADM,DVL1,DVL2,FZD2,HIF1A,MTHFD1,PFN1,PTCH1,PTK7,RPS7,STIL,SKI,TGFB1,TGFB2,TWIST1,WNT5A,LUZP1,BCL10,NOG,KIF20B,DLC1,GLMN,MTHFD1L,IFT57,PHACTR4
18_Member	GO Biological Processes	GO:0072175	epithelial tube formation	-4.80321	-3.38404	26/130	25,133,1855,1856,2535,3091,4522,5216,5727,5754,6201,6491,6497,7040,7042,7291,7474,7798,8915,9241,9585,10395,11146,25902,55081,65979	ABL1,ADM,DVL1,DVL2,FZD2,HIF1A,MTHFD1,PFN1,PTCH1,PTK7,RPS7,STIL,SKI,TGFB1,TGFB2,TWIST1,WNT5A,LUZP1,BCL10,NOG,KIF20B,DLC1,GLMN,MTHFD1L,IFT57,PHACTR4
19_Summary	GO Biological Processes	GO:0060341	regulation of cellular localization	-17.1194	-14.669	131/733	60,136,302,391,493,627,636,677,817,857,1000,1263,1742,1778,1956,1969,2037,2048,2241,2316,2534,2621,2633,2770,3091,3566,3675,3688,3843,3976,4000,4035,4067,4088,4131,4323,4478,5019,5026,5108,5371,5562,5621,5743,5784,5962,6386,6526,6672,6711,6717,6769,6844,7040,7443,7514,7531,7545,8301,8314,8536,8609,8692,8882,8898,9141,9212,9221,9270,9419,9482,9585,9972,10399,10403,10413,10575,10979,11142,11149,113…	ACTB,ADORA2B,ANXA2,RHOG,ATP2B4,BDNF,BICD1,ZFP36L1,CAMK2D,CAV1,CDH2,PLK3,DLG4,DYNC1H1,EGFR,EPHA2,EPB41L2,EPHB2,FER,FLNA,FYN,GAS6,GBP1,GNAI1,HIF1A,IL4R,ITGA3,ITGB1,IPO5,LIF,LMNA,LRP1,LYN,SMAD3,MAP1B,MMP14,MSN,OXCT1,P2RX5,PCM1,PML,PRKAA1,PRNP,PTGS2,PTPN14,RDX,SDCBP,SLC5A3,SP100,SPTBN1,SRI,STAC,VAMP2,TGFB1,VRK1,XPO1,YWHAE,ZIC1,PICALM,BAP1,CAMK1,KLF7,HYAL2,ZPR1,MTMR2,PDCD5,AURKB,NOLC1,ITGB1BP1,CRIPT,S…
19_Member	GO Biological Processes	GO:0060341	regulation of cellular localization	-17.1194	-14.669	131/733	60,136,302,391,493,627,636,677,817,857,1000,1263,1742,1778,1956,1969,2037,2048,2241,2316,2534,2621,2633,2770,3091,3566,3675,3688,3843,3976,4000,4035,4067,4088,4131,4323,4478,5019,5026,5108,5371,5562,5621,5743,5784,5962,6386,6526,6672,6711,6717,6769,6844,7040,7443,7514,7531,7545,8301,8314,8536,8609,8692,8882,8898,9141,9212,9221,9270,9419,9482,9585,9972,10399,10403,10413,10575,10979,11142,11149,113…	ACTB,ADORA2B,ANXA2,RHOG,ATP2B4,BDNF,BICD1,ZFP36L1,CAMK2D,CAV1,CDH2,PLK3,DLG4,DYNC1H1,EGFR,EPHA2,EPB41L2,EPHB2,FER,FLNA,FYN,GAS6,GBP1,GNAI1,HIF1A,IL4R,ITGA3,ITGB1,IPO5,LIF,LMNA,LRP1,LYN,SMAD3,MAP1B,MMP14,MSN,OXCT1,P2RX5,PCM1,PML,PRKAA1,PRNP,PTGS2,PTPN14,RDX,SDCBP,SLC5A3,SP100,SPTBN1,SRI,STAC,VAMP2,TGFB1,VRK1,XPO1,YWHAE,ZIC1,PICALM,BAP1,CAMK1,KLF7,HYAL2,ZPR1,MTMR2,PDCD5,AURKB,NOLC1,ITGB1BP1,CRIPT,S…
19_Member	GO Biological Processes	GO:1903829	positive regulation of protein localization	-14.5715	-12.2648	89/448	322,391,493,636,1263,1742,1855,1956,1969,2037,2048,2150,2182,2316,2534,2621,2770,3091,3675,3688,3843,3976,4035,4088,4478,4628,4825,5019,5108,5468,5562,5621,5743,5962,6526,6711,6717,6769,6844,7040,7042,7099,7424,7443,7474,7531,7545,8314,8536,8660,8692,8754,8882,9141,9270,9585,10399,10403,10413,10575,10979,11315,22873,23255,25937,26354,27429,29098,29775,29801,51100,51201,51496,54741,54984,55135,557…	APBB1,RHOG,ATP2B4,BICD1,PLK3,DLG4,DVL1,EGFR,EPHA2,EPB41L2,EPHB2,F2RL1,ACSL4,FLNA,FYN,GAS6,GNAI1,HIF1A,ITGA3,ITGB1,IPO5,LIF,LRP1,SMAD3,MSN,MYH10,NKX6-1,OXCT1,PCM1,PPARG,PRKAA1,PRNP,PTGS2,RDX,SLC5A3,SPTBN1,SRI,STAC,VAMP2,TGFB1,TGFB2,TLR4,VEGFC,VRK1,WNT5A,YWHAE,ZIC1,BAP1,CAMK1,IRS2,HYAL2,ADAM9,ZPR1,PDCD5,ITGB1BP1,KIF20B,RACK1,NDC80,YAP1,CCT4,FERMT2,PARK7,DZIP1,MTCL1,WWTR1,GNL3,HTRA2,RANGRF,CARD10,ZD…
19_Member	GO Biological Processes	GO:0070201	regulation of establishment of protein localization	-9.28336	-7.31493	85/520	322,1263,2149,2150,2182,2316,2534,2621,3091,3312,3569,3843,3996,4088,4628,4825,4856,5019,5066,5108,5468,5562,5621,5743,5784,6288,6566,6672,6717,6844,7040,7042,7099,7424,7514,7531,7545,8314,8536,8609,8660,8692,8754,8882,9141,9221,9270,9585,9647,9786,10312,10399,10575,11142,11315,23255,23657,26056,27429,29969,51009,51100,51201,51496,51715,53371,54741,55135,55432,55754,56262,57120,57555,64175,65018,…	APBB1,PLK3,F2R,F2RL1,ACSL4,FLNA,FYN,GAS6,HIF1A,HSPA8,IL6,IPO5,LLGL1,SMAD3,MYH10,NKX6-1,CCN3,OXCT1,PAM,PCM1,PPARG,PRKAA1,PRNP,PTGS2,PTPN14,SAA1,SLC16A1,SP100,SRI,VAMP2,TGFB1,TGFB2,TLR4,VEGFC,XPO1,YWHAE,ZIC1,BAP1,CAMK1,KLF7,IRS2,HYAL2,ADAM9,ZPR1,PDCD5,NOLC1,ITGB1BP1,KIF20B,PPM1F,KIAA0586,TCIRG1,RACK1,CCT4,PKIG,PARK7,MTCL1,SLC7A11,RAB11FIP5,HTRA2,MDFIC,DERL2,SH3GLB1,ZDHHC2,CTDSPL2,RAB23,NUP54,LEPROT…
19_Member	GO Biological Processes	GO:0051223	regulation of protein transport	-8.90085	-6.99053	81/495	322,1263,2149,2150,2182,2316,2534,2621,3091,3312,3569,3843,3996,4088,4628,4825,4856,5019,5066,5108,5468,5562,5621,5743,5784,6288,6566,6672,6717,6844,7040,7042,7099,7424,7514,7531,7545,8314,8536,8609,8660,8692,8754,8882,9141,9221,9270,9585,9647,10312,10399,11142,11315,23255,23657,26056,27429,29969,51009,51100,51201,51496,51715,53371,54741,55432,55754,56262,57120,57555,64175,65018,79628,79899,79971…	APBB1,PLK3,F2R,F2RL1,ACSL4,FLNA,FYN,GAS6,HIF1A,HSPA8,IL6,IPO5,LLGL1,SMAD3,MYH10,NKX6-1,CCN3,OXCT1,PAM,PCM1,PPARG,PRKAA1,PRNP,PTGS2,PTPN14,SAA1,SLC16A1,SP100,SRI,VAMP2,TGFB1,TGFB2,TLR4,VEGFC,XPO1,YWHAE,ZIC1,BAP1,CAMK1,KLF7,IRS2,HYAL2,ADAM9,ZPR1,PDCD5,NOLC1,ITGB1BP1,KIF20B,PPM1F,TCIRG1,RACK1,PKIG,PARK7,MTCL1,SLC7A11,RAB11FIP5,HTRA2,MDFIC,DERL2,SH3GLB1,ZDHHC2,CTDSPL2,RAB23,NUP54,LEPROT,YOD1,TMEM30A,…
19_Member	GO Biological Processes	GO:0033157	regulation of intracellular protein transport	-6.96234	-5.25076	43/224	1263,2316,2534,2621,3843,4088,5108,5562,5621,5743,5784,6672,6844,7040,7514,7531,7545,8314,8536,8692,8882,9141,9221,9270,9585,11142,11315,23255,27429,29969,51009,51100,51201,51496,51715,53371,54741,55432,55754,65018,79628,79899,81565	PLK3,FLNA,FYN,GAS6,IPO5,SMAD3,PCM1,PRKAA1,PRNP,PTGS2,PTPN14,SP100,VAMP2,TGFB1,XPO1,YWHAE,ZIC1,BAP1,CAMK1,HYAL2,ZPR1,PDCD5,NOLC1,ITGB1BP1,KIF20B,PKIG,PARK7,MTCL1,HTRA2,MDFIC,DERL2,SH3GLB1,ZDHHC2,CTDSPL2,RAB23,NUP54,LEPROT,YOD1,TMEM30A,PINK1,SH3TC2,PRR5L,NDEL1
19_Member	GO Biological Processes	GO:0032386	regulation of intracellular transport	-6.44352	-4.80472	55/332	302,1263,1778,2316,2534,2621,3843,4088,4131,4478,5108,5562,5621,5743,5784,5962,6672,6844,7040,7514,7531,7545,8314,8536,8692,8882,8898,9141,9221,9270,9585,9972,11142,11149,11315,23255,27429,29969,30846,51009,51100,51201,51496,51715,53371,54741,55432,55754,65018,79628,79899,81555,81565,85366,116150	ANXA2,PLK3,DYNC1H1,FLNA,FYN,GAS6,IPO5,SMAD3,MAP1B,MSN,PCM1,PRKAA1,PRNP,PTGS2,PTPN14,RDX,SP100,VAMP2,TGFB1,XPO1,YWHAE,ZIC1,BAP1,CAMK1,HYAL2,ZPR1,MTMR2,PDCD5,NOLC1,ITGB1BP1,KIF20B,NUP153,PKIG,BVES,PARK7,MTCL1,HTRA2,MDFIC,EHD2,DERL2,SH3GLB1,ZDHHC2,CTDSPL2,RAB23,NUP54,LEPROT,YOD1,TMEM30A,PINK1,SH3TC2,PRR5L,YIPF5,NDEL1,MYLK2,NUS1
19_Member	GO Biological Processes	GO:1904951	positive regulation of establishment of protein localization	-6.34499	-4.71625	52/309	322,1263,2150,2182,2316,2534,2621,3091,3843,4088,4628,4825,5019,5108,5468,5562,5621,5743,6717,6844,7040,7042,7099,7424,7531,7545,8314,8536,8660,8692,8754,8882,9141,9270,9585,10399,10575,23255,27429,51100,51201,51496,54741,55135,55754,56262,57555,65018,79899,79971,90550,153241	APBB1,PLK3,F2RL1,ACSL4,FLNA,FYN,GAS6,HIF1A,IPO5,SMAD3,MYH10,NKX6-1,OXCT1,PCM1,PPARG,PRKAA1,PRNP,PTGS2,SRI,VAMP2,TGFB1,TGFB2,TLR4,VEGFC,YWHAE,ZIC1,BAP1,CAMK1,IRS2,HYAL2,ADAM9,ZPR1,PDCD5,ITGB1BP1,KIF20B,RACK1,CCT4,MTCL1,HTRA2,SH3GLB1,ZDHHC2,CTDSPL2,LEPROT,WRAP53,TMEM30A,LRRC8A,NLGN2,PINK1,PRR5L,WLS,MCU,CEP120
19_Member	GO Biological Processes	GO:0051222	positive regulation of protein transport	-5.93827	-4.36979	49/293	322,1263,2150,2182,2316,2534,2621,3091,3843,4088,4628,4825,5019,5108,5468,5562,5621,5743,6717,6844,7040,7042,7099,7424,7531,7545,8314,8536,8660,8692,8754,8882,9141,9270,9585,10399,23255,27429,51100,51201,51496,54741,55754,56262,57555,65018,79899,79971,90550	APBB1,PLK3,F2RL1,ACSL4,FLNA,FYN,GAS6,HIF1A,IPO5,SMAD3,MYH10,NKX6-1,OXCT1,PCM1,PPARG,PRKAA1,PRNP,PTGS2,SRI,VAMP2,TGFB1,TGFB2,TLR4,VEGFC,YWHAE,ZIC1,BAP1,CAMK1,IRS2,HYAL2,ADAM9,ZPR1,PDCD5,ITGB1BP1,KIF20B,RACK1,MTCL1,HTRA2,SH3GLB1,ZDHHC2,CTDSPL2,LEPROT,TMEM30A,LRRC8A,NLGN2,PINK1,PRR5L,WLS,MCU
19_Member	GO Biological Processes	GO:1900180	regulation of protein localization to nucleus	-5.64149	-4.11755	28/132	2316,2534,3843,3976,4000,4088,5743,7040,7545,8692,8882,9221,10413,10575,10979,11142,11315,25885,25937,26524,29775,29969,51208,51715,53371,54984,84662,151636	FLNA,FYN,IPO5,LIF,LMNA,SMAD3,PTGS2,TGFB1,ZIC1,HYAL2,ZPR1,NOLC1,YAP1,CCT4,FERMT2,PKIG,PARK7,POLR1A,WWTR1,LATS2,CARD10,MDFIC,CLDN18,RAB23,NUP54,PINX1,GLIS2,DTX3L
19_Member	GO Biological Processes	GO:0032388	positive regulation of intracellular transport	-5.3725	-3.88416	36/198	302,1263,1778,2316,2534,2621,3843,4088,4478,5108,5562,5621,5743,5962,6844,7040,7531,7545,8314,8536,8692,8882,8898,9141,9270,9585,23255,27429,30846,51100,51201,51496,54741,55754,65018,79899	ANXA2,PLK3,DYNC1H1,FLNA,FYN,GAS6,IPO5,SMAD3,MSN,PCM1,PRKAA1,PRNP,PTGS2,RDX,VAMP2,TGFB1,YWHAE,ZIC1,BAP1,CAMK1,HYAL2,ZPR1,MTMR2,PDCD5,ITGB1BP1,KIF20B,MTCL1,HTRA2,EHD2,SH3GLB1,ZDHHC2,CTDSPL2,LEPROT,TMEM30A,PINK1,PRR5L
19_Member	GO Biological Processes	GO:0090316	positive regulation of intracellular protein transport	-5.08204	-3.62662	30/156	1263,2316,2534,2621,3843,4088,5108,5562,5621,5743,6844,7040,7531,7545,8314,8536,8692,8882,9141,9270,9585,23255,27429,51100,51201,51496,54741,55754,65018,79899	PLK3,FLNA,FYN,GAS6,IPO5,SMAD3,PCM1,PRKAA1,PRNP,PTGS2,VAMP2,TGFB1,YWHAE,ZIC1,BAP1,CAMK1,HYAL2,ZPR1,PDCD5,ITGB1BP1,KIF20B,MTCL1,HTRA2,SH3GLB1,ZDHHC2,CTDSPL2,LEPROT,TMEM30A,PINK1,PRR5L
19_Member	GO Biological Processes	GO:0046822	regulation of nucleocytoplasmic transport	-4.55372	-3.17366	22/104	2316,2621,3843,4088,5743,5784,6672,7040,7514,7531,7545,8536,8692,8882,9221,9972,11142,11315,29969,51496,51715,53371	FLNA,GAS6,IPO5,SMAD3,PTGS2,PTPN14,SP100,TGFB1,XPO1,YWHAE,ZIC1,CAMK1,HYAL2,ZPR1,NOLC1,NUP153,PKIG,PARK7,MDFIC,CTDSPL2,RAB23,NUP54
19_Member	GO Biological Processes	GO:1900182	positive regulation of protein localization to nucleus	-4.43909	-3.0751	19/84	2316,2534,3843,3976,4088,5743,7040,7545,8692,8882,10413,10575,10979,11315,25937,29775,54984,84662,151636	FLNA,FYN,IPO5,LIF,SMAD3,PTGS2,TGFB1,ZIC1,HYAL2,ZPR1,YAP1,CCT4,FERMT2,PARK7,WWTR1,CARD10,PINX1,GLIS2,DTX3L
19_Member	GO Biological Processes	GO:0042306	regulation of protein import into nucleus	-3.26013	-2.09046	13/57	2316,3843,4088,5743,7040,7545,8692,8882,9221,11142,29969,51715,53371	FLNA,IPO5,SMAD3,PTGS2,TGFB1,ZIC1,HYAL2,ZPR1,NOLC1,PKIG,MDFIC,RAB23,NUP54
20_Summary	GO Biological Processes	GO:0051129	negative regulation of cellular component organization	-17.0963	-14.6513	126/693	302,329,341,387,472,699,701,706,822,857,991,1063,1111,1742,1901,1902,1948,2048,2067,2191,2316,2395,2534,2876,3178,3312,3675,3685,3690,3976,4000,4131,4134,4233,4281,4323,4869,5048,5202,5216,5217,5376,5468,5621,5734,5793,5962,6196,6386,6622,6695,6711,7040,7057,7114,7132,7272,7431,7473,7474,7533,8301,8482,8658,8829,8837,8898,9168,9181,9183,9212,9232,9270,9353,9637,9928,10105,10253,10395,10403,10413,…	ANXA2,BIRC2,APOC1,RHOA,ATM,BUB1,BUB1B,TSPO,CAPG,CAV1,CDC20,CENPF,CHEK1,DLG4,S1PR1,LPAR1,EFNB2,EPHB2,ERCC1,FAP,FLNA,FXN,FYN,GPX1,HNRNPA1,HSPA8,ITGA3,ITGAV,ITGB3,LIF,LMNA,MAP1B,MAP4,MET,MID1,MMP14,NPM1,PAFAH1B1,PFDN2,PFN1,PFN2,PMP22,PPARG,PRNP,PTGER4,PTPRG,RDX,RPS6KA2,SDCBP,SNCA,SPOCK1,SPTBN1,TGFB1,THBS1,TMSB4X,TNFRSF1A,TTK,VIM,WNT3,WNT5A,YWHAH,PICALM,SEMA7A,TNKS,NRP1,CFLAR,MTMR2,TMSB10,ARHGEF2,ZW1…
20_Member	GO Biological Processes	GO:0051129	negative regulation of cellular component organization	-17.0963	-14.6513	126/693	302,329,341,387,472,699,701,706,822,857,991,1063,1111,1742,1901,1902,1948,2048,2067,2191,2316,2395,2534,2876,3178,3312,3675,3685,3690,3976,4000,4131,4134,4233,4281,4323,4869,5048,5202,5216,5217,5376,5468,5621,5734,5793,5962,6196,6386,6622,6695,6711,7040,7057,7114,7132,7272,7431,7473,7474,7533,8301,8482,8658,8829,8837,8898,9168,9181,9183,9212,9232,9270,9353,9637,9928,10105,10253,10395,10403,10413,…	ANXA2,BIRC2,APOC1,RHOA,ATM,BUB1,BUB1B,TSPO,CAPG,CAV1,CDC20,CENPF,CHEK1,DLG4,S1PR1,LPAR1,EFNB2,EPHB2,ERCC1,FAP,FLNA,FXN,FYN,GPX1,HNRNPA1,HSPA8,ITGA3,ITGAV,ITGB3,LIF,LMNA,MAP1B,MAP4,MET,MID1,MMP14,NPM1,PAFAH1B1,PFDN2,PFN1,PFN2,PMP22,PPARG,PRNP,PTGER4,PTPRG,RDX,RPS6KA2,SDCBP,SNCA,SPOCK1,SPTBN1,TGFB1,THBS1,TMSB4X,TNFRSF1A,TTK,VIM,WNT3,WNT5A,YWHAH,PICALM,SEMA7A,TNKS,NRP1,CFLAR,MTMR2,TMSB10,ARHGEF2,ZW1…
20_Member	GO Biological Processes	GO:0010639	negative regulation of organelle organization	-9.53348	-7.52783	64/342	472,699,701,706,822,991,1063,1111,1901,2067,2395,2876,3178,3976,4000,4131,4134,4233,4281,4869,5216,5217,5468,5962,6196,6622,6711,7114,7272,8658,9168,9181,9183,9212,9232,9353,9637,10105,10395,10403,10413,10449,11344,22974,23271,23671,26271,51474,54434,54908,54984,56984,57489,65018,79142,79594,80206,83540,84072,89795,90102,286151,338657,348110	ATM,BUB1,BUB1B,TSPO,CAPG,CDC20,CENPF,CHEK1,S1PR1,ERCC1,FXN,GPX1,HNRNPA1,LIF,LMNA,MAP1B,MAP4,MET,MID1,NPM1,PFN1,PFN2,PPARG,RDX,RPS6KA2,SNCA,SPTBN1,TMSB4X,TTK,TNKS,TMSB10,ARHGEF2,ZW10,AURKB,PTTG1,SLIT2,FEZ2,PPIF,DLC1,NDC80,YAP1,ACAA2,TWF2,TPX2,CAMSAP2,TMEFF2,FBXO5,LIMA1,SSH1,SPDL1,PINX1,PSMG2,ODF2L,PINK1,PHF23,MUL1,FHOD3,NUF2,HORMAD1,NAV3,PHLDB2,FBXO43,CENATAC,ARPIN
20_Member	GO Biological Processes	GO:0051494	negative regulation of cytoskeleton organization	-3.68042	-2.43163	27/159	822,1901,4131,4233,4281,4869,5216,5217,5962,6622,6711,7114,9168,9181,9353,10395,11344,22974,23271,23671,51474,54434,80206,89795,90102,338657,348110	CAPG,S1PR1,MAP1B,MET,MID1,NPM1,PFN1,PFN2,RDX,SNCA,SPTBN1,TMSB4X,TMSB10,ARHGEF2,SLIT2,DLC1,TWF2,TPX2,CAMSAP2,TMEFF2,LIMA1,SSH1,FHOD3,NAV3,PHLDB2,CENATAC,ARPIN
20_Member	GO Biological Processes	GO:1902904	negative regulation of supramolecular fiber organization	-3.50066	-2.28357	27/163	822,1901,3312,4131,4233,4281,5202,5216,5217,5962,6622,6711,7114,9168,9181,9353,10395,11344,22974,23271,23671,51474,54434,80206,89795,90102,348110	CAPG,S1PR1,HSPA8,MAP1B,MET,MID1,PFDN2,PFN1,PFN2,RDX,SNCA,SPTBN1,TMSB4X,TMSB10,ARHGEF2,SLIT2,DLC1,TWF2,TPX2,CAMSAP2,TMEFF2,LIMA1,SSH1,FHOD3,NAV3,PHLDB2,ARPIN

## Sheet: Annotation
Table S3. The enrichment analysis of genes in blue module.
Gene	Gene ID	Type	Tax ID	Homologene Gene ID	Homologene Gene Tax ID	Gene Symbol	Description	Biological Process (GO)	Kinase Class (UniProt)	Protein Function (Protein Atlas)	Subcellular Location (Protein Atlas)	Drug (DrugBank)	Canonical Pathways_x000D_	Hallmark Gene Sets_x000D_	R-HSA-72312 rRNA processing	GO:0035239 tube morphogenesis	GO:0042254 ribosome biogenesis	GO:0040017 positive regulation of locomot	GO:0030155 regulation of cell adhesion	R-HSA-194315 Signaling by Rho GTPases	WP3888 VEGFA-VEGFR2 signaling pathway	R-HSA-1280215 Cytokine Signaling in Immune s	GO:0071345 cellular response to cytokine	GO:0051301 cell division	GO:0048729 tissue morphogenesis	R-HSA-109582 Hemostasis	GO:0007507 heart development	R-HSA-1474244 Extracellular matrix organizat	GO:0043086 negative regulation of catalyt	GO:0009611 response to wounding	GO:0030162 regulation of proteolysis	GO:0009792 embryo development ending in b	GO:0060341 regulation of cellular localiz	GO:0051129 negative regulation of cellula
CFH	3075	symbol	H. sapiens	3075	H. sapiens	CFH	complement factor H	GO:0030451 regulation of complement activation, alternative pathway;GO:1903659 regulation of complement-dependent cytotoxicity;GO:0006957 complement activation, alternative pathway		Human disease related genes:Immune system diseases:Allergies and autoimmune diseases; Predicted secreted proteins; Human disease related genes:Nervous system diseases:Eye disease; Disease related genes; Human disease related genes:Urinary system diseases:Kidney diseases; Human disease related genes:Cardiovascular diseases:Hematologic diseases; Cancer-related genes:Mutational cancer driver genes; …	Vesicles (Approved)	Zinc; Copper; Zinc acetate; Zinc chloride; Zinc sulfate, unspecified form		(M5946)HALLMARK COAGULATION; (M5913)HALLMARK INTERFERON GAMMA RESPONSE; (M5921)HALLMARK COMPLEMENT	0.0	0.0	0.0	0.0	0.0	0.0	0.0	0.0	0.0	0.0	0.0	0.0	0.0	0.0	0.0	0.0	0.0	0.0	0.0	0.0
STPG1	90529	symbol	H. sapiens	90529	H. sapiens	STPG1	sperm tail PG-rich repeat containing 1	GO:1902110 positive regulation of mitochondrial membrane permeability involved in apoptotic process;GO:1902686 mitochondrial outer membrane permeabilization involved in programmed cell death;GO:1902108 regulation of mitochondrial membrane permeability involved in apoptotic process		Predicted intracellular proteins	Nucleoplasm (Approved)				0.0	0.0	0.0	0.0	0.0	0.0	0.0	0.0	0.0	0.0	0.0	0.0	0.0	0.0	0.0	0.0	0.0	0.0	0.0	0.0
MYH16	84176	symbol	H. sapiens	84176	H. sapiens	MYH16	myosin heavy chain 16 pseudogene								0.0	0.0	0.0	0.0	0.0	0.0	0.0	0.0	0.0	0.0	0.0	0.0	0.0	0.0	0.0	0.0	0.0	0.0	0.0	0.0
HECW1	23072	symbol	H. sapiens	23072	H. sapiens	HECW1	HECT, C2 and WW domain containing E3 ubiquitin protein ligase 1	GO:2000650 negative regulation of sodium ion transmembrane transporter activity;GO:1902306 negative regulation of sodium ion transmembrane transport;GO:0010766 negative regulation of sodium ion transport		ENZYME proteins:Transferases; Predicted intracellular proteins; Enzymes	Cytosol (Supported)				0.0	0.0	0.0	0.0	0.0	0.0	0.0	0.0	0.0	0.0	0.0	0.0	0.0	0.0	0.0	0.0	0.0	0.0	0.0	0.0
ALS2	57679	symbol	H. sapiens	57679	H. sapiens	ALS2	alsin Rho guanine nucleotide exchange factor ALS2	GO:0035022 positive regulation of Rac protein signal transduction;GO:0001881 receptor recycling;GO:0051036 regulation of endosome size		Disease related genes; Human disease related genes:Nervous system diseases:Neurodegenerative diseases; Predicted intracellular proteins	Cytosol;Intermediate filaments (Approved)			(M5893)HALLMARK MITOTIC SPINDLE	0.0	0.0	0.0	0.0	0.0	1.0	0.0	0.0	0.0	0.0	0.0	0.0	0.0	0.0	1.0	0.0	0.0	1.0	0.0	0.0
CFLAR	8837	symbol	H. sapiens	8837	H. sapiens	CFLAR	CASP8 and FADD like apoptosis regulator	GO:1901740 negative regulation of myoblast fusion;GO:1903845 negative regulation of cellular response to transforming growth factor beta stimulus;GO:1903944 negative regulation of hepatocyte apoptotic process		Peptidases:Cysteine-type peptidases; Predicted intracellular proteins; Enzymes; Cancer-related genes:Candidate cancer biomarkers	Cytosol;Nucleoplasm;Plasma membrane (Supported); Additional: Nuclear bodies		(M5060)SA FAS SIGNALING; (M79)PID TRAIL PATHWAY; (M197)PID HIV NEF PATHWAY	(M5902)HALLMARK APOPTOSIS; (M5890)HALLMARK TNFA SIGNALING VIA NFKB	0.0	0.0	0.0	1.0	0.0	0.0	0.0	0.0	0.0	0.0	0.0	0.0	0.0	0.0	0.0	1.0	1.0	0.0	0.0	1.0
TFPI	7035	symbol	H. sapiens	7035	H. sapiens	TFPI	tissue factor pathway inhibitor	GO:0030195 negative regulation of blood coagulation;GO:1900047 negative regulation of hemostasis;GO:0050819 negative regulation of coagulation		FDA approved drug targets:Small molecule drugs; Predicted secreted proteins; FDA approved drug targets:Biotech drugs; Candidate cardiovascular disease genes		Coagulation factor VIIa Recombinant Human; Dalteparin; Andexanet alfa	(M165)PID SYNDECAN 4 PATHWAY	(M5942)HALLMARK UV RESPONSE DN; (M5953)HALLMARK KRAS SIGNALING UP	0.0	0.0	0.0	0.0	0.0	0.0	0.0	0.0	0.0	0.0	0.0	1.0	0.0	0.0	1.0	1.0	1.0	0.0	0.0	0.0
AK2	204	symbol	H. sapiens	204	H. sapiens	AK2	adenylate kinase 2	GO:0006172 ADP biosynthetic process;GO:0009180 purine ribonucleoside diphosphate biosynthetic process;GO:0009136 purine nucleoside diphosphate biosynthetic process		Predicted intracellular proteins; ENZYME proteins:Transferases; Disease related genes; Potential drug targets; Human disease related genes:Immune system diseases:Primary immunodeficiency; Enzymes	Mitochondria (Approved)	Bis(Adenosine)-5'-Pentaphosphate; Imidazole		(M5905)HALLMARK ADIPOGENESIS; (M5925)HALLMARK E2F TARGETS	0.0	0.0	0.0	0.0	0.0	0.0	0.0	0.0	0.0	0.0	0.0	0.0	0.0	0.0	0.0	0.0	0.0	0.0	0.0	0.0
KDM1A	23028	symbol	H. sapiens	23028	H. sapiens	KDM1A	lysine demethylase 1A	GO:0046098 guanine metabolic process;GO:0060992 response to fungicide;GO:0033184 positive regulation of histone ubiquitination		Human disease related genes:Congenital malformations:Other congenital malformations; Predicted intracellular proteins; Disease related genes; ENZYME proteins:Oxidoreductases; Potential drug targets; Enzymes	Nucleoplasm (Supported); Additional: Cytosol		(M288)PID HES HEY PATHWAY; (M17)PID NOTCH PATHWAY; (M58)PID AR PATHWAY		0.0	0.0	0.0	0.0	0.0	1.0	0.0	0.0	0.0	1.0	0.0	1.0	0.0	0.0	1.0	0.0	0.0	0.0	0.0	0.0
RECQL	5965	symbol	H. sapiens	5965	H. sapiens	RECQL	RecQ like helicase	GO:0006268 DNA unwinding involved in DNA replication;GO:0032508 DNA duplex unwinding;GO:0032392 DNA geometric change		Predicted intracellular proteins; Enzymes; ENZYME proteins:Hydrolases	Nucleoplasm (Enhanced)				0.0	0.0	0.0	0.0	0.0	0.0	0.0	0.0	0.0	0.0	0.0	0.0	0.0	0.0	0.0	0.0	0.0	0.0	0.0	0.0
DVL2	1856	symbol	H. sapiens	1856	H. sapiens	DVL2	dishevelled segment polarity protein 2	GO:0014022 neural plate elongation;GO:0022007 convergent extension involved in neural plate elongation;GO:0044340 canonical Wnt signaling pathway involved in regulation of cell proliferation		Predicted intracellular proteins	Nucleoplasm (Enhanced); Additional: Nuclear bodies		(M31)PID BETA CATENIN DEG PATHWAY; (M90)PID WNT CANONICAL PATHWAY; (M23)PID WNT NONCANONICAL PATHWAY	(M5895)HALLMARK WNT BETA CATENIN SIGNALING	0.0	1.0	0.0	0.0	0.0	1.0	0.0	0.0	0.0	1.0	1.0	0.0	1.0	0.0	1.0	0.0	0.0	1.0	0.0	0.0
SKAP2	8935	symbol	H. sapiens	8935	H. sapiens	SKAP2	src kinase associated phosphoprotein 2	GO:0042113 B cell activation;GO:0046649 lymphocyte activation;GO:0045321 leukocyte activation		Predicted intracellular proteins	Nucleoplasm (Supported); Additional: Cytosol			(M5915)HALLMARK APICAL JUNCTION; (M5924)HALLMARK MTORC1 SIGNALING	0.0	0.0	0.0	0.0	0.0	0.0	0.0	0.0	0.0	0.0	0.0	0.0	0.0	0.0	0.0	0.0	0.0	0.0	0.0	0.0
DHX33	56919	symbol	H. sapiens	56919	H. sapiens	DHX33	DEAH-box helicase 33	GO:1900227 positive regulation of NLRP3 inflammasome complex assembly;GO:1900225 regulation of NLRP3 inflammasome complex assembly;GO:0045943 positive regulation of transcription by RNA polymerase I		Predicted intracellular proteins; Enzymes; ENZYME proteins:Hydrolases	Nucleoli (Supported)				1.0	0.0	0.0	0.0	0.0	0.0	0.0	0.0	0.0	0.0	0.0	0.0	0.0	0.0	0.0	0.0	0.0	0.0	0.0	0.0
ITGA3	3675	symbol	H. sapiens	3675	H. sapiens	ITGA3	integrin subunit alpha 3	GO:0097062 dendritic spine maintenance;GO:0097205 renal filtration;GO:0035024 negative regulation of Rho protein signal transduction		Human disease related genes:Congenital malformations:Other congenital malformations; CD markers; Disease related genes; Predicted intracellular proteins; Cancer-related genes:Candidate cancer biomarkers	Plasma membrane (Supported)		(M47)PID INTEGRIN CS PATHWAY; (M69)PID REELIN PATHWAY; (M196)PID IL23 PATHWAY	(M5915)HALLMARK APICAL JUNCTION	0.0	0.0	0.0	1.0	1.0	0.0	0.0	0.0	0.0	0.0	1.0	1.0	1.0	1.0	0.0	0.0	0.0	1.0	1.0	1.0
MAP3K14	9020	symbol	H. sapiens	9020	H. sapiens	MAP3K14	mitogen-activated protein kinase kinase kinase 14	GO:0038061 NIK/NF-kappaB signaling;GO:0007249 I-kappaB kinase/NF-kappaB signaling;GO:0071260 cellular response to mechanical stimulus	STE Ser/Thr protein kinase family	ENZYME proteins:Transferases; Predicted intracellular proteins; Kinases:STE Ser/Thr protein kinases; Enzymes	Cytosol;Vesicles (Supported); Additional: Nucleoli fibrillar center;Nucleoplasm		(M45)PID CD40 PATHWAY; (M63)PID AVB3 OPN PATHWAY; (M197)PID HIV NEF PATHWAY		0.0	0.0	0.0	0.0	0.0	0.0	0.0	1.0	0.0	0.0	0.0	0.0	0.0	0.0	0.0	0.0	0.0	0.0	0.0	0.0
TNFRSF12A	51330	symbol	H. sapiens	51330	H. sapiens	TNFRSF12A	TNF receptor superfamily member 12A	GO:2001238 positive regulation of extrinsic apoptotic signaling pathway;GO:2001235 positive regulation of apoptotic signaling pathway;GO:0061041 regulation of wound healing		Predicted intracellular proteins; Cancer-related genes:Candidate cancer biomarkers; CD markers	Cytosol;Plasma membrane (Approved)			(M5892)HALLMARK CHOLESTEROL HOMEOSTASIS; (M5897)HALLMARK IL6 JAK STAT3 SIGNALING; (M5902)HALLMARK APOPTOSIS	0.0	1.0	0.0	0.0	0.0	0.0	0.0	1.0	0.0	0.0	0.0	0.0	0.0	0.0	0.0	0.0	0.0	0.0	0.0	0.0
ETV1	2115	symbol	H. sapiens	2115	H. sapiens	ETV1	ETS variant transcription factor 1	GO:0048934 peripheral nervous system neuron differentiation;GO:0048935 peripheral nervous system neuron development;GO:0007638 mechanosensory behavior		Human disease related genes:Cancers:Cancers of soft tissues and bone; Human disease related genes:Cancers:Cancers of male genital organs; Cancer-related genes; Disease related genes; Transcription factors:Helix-turn-helix domains; Predicted intracellular proteins	Nucleoplasm (Approved)		(M199)PID P38 MK2 PATHWAY	(M5953)HALLMARK KRAS SIGNALING UP	0.0	0.0	0.0	0.0	0.0	0.0	0.0	0.0	0.0	0.0	0.0	0.0	0.0	0.0	0.0	0.0	0.0	0.0	0.0	0.0
AGK	55750	symbol	H. sapiens	55750	H. sapiens	AGK	acylglycerol kinase	GO:0045039 protein insertion into mitochondrial inner membrane;GO:0046834 lipid phosphorylation;GO:0051204 protein insertion into mitochondrial membrane		Predicted intracellular proteins; ENZYME proteins:Transferases; Human disease related genes:Nervous system diseases:Eye disease; Disease related genes; Potential drug targets; Enzymes; Human disease related genes:Congenital disorders of metabolism:Mitochondrial diseases	Mitochondria (Supported); Additional: Vesicles				1.0	0.0	0.0	0.0	0.0	0.0	0.0	0.0	0.0	0.0	0.0	0.0	0.0	0.0	0.0	0.0	0.0	0.0	0.0	0.0
IFRD1	3475	symbol	H. sapiens	3475	H. sapiens	IFRD1	interferon related developmental regulator 1	GO:0007518 myoblast fate determination;GO:0048625 myoblast fate commitment;GO:0045445 myoblast differentiation		Predicted intracellular proteins	Cytosol;Plasma membrane (Approved)			(M5909)HALLMARK MYOGENESIS; (M5924)HALLMARK MTORC1 SIGNALING; (M5926)HALLMARK MYC TARGETS V1	0.0	0.0	0.0	0.0	0.0	0.0	0.0	0.0	0.0	0.0	0.0	0.0	0.0	0.0	0.0	0.0	0.0	0.0	0.0	0.0
COX10	1352	symbol	H. sapiens	1352	H. sapiens	COX10	cytochrome c oxidase assembly factor heme A:farnesyltransferase COX10	GO:0006784 heme A biosynthetic process;GO:0046160 heme a metabolic process;GO:0000266 mitochondrial fission		Predicted intracellular proteins; ENZYME proteins:Transferases; Disease related genes; Potential drug targets; Enzymes; Human disease related genes:Congenital disorders of metabolism:Mitochondrial diseases	Mitochondria (Supported); Additional: Cytosol;Nucleoli			(M5936)HALLMARK OXIDATIVE PHOSPHORYLATION	0.0	0.0	0.0	0.0	0.0	0.0	0.0	0.0	0.0	1.0	0.0	0.0	0.0	0.0	0.0	0.0	0.0	0.0	0.0	0.0
ELAC2	60528	symbol	H. sapiens	60528	H. sapiens	ELAC2	elaC ribonuclease Z 2	GO:0072684 mitochondrial tRNA 3'-trailer cleavage, endonucleolytic;GO:0034414 tRNA 3'-trailer cleavage, endonucleolytic;GO:1905267 endonucleolytic cleavage involved in tRNA processing		Predicted intracellular proteins; ENZYME proteins:Hydrolases; Disease related genes; Potential drug targets; Enzymes; Human disease related genes:Congenital disorders of metabolism:Mitochondrial diseases	Nucleoplasm (Supported)				1.0	0.0	1.0	0.0	0.0	0.0	0.0	0.0	0.0	0.0	0.0	0.0	0.0	0.0	0.0	0.0	0.0	0.0	0.0	0.0
CCDC124	115098	symbol	H. sapiens	115098	H. sapiens	CCDC124	coiled-coil domain containing 124	GO:0006366 transcription by RNA polymerase II;GO:0006351 transcription, DNA-templated;GO:0097659 nucleic acid-templated transcription		Predicted intracellular proteins	Cytosol;Plasma membrane (Enhanced)				0.0	0.0	0.0	0.0	0.0	0.0	1.0	0.0	0.0	1.0	0.0	0.0	0.0	0.0	0.0	0.0	0.0	0.0	0.0	0.0
PAFAH1B1	5048	symbol	H. sapiens	5048	H. sapiens	PAFAH1B1	platelet activating factor acetylhydrolase 1b regulatory subunit 1	GO:0051012 microtubule sliding;GO:0090176 microtubule cytoskeleton organization involved in establishment of planar polarity;GO:0043622 cortical microtubule organization		Disease related genes; Predicted intracellular proteins; Human disease related genes:Congenital malformations:Congenital malformations of the nervous system	Centrosome (Supported)		(M69)PID REELIN PATHWAY; (M163)PID LIS1 PATHWAY	(M5893)HALLMARK MITOTIC SPINDLE; (M5901)HALLMARK G2M CHECKPOINT	0.0	0.0	0.0	0.0	1.0	1.0	0.0	0.0	0.0	1.0	1.0	0.0	0.0	0.0	0.0	0.0	0.0	0.0	0.0	1.0
DNAJC11	55735	symbol	H. sapiens	55735	H. sapiens	DNAJC11	DnaJ heat shock protein family (Hsp40) member C11	GO:0042407 cristae formation;GO:0007007 inner mitochondrial membrane organization;GO:0007006 mitochondrial membrane organization		Predicted intracellular proteins	Mitochondria (Supported)				0.0	0.0	0.0	0.0	0.0	0.0	0.0	0.0	0.0	0.0	0.0	0.0	0.0	0.0	0.0	0.0	0.0	0.0	0.0	0.0
CYTH3	9265	symbol	H. sapiens	9265	H. sapiens	CYTH3	cytohesin 3	GO:0032012 regulation of ARF protein signal transduction;GO:0090162 establishment of epithelial cell polarity;GO:0030010 establishment of cell polarity		Predicted intracellular proteins	Cytosol (Supported); Additional: Nucleoplasm	Inositol 1,3,4,5-Tetrakisphosphate; Inositol-(1,3,4,5,6)-Pentakisphosphate	(M86)PID ARF6 PATHWAY; (M1315)SIG PIP3 SIGNALING IN B LYMPHOCYTES; (M141)PID PI3KCI PATHWAY		0.0	0.0	0.0	0.0	1.0	0.0	0.0	0.0	0.0	0.0	0.0	0.0	0.0	0.0	0.0	0.0	0.0	0.0	0.0	0.0
AASS	10157	symbol	H. sapiens	10157	H. sapiens	AASS	aminoadipate-semialdehyde synthase	GO:0009085 lysine biosynthetic process;GO:0019878 lysine biosynthetic process via aminoadipic acid;GO:0033512 L-lysine catabolic process to acetyl-CoA via saccharopine		Predicted intracellular proteins; Human disease related genes:Congenital disorders of metabolism:Congenital disorders of amino acid metabolism; Disease related genes; ENZYME proteins:Oxidoreductases; Potential drug targets; Enzymes	Mitochondria (Approved); Additional: Nucleoplasm;Vesicles	Glutamic acid; NADH; NADPH; L-Saccharopine			1.0	0.0	0.0	0.0	0.0	0.0	0.0	0.0	0.0	0.0	0.0	0.0	0.0	0.0	1.0	0.0	0.0	0.0	0.0	0.0
NFIX	4784	symbol	H. sapiens	4784	H. sapiens	NFIX	nuclear factor I X	GO:0006260 DNA replication;GO:0006366 transcription by RNA polymerase II;GO:0006351 transcription, DNA-templated		Disease related genes; Predicted intracellular proteins; Human disease related genes:Congenital malformations:Other congenital malformations; Transcription factors:beta-Hairpin exposed by an alpha/beta-scaffold	Nucleoplasm (Supported)				0.0	0.0	0.0	0.0	0.0	0.0	0.0	0.0	0.0	0.0	0.0	0.0	0.0	0.0	0.0	0.0	0.0	0.0	0.0	0.0
IL32	9235	symbol	H. sapiens	9235	H. sapiens	IL32	interleukin 32	GO:0007155 cell adhesion;GO:0006952 defense response;GO:0006955 immune response		Predicted intracellular proteins; Predicted secreted proteins				(M5930)HALLMARK EPITHELIAL MESENCHYMAL TRANSITION	0.0	0.0	0.0	0.0	0.0	1.0	0.0	1.0	0.0	0.0	0.0	0.0	0.0	0.0	0.0	0.0	0.0	0.0	0.0	0.0
RHOBTB2	23221	symbol	H. sapiens	23221	H. sapiens	RHOBTB2	Rho related BTB domain containing 2	GO:0043652 engulfment of apoptotic cell;GO:0043277 apoptotic cell clearance;GO:0030865 cortical cytoskeleton organization		Disease related genes; Predicted intracellular proteins; Human disease related genes:Nervous system diseases:Epilepsy	Plasma membrane (Approved)				0.0	0.0	0.0	0.0	0.0	1.0	0.0	0.0	0.0	0.0	0.0	0.0	0.0	0.0	0.0	0.0	0.0	0.0	0.0	0.0
STARD3NL	83930	symbol	H. sapiens	83930	H. sapiens	STARD3NL	STARD3 N-terminal like	GO:0099044 vesicle tethering to endoplasmic reticulum;GO:0099022 vesicle tethering;GO:0006903 vesicle targeting			Vesicles (Supported)				0.0	0.0	0.0	0.0	0.0	0.0	0.0	0.0	0.0	0.0	0.0	0.0	0.0	0.0	0.0	0.0	0.0	0.0	0.0	0.0
NCAPD2	9918	symbol	H. sapiens	9918	H. sapiens	NCAPD2	non-SMC condensin I complex subunit D2	GO:1905821 positive regulation of chromosome condensation;GO:0010032 meiotic chromosome condensation;GO:0060623 regulation of chromosome condensation		Disease related genes; Predicted intracellular proteins; Human disease related genes:Congenital malformations:Congenital malformations of the nervous system	Cytosol (Supported); Additional: Nucleoli;Nucleoplasm		(M14)PID AURORA B PATHWAY	(M5925)HALLMARK E2F TARGETS	0.0	0.0	0.0	0.0	0.0	0.0	0.0	0.0	0.0	1.0	0.0	0.0	0.0	0.0	0.0	0.0	0.0	0.0	0.0	0.0
PHF7	51533	symbol	H. sapiens	51533	H. sapiens	PHF7	PHD finger protein 7			Predicted intracellular proteins	Nucleoplasm (Supported); Additional: Golgi apparatus			(M5951)HALLMARK SPERMATOGENESIS	0.0	0.0	0.0	0.0	0.0	0.0	0.0	0.0	0.0	0.0	0.0	0.0	0.0	0.0	0.0	0.0	0.0	0.0	0.0	0.0
PRSS3	5646	symbol	H. sapiens	5646	H. sapiens	PRSS3	serine protease 3	GO:0031638 zymogen activation;GO:0043542 endothelial cell migration;GO:0010631 epithelial cell migration		Peptidases:Serine-type peptidases; ENZYME proteins:Hydrolases; Enzymes; Predicted secreted proteins; Predicted intracellular proteins	Vesicles (Approved); Additional: Endoplasmic reticulum	4-(1,3,2-Dioxaborolan-2-Yloxy)Butan-1-Aminium; 4-Hydroxybutan-1-Aminium; 4-(Hydroxymethyl)Benzamidine; Benzamidine; Diamino-N-[3-(1,3,2-dioxaborolan-2-yloxy)propyl]methaniminium; Guanidine-3-propanol; [4-(1,3,2-Dioxaborolan-2-Yloxy)Methyl]Benzamidine; 1,3,2-Dioxaborolan-2-Ol	(M3468)NABA ECM REGULATORS; (M5885)NABA MATRISOME ASSOCIATED; (M5889)NABA MATRISOME	(M5921)HALLMARK COMPLEMENT	0.0	0.0	0.0	0.0	0.0	0.0	0.0	0.0	0.0	0.0	0.0	0.0	0.0	1.0	0.0	0.0	0.0	0.0	0.0	0.0
FYN	2534	symbol	H. sapiens	2534	H. sapiens	FYN	FYN proto-oncogene, Src family tyrosine kinase	GO:0000304 response to singlet oxygen;GO:1905430 cellular response to glycine;GO:0050798 activated T cell proliferation	Tyr protein kinase family	ENZYME proteins:Transferases; Predicted intracellular proteins; Enzymes; Kinases:Tyr protein kinases	Plasma membrane (Enhanced); Additional: Cytosol	Dasatinib; Triglyme; Fostamatinib	(M251)PID SYNDECAN 3 PATHWAY; (M184)PID ECADHERIN KERATINOCYTE PATHWAY; (M33)PID GLYPICAN 1PATHWAY	(M5946)HALLMARK COAGULATION; (M5942)HALLMARK UV RESPONSE DN; (M5921)HALLMARK COMPLEMENT	1.0	0.0	0.0	0.0	1.0	0.0	1.0	1.0	0.0	0.0	0.0	1.0	0.0	0.0	1.0	0.0	1.0	0.0	1.0	1.0
HIVEP2	3097	symbol	H. sapiens	3097	H. sapiens	HIVEP2	HIVEP zinc finger 2	GO:0006357 regulation of transcription by RNA polymerase II;GO:0006355 regulation of transcription, DNA-templated;GO:1903506 regulation of nucleic acid-templated transcription		Disease related genes; Transcription factors:Zinc-coordinating DNA-binding domains; Predicted intracellular proteins; Human disease related genes:Other diseases:Mental and behavioural disorders	Nucleoplasm (Supported)				0.0	0.0	0.0	0.0	0.0	0.0	0.0	0.0	0.0	0.0	0.0	0.0	0.0	0.0	0.0	0.0	0.0	0.0	0.0	0.0
TCEB3	6924	gene_synonym	H. sapiens	6924	H. sapiens	ELOA	elongin A	GO:0006368 transcription elongation from RNA polymerase II promoter;GO:0006354 DNA-templated transcription, elongation;GO:0006367 transcription initiation from RNA polymerase II promoter		Predicted intracellular proteins	Nuclear speckles (Approved); Additional: Cytosol			(M5898)HALLMARK DNA REPAIR	0.0	0.0	0.0	0.0	0.0	0.0	1.0	0.0	0.0	0.0	0.0	0.0	0.0	0.0	0.0	0.0	0.0	0.0	0.0	0.0
MRC2	9902	symbol	H. sapiens	9902	H. sapiens	MRC2	mannose receptor C type 2	GO:0030574 collagen catabolic process;GO:0032963 collagen metabolic process;GO:0001649 osteoblast differentiation		Predicted intracellular proteins; CD markers					0.0	0.0	0.0	0.0	0.0	0.0	0.0	0.0	0.0	0.0	0.0	0.0	0.0	0.0	0.0	0.0	0.0	0.0	0.0	0.0
PLAUR	5329	symbol	H. sapiens	5329	H. sapiens	PLAUR	plasminogen activator, urokinase receptor	GO:0038195 urokinase plasminogen activator signaling pathway;GO:2001268 negative regulation of cysteine-type endopeptidase activity involved in apoptotic signaling pathway;GO:0034112 positive regulation of homotypic cell-cell adhesion		FDA approved drug targets:Biotech drugs; Predicted intracellular proteins; Cancer-related genes:Candidate cancer biomarkers; CD markers	Plasma membrane (Supported)	Alteplase; Urokinase; Tenecteplase; WX-UK1; Lanoteplase	(M120)PID ARF6 DOWNSTREAM PATHWAY; (M212)PID INTEGRIN5 PATHWAY; (M169)PID INTEGRIN2 PATHWAY	(M5916)HALLMARK APICAL SURFACE; (M5892)HALLMARK CHOLESTEROL HOMEOSTASIS; (M5890)HALLMARK TNFA SIGNALING VIA NFKB	0.0	0.0	0.0	0.0	1.0	0.0	1.0	0.0	0.0	0.0	0.0	1.0	0.0	0.0	1.0	1.0	1.0	0.0	0.0	0.0
ANLN	54443	symbol	H. sapiens	54443	H. sapiens	ANLN	anillin actin binding protein	GO:0000921 septin ring assembly;GO:1904170 regulation of bleb assembly;GO:1904172 positive regulation of bleb assembly		Disease related genes; Human disease related genes:Urinary system diseases:Kidney diseases; Predicted intracellular proteins	Nucleoplasm (Enhanced); Additional: Midbody			(M5893)HALLMARK MITOTIC SPINDLE	0.0	0.0	0.0	0.0	0.0	1.0	0.0	0.0	0.0	1.0	0.0	0.0	0.0	0.0	0.0	0.0	0.0	0.0	0.0	0.0
DCN	1634	symbol	H. sapiens	1634	H. sapiens	DCN	decorin	GO:0019800 peptide cross-linking via chondroitin 4-sulfate glycosaminoglycan;GO:0051901 positive regulation of mitochondrial depolarization;GO:1904181 positive regulation of membrane depolarization		Predicted secreted proteins; Human disease related genes:Nervous system diseases:Eye disease; Disease related genes; Predicted intracellular proteins; Cancer-related genes:Candidate cancer biomarkers			(M5882)NABA PROTEOGLYCANS; (M65)PID FRA PATHWAY; (M5884)NABA CORE MATRISOME	(M5902)HALLMARK APOPTOSIS; (M5891)HALLMARK HYPOXIA; (M5930)HALLMARK EPITHELIAL MESENCHYMAL TRANSITION	0.0	0.0	0.0	1.0	0.0	0.0	0.0	0.0	0.0	0.0	0.0	0.0	0.0	1.0	0.0	0.0	0.0	0.0	0.0	0.0
ERCC1	2067	symbol	H. sapiens	2067	H. sapiens	ERCC1	ERCC excision repair 1, endonuclease non-catalytic subunit	GO:0000710 meiotic mismatch repair;GO:0000720 pyrimidine dimer repair by nucleotide-excision repair;GO:0006295 nucleotide-excision repair, DNA incision, 3'-to lesion		Disease related genes; Predicted intracellular proteins; Human disease related genes:Congenital malformations:Other congenital malformations; Cancer-related genes:Candidate cancer biomarkers	Nucleoplasm (Enhanced)			(M5949)HALLMARK PEROXISOME; (M5898)HALLMARK DNA REPAIR	0.0	0.0	0.0	0.0	0.0	0.0	0.0	0.0	0.0	0.0	0.0	0.0	0.0	0.0	0.0	0.0	0.0	1.0	0.0	1.0
EXTL3	2137	symbol	H. sapiens	2137	H. sapiens	EXTL3	exostosin like glycosyltransferase 3	GO:0015012 heparan sulfate proteoglycan biosynthetic process;GO:0030201 heparan sulfate proteoglycan metabolic process;GO:0030166 proteoglycan biosynthetic process		Predicted intracellular proteins; Human disease related genes:Congenital malformations:Congenital malformations of the musculoskeletal system; ENZYME proteins:Transferases; Disease related genes; Potential drug targets; Enzymes					1.0	0.0	0.0	0.0	0.0	0.0	0.0	0.0	0.0	0.0	0.0	0.0	0.0	0.0	0.0	0.0	0.0	0.0	0.0	0.0
EHD3	30845	symbol	H. sapiens	30845	H. sapiens	EHD3	EH domain containing 3	GO:0086036 regulation of cardiac muscle cell membrane potential;GO:0034498 early endosome to Golgi transport;GO:0090160 Golgi to lysosome transport		Predicted intracellular proteins	Plasma membrane (Approved)				0.0	0.0	0.0	0.0	0.0	0.0	0.0	0.0	0.0	0.0	0.0	1.0	0.0	0.0	0.0	0.0	0.0	0.0	0.0	0.0
MVP	9961	symbol	H. sapiens	9961	H. sapiens	MVP	major vault protein	GO:0031953 negative regulation of protein autophosphorylation;GO:0042059 negative regulation of epidermal growth factor receptor signaling pathway;GO:0061099 negative regulation of protein tyrosine kinase activity		Transporters:Transporter channels and pores; Predicted intracellular proteins; Cancer-related genes:Candidate cancer biomarkers	Cytosol (Supported)			(M5949)HALLMARK PEROXISOME; (M5913)HALLMARK INTERFERON GAMMA RESPONSE	0.0	0.0	0.0	0.0	0.0	0.0	0.0	0.0	0.0	0.0	0.0	0.0	0.0	0.0	1.0	0.0	0.0	0.0	0.0	0.0
MAMLD1	10046	symbol	H. sapiens	10046	H. sapiens	MAMLD1	mastermind like domain containing 1	GO:0008584 male gonad development;GO:0046546 development of primary male sexual characteristics;GO:0046661 male sex differentiation		Disease related genes; Human disease related genes:Congenital malformations:Congenital malformations of genital organs; Predicted intracellular proteins	Nucleoplasm (Supported)				0.0	0.0	0.0	0.0	0.0	0.0	0.0	0.0	0.0	0.0	0.0	0.0	0.0	0.0	0.0	0.0	0.0	0.0	0.0	0.0
MTMR11	10903	symbol	H. sapiens	10903	H. sapiens	MTMR11	myotubularin related protein 11	GO:0046856 phosphatidylinositol dephosphorylation;GO:0046839 phospholipid dephosphorylation;GO:0046488 phosphatidylinositol metabolic process		Predicted intracellular proteins	Centrosome (Approved)				0.0	0.0	0.0	0.0	0.0	0.0	0.0	0.0	0.0	0.0	0.0	0.0	0.0	0.0	0.0	0.0	0.0	0.0	0.0	0.0
MATR3	9782	symbol	H. sapiens	9782	H. sapiens	MATR3	matrin 3	GO:0002218 activation of innate immune response;GO:0003170 heart valve development;GO:0003281 ventricular septum development		Disease related genes; Human disease related genes:Nervous system diseases:Neurodegenerative diseases; Predicted intracellular proteins	Nucleoplasm (Approved)				0.0	0.0	0.0	0.0	0.0	0.0	0.0	0.0	0.0	0.0	0.0	0.0	1.0	0.0	0.0	0.0	0.0	0.0	0.0	0.0
GLT8D1	55830	symbol	H. sapiens	55830	H. sapiens	GLT8D1	glycosyltransferase 8 domain containing 1			Predicted intracellular proteins	Mitochondria (Approved)				0.0	0.0	0.0	0.0	0.0	0.0	0.0	0.0	0.0	0.0	0.0	0.0	0.0	0.0	0.0	0.0	0.0	0.0	0.0	0.0
RALBP1	10928	symbol	H. sapiens	10928	H. sapiens	RALBP1	ralA binding protein 1	GO:1900753 doxorubicin transport;GO:1901656 glycoside transport;GO:0032489 regulation of Cdc42 protein signal transduction		RAS pathway related proteins; Predicted intracellular proteins; Transporters	Cytosol (Approved); Additional: Nuclear membrane;Vesicles		(M83)PID CDC42 REG PATHWAY; (M241)PID RAC1 REG PATHWAY	(M5893)HALLMARK MITOTIC SPINDLE	0.0	0.0	0.0	0.0	0.0	1.0	0.0	0.0	0.0	0.0	0.0	0.0	0.0	0.0	0.0	0.0	0.0	0.0	0.0	0.0
WWTR1	25937	symbol	H. sapiens	25937	H. sapiens	WWTR1	WW domain containing transcription regulator 1	GO:0072307 regulation of metanephric nephron tubule epithelial cell differentiation;GO:0072182 regulation of nephron tubule epithelial cell differentiation;GO:2000696 regulation of epithelial cell differentiation involved in kidney development		Cancer-related genes; Predicted intracellular proteins	Nuclear bodies;Nucleoplasm (Supported); Additional: Cytosol			(M5896)HALLMARK TGF BETA SIGNALING; (M5909)HALLMARK MYOGENESIS	1.0	0.0	0.0	0.0	0.0	0.0	0.0	0.0	0.0	1.0	1.0	0.0	0.0	0.0	1.0	0.0	0.0	0.0	1.0	0.0
AGPS	8540	symbol	H. sapiens	8540	H. sapiens	AGPS	alkylglycerone phosphate synthase	GO:0008611 ether lipid biosynthetic process;GO:0046504 glycerol ether biosynthetic process;GO:0097384 cellular lipid biosynthetic process		Predicted intracellular proteins; Human disease related genes:Congenital malformations:Congenital malformations of the musculoskeletal system; ENZYME proteins:Transferases; Disease related genes; Potential drug targets; Human disease related genes:Congenital disorders of metabolism:Peroxisomal diseases; Enzymes	Peroxisomes (Supported)				0.0	0.0	0.0	0.0	0.0	0.0	0.0	0.0	0.0	0.0	0.0	0.0	0.0	0.0	0.0	0.0	0.0	0.0	0.0	0.0
TTC27	55622	symbol	H. sapiens	55622	H. sapiens	TTC27	tetratricopeptide repeat domain 27	GO:0008150 biological_process		Predicted intracellular proteins	Mitochondria (Approved); Additional: Nucleoli				0.0	0.0	0.0	0.0	0.0	0.0	0.0	0.0	0.0	0.0	0.0	0.0	0.0	0.0	0.0	0.0	0.0	0.0	0.0	0.0
PHLDB1	23187	symbol	H. sapiens	23187	H. sapiens	PHLDB1	pleckstrin homology like domain family B member 1	GO:1904259 regulation of basement membrane assembly involved in embryonic body morphogenesis;GO:1904261 positive regulation of basement membrane assembly involved in embryonic body morphogenesis;GO:1901203 positive regulation of extracellular matrix assembly		Predicted intracellular proteins	Cytosol;Vesicles (Supported); Additional: Plasma membrane			(M5905)HALLMARK ADIPOGENESIS	0.0	0.0	0.0	0.0	0.0	0.0	0.0	0.0	0.0	0.0	0.0	0.0	0.0	0.0	0.0	0.0	0.0	0.0	0.0	0.0
SNAI2	6591	symbol	H. sapiens	6591	H. sapiens	SNAI2	snail family transcriptional repressor 2	GO:0035921 desmosome disassembly;GO:0150147 cell-cell junction disassembly;GO:0070563 negative regulation of vitamin D receptor signaling pathway		Human disease related genes:Congenital disorders of metabolism:Congenital disorders of amino acid metabolism; Human disease related genes:Congenital disorders of metabolism:Other congenital disorders of metabolism; Disease related genes; Transcription factors:Zinc-coordinating DNA-binding domains; Predicted intracellular proteins	Nucleoplasm (Approved)		(M231)PID KIT PATHWAY; (M223)PID BETA CATENIN NUC PATHWAY; (M145)PID P53 DOWNSTREAM PATHWAY	(M5942)HALLMARK UV RESPONSE DN; (M5930)HALLMARK EPITHELIAL MESENCHYMAL TRANSITION	0.0	0.0	0.0	1.0	1.0	0.0	0.0	0.0	0.0	0.0	1.0	0.0	1.0	0.0	0.0	0.0	0.0	0.0	0.0	0.0
CD74	972	symbol	H. sapiens	972	H. sapiens	CD74	CD74 molecule	GO:0035691 macrophage migration inhibitory factor signaling pathway;GO:2000448 positive regulation of macrophage migration inhibitory factor signaling pathway;GO:2000446 regulation of macrophage migration inhibitory factor signaling pathway		Transporters; CD markers; Disease related genes; Potential drug targets; Cancer-related genes:Candidate cancer biomarkers	Golgi apparatus (Supported)			(M5911)HALLMARK INTERFERON ALPHA RESPONSE; (M5913)HALLMARK INTERFERON GAMMA RESPONSE; (M5950)HALLMARK ALLOGRAFT REJECTION	0.0	0.0	0.0	1.0	1.0	0.0	0.0	0.0	1.0	0.0	0.0	1.0	0.0	0.0	0.0	0.0	0.0	0.0	0.0	0.0
SAMD4A	23034	symbol	H. sapiens	23034	H. sapiens	SAMD4A	sterile alpha motif domain containing 4A	GO:0000289 nuclear-transcribed mRNA poly(A) tail shortening;GO:0000288 nuclear-transcribed mRNA catabolic process, deadenylation-dependent decay;GO:0061157 mRNA destabilization		Predicted intracellular proteins	Cell Junctions (Approved); Additional: Cytosol				0.0	0.0	0.0	0.0	0.0	0.0	0.0	0.0	0.0	0.0	0.0	0.0	0.0	0.0	0.0	0.0	0.0	0.0	0.0	0.0
FHL1	2273	symbol	H. sapiens	2273	H. sapiens	FHL1	four and a half LIM domains 1	GO:0003254 regulation of membrane depolarization;GO:0043268 positive regulation of potassium ion transport;GO:0010972 negative regulation of G2/M transition of mitotic cell cycle		Disease related genes; Human disease related genes:Musculoskeletal diseases:Muscular diseases; Predicted intracellular proteins	Cytosol (Supported); Additional: Plasma membrane			(M5909)HALLMARK MYOGENESIS	0.0	0.0	0.0	0.0	0.0	0.0	0.0	0.0	0.0	0.0	0.0	0.0	0.0	0.0	0.0	0.0	0.0	0.0	0.0	0.0
ALAS1	211	symbol	H. sapiens	211	H. sapiens	ALAS1	5'-aminolevulinate synthase 1	GO:0042541 hemoglobin biosynthetic process;GO:0006782 protoporphyrinogen IX biosynthetic process;GO:0020027 hemoglobin metabolic process		ENZYME proteins:Transferases; Predicted intracellular proteins; Enzymes	Mitochondria (Supported); Additional: Nucleoplasm	Pyridoxal phosphate; Glycine	(M106)PID HNF3B PATHWAY	(M5941)HALLMARK UV RESPONSE UP; (M5934)HALLMARK XENOBIOTIC METABOLISM; (M5936)HALLMARK OXIDATIVE PHOSPHORYLATION	1.0	0.0	0.0	0.0	0.0	0.0	0.0	0.0	0.0	0.0	0.0	0.0	0.0	0.0	0.0	0.0	0.0	0.0	0.0	0.0
BIRC3	330	symbol	H. sapiens	330	H. sapiens	BIRC3	baculoviral IAP repeat containing 3	GO:0070424 regulation of nucleotide-binding oligomerization domain containing signaling pathway;GO:0060546 negative regulation of necroptotic process;GO:0062099 negative regulation of programmed necrotic cell death		Predicted intracellular proteins; ENZYME proteins:Transferases; Disease related genes; Potential drug targets; Enzymes; Cancer-related genes:Candidate cancer biomarkers	Cytosol;Nucleoplasm (Supported)		(M7997)SA CASPASE CASCADE; (M45)PID CD40 PATHWAY; (M197)PID HIV NEF PATHWAY	(M5902)HALLMARK APOPTOSIS; (M5890)HALLMARK TNFA SIGNALING VIA NFKB; (M5953)HALLMARK KRAS SIGNALING UP	0.0	0.0	0.0	0.0	0.0	0.0	0.0	1.0	1.0	0.0	0.0	0.0	0.0	0.0	1.0	0.0	1.0	0.0	0.0	0.0
GLRX2	51022	symbol	H. sapiens	51022	H. sapiens	GLRX2	glutaredoxin 2	GO:0042262 DNA protection;GO:0051775 response to redox state;GO:0071450 cellular response to oxygen radical		Predicted intracellular proteins	Nucleoplasm (Supported); Additional: Vesicles	Glutathione		(M5938)HALLMARK REACTIVE OXYGEN SPECIES PATHWAY	1.0	0.0	0.0	0.0	0.0	0.0	0.0	0.0	0.0	0.0	0.0	0.0	0.0	0.0	0.0	0.0	0.0	0.0	0.0	0.0
SNAPC1	6617	symbol	H. sapiens	6617	H. sapiens	SNAPC1	small nuclear RNA activating complex polypeptide 1	GO:0042796 snRNA transcription by RNA polymerase III;GO:0042795 snRNA transcription by RNA polymerase II;GO:0009301 snRNA transcription		Predicted intracellular proteins	Nucleoli (Enhanced); Additional: Nucleoplasm				0.0	0.0	1.0	0.0	0.0	0.0	0.0	0.0	0.0	0.0	0.0	0.0	0.0	0.0	0.0	0.0	0.0	0.0	0.0	0.0
PLEKHO1	51177	symbol	H. sapiens	51177	H. sapiens	PLEKHO1	pleckstrin homology domain containing O1	GO:0072673 lamellipodium morphogenesis;GO:0051451 myoblast migration;GO:1901739 regulation of myoblast fusion		Predicted intracellular proteins	Mitochondria (Supported)				0.0	0.0	0.0	0.0	0.0	0.0	0.0	0.0	0.0	0.0	0.0	0.0	0.0	0.0	0.0	0.0	0.0	0.0	0.0	0.0
GCLM	2730	symbol	H. sapiens	2730	H. sapiens	GCLM	glutamate-cysteine ligase modifier subunit	GO:0035227 regulation of glutamate-cysteine ligase activity;GO:0035229 positive regulation of glutamate-cysteine ligase activity;GO:0097069 cellular response to thyroxine stimulus		Predicted intracellular proteins; Cancer-related genes:Candidate cancer biomarkers	Cytosol;Nucleoplasm (Approved); Additional: Plasma membrane	Glutamic acid; Cysteine		(M5938)HALLMARK REACTIVE OXYGEN SPECIES PATHWAY; (M5948)HALLMARK BILE ACID METABOLISM; (M5945)HALLMARK HEME METABOLISM	1.0	0.0	0.0	0.0	0.0	0.0	0.0	0.0	1.0	0.0	0.0	0.0	0.0	0.0	0.0	0.0	0.0	0.0	0.0	0.0
EHD2	30846	symbol	H. sapiens	30846	H. sapiens	EHD2	EH domain containing 2	GO:2001137 positive regulation of endocytic recycling;GO:0097320 plasma membrane tubulation;GO:1901741 positive regulation of myoblast fusion		Predicted intracellular proteins	Plasma membrane (Supported)				0.0	0.0	0.0	0.0	0.0	0.0	0.0	0.0	0.0	0.0	0.0	1.0	0.0	0.0	0.0	0.0	0.0	0.0	1.0	0.0
DEPDC1	55635	symbol	H. sapiens	55635	H. sapiens	DEPDC1	DEP domain containing 1	GO:0045892 negative regulation of transcription, DNA-templated;GO:1903507 negative regulation of nucleic acid-templated transcription;GO:1902679 negative regulation of RNA biosynthetic process		Predicted intracellular proteins	Nucleoplasm (Supported); Additional: Nucleoli fibrillar center			(M5925)HALLMARK E2F TARGETS; (M5937)HALLMARK GLYCOLYSIS	0.0	0.0	0.0	0.0	0.0	0.0	0.0	0.0	0.0	0.0	0.0	0.0	0.0	0.0	0.0	0.0	0.0	0.0	0.0	0.0
TOMM34	10953	symbol	H. sapiens	10953	H. sapiens	TOMM34	translocase of outer mitochondrial membrane 34	GO:0006626 protein targeting to mitochondrion;GO:0072655 establishment of protein localization to mitochondrion;GO:0070585 protein localization to mitochondrion		Predicted intracellular proteins	Cytosol (Supported); Additional: Mitochondria;Vesicles				0.0	0.0	0.0	0.0	0.0	0.0	0.0	0.0	0.0	0.0	0.0	0.0	0.0	0.0	0.0	0.0	0.0	0.0	0.0	0.0
KPNA6	23633	symbol	H. sapiens	23633	H. sapiens	KPNA6	karyopherin subunit alpha 6	GO:0075506 entry of viral genome into host nucleus through nuclear pore complex via importin;GO:0075732 viral penetration into host nucleus;GO:0075733 intracellular transport of virus		Predicted intracellular proteins; Transporters:Transporter channels and pores	Cytosol (Approved); Additional: Nucleoplasm				0.0	0.0	0.0	0.0	0.0	0.0	0.0	0.0	0.0	0.0	0.0	0.0	0.0	0.0	0.0	0.0	0.0	0.0	0.0	0.0
VIM	7431	symbol	H. sapiens	7431	H. sapiens	VIM	vimentin	GO:0060020 Bergmann glial cell differentiation;GO:0071225 cellular response to muramyl dipeptide;GO:0070307 lens fiber cell development		Disease related genes; Predicted intracellular proteins; Human disease related genes:Nervous system diseases:Eye disease	Intermediate filaments (Supported)	Artenimol; Phenethyl Isothiocyanate	(M14)PID AURORA B PATHWAY; (M220)PID CASPASE PATHWAY	(M5930)HALLMARK EPITHELIAL MESENCHYMAL TRANSITION	0.0	0.0	0.0	0.0	0.0	1.0	0.0	1.0	1.0	0.0	0.0	0.0	0.0	0.0	0.0	0.0	0.0	0.0	0.0	1.0
FAS	355	symbol	H. sapiens	355	H. sapiens	FAS	Fas cell surface death receptor	GO:0036337 Fas signaling pathway;GO:0006924 activation-induced cell death of T cells;GO:0071455 cellular response to hyperoxia		Human disease related genes:Cancers:Skin cancers; Human disease related genes:Cancers:Cancers of the digestive system; Predicted secreted proteins; Candidate cardiovascular disease genes; Disease related genes; CD markers; Human disease related genes:Cancers:Cancers of haematopoietic and lymphoid tissues; Human disease related genes:Immune system diseases:Primary immunodeficiency; Cancer-related …	Plasma membrane (Supported); Additional: Cytosol;Nuclear bodies		(M5060)SA FAS SIGNALING; (M7997)SA CASPASE CASCADE; (M197)PID HIV NEF PATHWAY	(M5897)HALLMARK IL6 JAK STAT3 SIGNALING; (M5902)HALLMARK APOPTOSIS; (M5913)HALLMARK INTERFERON GAMMA RESPONSE	0.0	0.0	0.0	0.0	0.0	0.0	1.0	0.0	1.0	0.0	0.0	0.0	0.0	0.0	0.0	0.0	1.0	0.0	0.0	0.0
CD44	960	symbol	H. sapiens	960	H. sapiens	CD44	CD44 molecule (Indian blood group)	GO:0070487 monocyte aggregation;GO:1900623 regulation of monocyte aggregation;GO:1900625 positive regulation of monocyte aggregation		Blood group antigen proteins; Predicted secreted proteins; CD markers; Cancer-related genes:Candidate cancer biomarkers; Predicted intracellular proteins; FDA approved drug targets:Small molecule drugs	Plasma membrane (Supported); Additional: Golgi apparatus	Bivatuzumab; Hyaluronic acid	(M11736)SA MMP CYTOKINE CONNECTION; (M63)PID AVB3 OPN PATHWAY	(M5897)HALLMARK IL6 JAK STAT3 SIGNALING; (M5902)HALLMARK APOPTOSIS; (M5947)HALLMARK IL2 STAT5 SIGNALING	0.0	0.0	0.0	0.0	1.0	0.0	0.0	1.0	1.0	0.0	1.0	1.0	0.0	1.0	1.0	1.0	1.0	0.0	0.0	0.0
KCNG1	3755	symbol	H. sapiens	3755	H. sapiens	KCNG1	potassium voltage-gated channel modifier subfamily G member 1	GO:1902259 regulation of delayed rectifier potassium channel activity;GO:1901016 regulation of potassium ion transmembrane transporter activity;GO:1901379 regulation of potassium ion transmembrane transport		Transporters:Transporter channels and pores; Predicted intracellular proteins; Voltage-gated ion channels:Voltage-Gated Potassium Channels	Vesicles (Approved)				0.0	0.0	0.0	0.0	0.0	0.0	0.0	0.0	0.0	0.0	0.0	0.0	0.0	0.0	0.0	0.0	0.0	0.0	0.0	0.0
AGPAT4	56895	symbol	H. sapiens	56895	H. sapiens	AGPAT4	1-acylglycerol-3-phosphate O-acyltransferase 4	GO:0016024 CDP-diacylglycerol biosynthetic process;GO:0046341 CDP-diacylglycerol metabolic process;GO:0006654 phosphatidic acid biosynthetic process		ENZYME proteins:Transferases; Predicted intracellular proteins; Enzymes	Golgi apparatus (Approved); Additional: Nucleoli;Vesicles			(M5945)HALLMARK HEME METABOLISM	0.0	0.0	0.0	0.0	0.0	0.0	0.0	0.0	0.0	0.0	0.0	0.0	0.0	0.0	0.0	0.0	0.0	0.0	0.0	0.0
BTN3A1	11119	symbol	H. sapiens	11119	H. sapiens	BTN3A1	butyrophilin subfamily 3 member A1	GO:0050798 activated T cell proliferation;GO:0042098 T cell proliferation;GO:0032729 positive regulation of interferon-gamma production		Predicted intracellular proteins; CD markers	Vesicles (Uncertain)				0.0	0.0	0.0	0.0	0.0	0.0	0.0	0.0	0.0	0.0	0.0	0.0	0.0	0.0	0.0	0.0	0.0	0.0	0.0	0.0
IFNGR1	3459	symbol	H. sapiens	3459	H. sapiens	IFNGR1	interferon gamma receptor 1	GO:1900222 negative regulation of amyloid-beta clearance;GO:0060333 interferon-gamma-mediated signaling pathway;GO:0048143 astrocyte activation		CD markers; Disease related genes; Human disease related genes:Immune system diseases:Primary immunodeficiency; Predicted intracellular proteins; FDA approved drug targets:Biotech drugs	Plasma membrane (Supported)	Interferon gamma-1b	(M161)PID IFNG PATHWAY; (M100)PID SHP2 PATHWAY	(M5897)HALLMARK IL6 JAK STAT3 SIGNALING; (M5902)HALLMARK APOPTOSIS; (M5947)HALLMARK IL2 STAT5 SIGNALING	0.0	0.0	0.0	0.0	0.0	0.0	0.0	1.0	1.0	0.0	0.0	0.0	0.0	0.0	0.0	0.0	0.0	0.0	0.0	0.0
VRK2	7444	symbol	H. sapiens	7444	H. sapiens	VRK2	VRK serine/threonine kinase 2	GO:2000659 regulation of interleukin-1-mediated signaling pathway;GO:0016572 histone phosphorylation;GO:0001959 regulation of cytokine-mediated signaling pathway	CK1 Ser/Thr protein kinase family	ENZYME proteins:Transferases; Predicted intracellular proteins; Kinases:CK1 Ser/Thr protein kinases; Enzymes	Endoplasmic reticulum (Supported)				0.0	0.0	0.0	0.0	0.0	1.0	0.0	0.0	0.0	1.0	0.0	0.0	0.0	0.0	0.0	0.0	0.0	0.0	0.0	0.0
TBPL1	9519	symbol	H. sapiens	9519	H. sapiens	TBPL1	TATA-box binding protein like 1	GO:0006235 dTTP biosynthetic process;GO:0009212 pyrimidine deoxyribonucleoside triphosphate biosynthetic process;GO:0046075 dTTP metabolic process		Transcription factors:beta-Sheet binding to DNA; Predicted intracellular proteins	Nucleoplasm (Supported); Additional: Nucleoli				0.0	0.0	0.0	0.0	0.0	0.0	0.0	0.0	0.0	0.0	0.0	0.0	0.0	0.0	0.0	0.0	0.0	0.0	0.0	0.0
ARNTL2	56938	symbol	H. sapiens	56938	H. sapiens	ARNTL2	aryl hydrocarbon receptor nuclear translocator like 2	GO:0042753 positive regulation of circadian rhythm;GO:0009649 entrainment of circadian clock;GO:0032922 circadian regulation of gene expression		Transcription factors:Basic domains; Predicted intracellular proteins	Nucleoli;Nucleoplasm (Supported)				0.0	0.0	0.0	0.0	0.0	0.0	0.0	0.0	0.0	0.0	0.0	0.0	0.0	0.0	0.0	0.0	0.0	0.0	0.0	0.0
ANK1	286	symbol	H. sapiens	286	H. sapiens	ANK1	ankyrin 1	GO:0035090 maintenance of apical/basal cell polarity;GO:0045199 maintenance of epithelial cell apical/basal polarity;GO:0030011 maintenance of cell polarity		Disease related genes; Human disease related genes:Cardiovascular diseases:Hematologic diseases; Predicted intracellular proteins; Transporters:Accessory Factors Involved in Transport; Potential drug targets				(M5945)HALLMARK HEME METABOLISM	1.0	0.0	0.0	0.0	0.0	0.0	0.0	0.0	0.0	0.0	0.0	0.0	0.0	0.0	0.0	0.0	0.0	0.0	0.0	0.0
TFB1M	51106	symbol	H. sapiens	51106	H. sapiens	TFB1M	transcription factor B1, mitochondrial	GO:0006391 transcription initiation from mitochondrial promoter;GO:0006390 mitochondrial transcription;GO:0031167 rRNA methylation		Disease related genes; Predicted intracellular proteins					1.0	0.0	1.0	0.0	0.0	0.0	0.0	0.0	0.0	0.0	0.0	0.0	0.0	0.0	0.0	0.0	0.0	0.0	0.0	0.0
ARHGAP31	57514	symbol	H. sapiens	57514	H. sapiens	ARHGAP31	Rho GTPase activating protein 31	GO:0007264 small GTPase mediated signal transduction;GO:0051056 regulation of small GTPase mediated signal transduction;GO:0035556 intracellular signal transduction		Disease related genes; Predicted intracellular proteins; Human disease related genes:Congenital malformations:Other congenital malformations					0.0	0.0	0.0	0.0	0.0	1.0	0.0	0.0	0.0	0.0	0.0	0.0	0.0	0.0	0.0	0.0	0.0	0.0	0.0	0.0
ABCF2	10061	symbol	H. sapiens	10061	H. sapiens	ABCF2	ATP binding cassette subfamily F member 2			Predicted intracellular proteins; Transporters:Primary Active Transporters	Cytosol (Enhanced)			(M5924)HALLMARK MTORC1 SIGNALING	0.0	0.0	0.0	0.0	0.0	0.0	1.0	0.0	0.0	0.0	0.0	0.0	0.0	0.0	0.0	0.0	0.0	0.0	0.0	0.0
SLC4A7	9497	symbol	H. sapiens	9497	H. sapiens	SLC4A7	solute carrier family 4 member 7	GO:0060117 auditory receptor cell development;GO:0015701 bicarbonate transport;GO:0042491 inner ear auditory receptor cell differentiation		Transporters:Electrochemical Potential-driven transporters	Plasma membrane (Supported); Additional: Cytosol;Focal adhesion sites				0.0	0.0	0.0	0.0	0.0	1.0	0.0	0.0	0.0	0.0	0.0	0.0	0.0	0.0	0.0	0.0	0.0	0.0	0.0	0.0
APBA2	321	symbol	H. sapiens	321	H. sapiens	APBA2	amyloid beta precursor protein binding family A member 2	GO:0007268 chemical synaptic transmission;GO:0098916 anterograde trans-synaptic signaling;GO:0099537 trans-synaptic signaling		Predicted intracellular proteins; Transporters:Accessory Factors Involved in Transport	Golgi apparatus (Enhanced)				0.0	0.0	0.0	0.0	0.0	0.0	0.0	0.0	0.0	0.0	0.0	0.0	0.0	0.0	0.0	0.0	0.0	0.0	0.0	0.0
MAP2K3	5606	symbol	H. sapiens	5606	H. sapiens	MAP2K3	mitogen-activated protein kinase kinase 3	GO:0072709 cellular response to sorbitol;GO:0072708 response to sorbitol;GO:0038066 p38MAPK cascade	STE Ser/Thr protein kinase family	Predicted intracellular proteins; ENZYME proteins:Transferases; Disease related genes; Kinases:STE Ser/Thr protein kinases; Potential drug targets; Enzymes	Cytosol;Nucleoplasm (Supported)	Fostamatinib	(M209)PID P38 GAMMA DELTA PATHWAY; (M267)PID ANTHRAX PATHWAY; (M20)PID P38 MKK3 6PATHWAY	(M5923)HALLMARK PI3K AKT MTOR SIGNALING; (M5890)HALLMARK TNFA SIGNALING VIA NFKB; (M5924)HALLMARK MTORC1 SIGNALING	1.0	0.0	0.0	1.0	0.0	0.0	1.0	1.0	0.0	0.0	0.0	0.0	1.0	0.0	0.0	0.0	0.0	0.0	0.0	0.0
TMSB10	9168	symbol	H. sapiens	9168	H. sapiens	TMSB10	thymosin beta 10	GO:0042989 sequestering of actin monomers;GO:0030837 negative regulation of actin filament polymerization;GO:0032507 maintenance of protein location in cell		Predicted intracellular proteins					0.0	0.0	0.0	0.0	0.0	0.0	1.0	0.0	0.0	0.0	0.0	0.0	0.0	0.0	0.0	0.0	0.0	0.0	0.0	1.0
PEX3	8504	symbol	H. sapiens	8504	H. sapiens	PEX3	peroxisomal biogenesis factor 3	GO:0045046 protein import into peroxisome membrane;GO:0006625 protein targeting to peroxisome;GO:0072662 protein localization to peroxisome		Disease related genes; Human disease related genes:Congenital disorders of metabolism:Peroxisomal diseases; Transporters; Potential drug targets	Nucleoplasm;Peroxisomes (Approved)				0.0	0.0	0.0	0.0	0.0	0.0	0.0	0.0	0.0	0.0	0.0	0.0	0.0	0.0	0.0	0.0	0.0	0.0	0.0	0.0
VCL	7414	symbol	H. sapiens	7414	H. sapiens	VCL	vinculin	GO:1904702 regulation of protein localization to adherens junction;GO:0150106 regulation of protein localization to cell-cell junction;GO:0034333 adherens junction assembly		Disease related genes; Predicted intracellular proteins; Human disease related genes:Cardiovascular diseases:Cardiac diseases	Focal adhesion sites (Enhanced)		(M232)PID ECADHERIN STABILIZATION PATHWAY; (M12)PID RHOA PATHWAY; (M281)PID FAK PATHWAY	(M5893)HALLMARK MITOTIC SPINDLE; (M5915)HALLMARK APICAL JUNCTION	0.0	0.0	0.0	0.0	1.0	0.0	1.0	0.0	0.0	0.0	1.0	1.0	0.0	1.0	0.0	1.0	0.0	0.0	0.0	0.0
NSMAF	8439	symbol	H. sapiens	8439	H. sapiens	NSMAF	neutral sphingomyelinase activation associated factor	GO:0006672 ceramide metabolic process;GO:0006665 sphingolipid metabolic process;GO:0006643 membrane lipid metabolic process		Predicted intracellular proteins	Nucleoli (Approved)		(M128)PID TNF PATHWAY		1.0	0.0	0.0	0.0	0.0	0.0	0.0	0.0	0.0	0.0	0.0	0.0	0.0	0.0	0.0	0.0	0.0	0.0	0.0	0.0
TIMP2	7077	symbol	H. sapiens	7077	H. sapiens	TIMP2	TIMP metallopeptidase inhibitor 2	GO:0051045 negative regulation of membrane protein ectodomain proteolysis;GO:1905049 negative regulation of metallopeptidase activity;GO:0051043 regulation of membrane protein ectodomain proteolysis		Predicted intracellular proteins; Predicted secreted proteins; Cancer-related genes:Candidate cancer biomarkers; Candidate cardiovascular disease genes			(M3468)NABA ECM REGULATORS; (M5885)NABA MATRISOME ASSOCIATED; (M5889)NABA MATRISOME	(M5902)HALLMARK APOPTOSIS; (M5921)HALLMARK COMPLEMENT	0.0	0.0	0.0	0.0	0.0	0.0	0.0	0.0	0.0	0.0	0.0	0.0	0.0	1.0	1.0	0.0	1.0	0.0	0.0	0.0
TBC1D23	55773	symbol	H. sapiens	55773	H. sapiens	TBC1D23	TBC1 domain family member 23	GO:0099041 vesicle tethering to Golgi;GO:1990403 embryonic brain development;GO:0099022 vesicle tethering		Disease related genes; Predicted intracellular proteins	Golgi apparatus (Enhanced)				0.0	0.0	0.0	0.0	0.0	0.0	0.0	0.0	0.0	0.0	0.0	0.0	0.0	0.0	0.0	0.0	0.0	1.0	0.0	0.0
ZZZ3	26009	symbol	H. sapiens	26009	H. sapiens	ZZZ3	zinc finger ZZ-type containing 3	GO:0044154 histone H3-K14 acetylation;GO:0090043 regulation of tubulin deacetylation;GO:0031063 regulation of histone deacetylation		Predicted intracellular proteins	Nucleoli;Nucleoli rim;Nucleoplasm (Enhanced)				0.0	0.0	0.0	0.0	0.0	0.0	0.0	0.0	0.0	0.0	0.0	0.0	0.0	0.0	0.0	0.0	0.0	0.0	0.0	0.0
HOXC8	3224	symbol	H. sapiens	3224	H. sapiens	HOXC8	homeobox C8	GO:0009952 anterior/posterior pattern specification;GO:0048705 skeletal system morphogenesis;GO:0003002 regionalization		Transcription factors:Helix-turn-helix domains; Predicted intracellular proteins	Nucleoplasm (Supported); Additional: Microtubules				0.0	0.0	0.0	0.0	0.0	0.0	0.0	0.0	0.0	0.0	0.0	0.0	0.0	0.0	0.0	0.0	0.0	0.0	0.0	0.0
TRIO	7204	symbol	H. sapiens	7204	H. sapiens	TRIO	trio Rho guanine nucleotide exchange factor	GO:0007185 transmembrane receptor protein tyrosine phosphatase signaling pathway;GO:0045599 negative regulation of fat cell differentiation;GO:0045598 regulation of fat cell differentiation	CAMK Ser/Thr protein kinase family	Predicted intracellular proteins; Kinases:CAMK Ser/Thr protein kinases; ENZYME proteins:Transferases; Disease related genes; Potential drug targets; Cancer-related genes:Mutational cancer driver genes; Enzymes; Human disease related genes:Other diseases:Mental and behavioural disorders	Cytosol (Approved); Additional: Vesicles		(M108)PID NETRIN PATHWAY; (M241)PID RAC1 REG PATHWAY; (M68)PID RHOA REG PATHWAY	(M5893)HALLMARK MITOTIC SPINDLE	1.0	0.0	0.0	0.0	0.0	1.0	0.0	0.0	0.0	0.0	0.0	0.0	0.0	0.0	0.0	0.0	0.0	0.0	0.0	0.0
SKIV2L2	23517	gene_synonym	H. sapiens	23517	H. sapiens	MTREX	Mtr4 exosome RNA helicase	GO:0016076 snRNA catabolic process;GO:0000460 maturation of 5.8S rRNA;GO:0034661 ncRNA catabolic process		Predicted intracellular proteins; Enzymes; ENZYME proteins:Hydrolases	Nucleoplasm (Supported)			(M5922)HALLMARK UNFOLDED PROTEIN RESPONSE	1.0	0.0	1.0	0.0	0.0	0.0	0.0	0.0	0.0	0.0	0.0	0.0	0.0	0.0	0.0	0.0	0.0	0.0	0.0	0.0
RAI14	26064	symbol	H. sapiens	26064	H. sapiens	RAI14	retinoic acid induced 14	GO:0007283 spermatogenesis;GO:0048232 male gamete generation;GO:0007276 gamete generation		Predicted intracellular proteins	Nucleoplasm (Supported); Additional: Actin filaments;Cytosol				0.0	0.0	0.0	0.0	0.0	0.0	0.0	0.0	0.0	0.0	0.0	0.0	0.0	0.0	0.0	0.0	0.0	0.0	0.0	0.0
SPDL1	54908	symbol	H. sapiens	54908	H. sapiens	SPDL1	spindle apparatus coiled-coil protein 1	GO:0034501 protein localization to kinetochore;GO:1903083 protein localization to condensed chromosome;GO:0007094 mitotic spindle assembly checkpoint signaling		Predicted intracellular proteins	Cytosol (Approved)				0.0	0.0	0.0	0.0	0.0	1.0	0.0	0.0	0.0	1.0	0.0	0.0	0.0	0.0	0.0	0.0	0.0	0.0	0.0	1.0
CTNS	1497	symbol	H. sapiens	1497	H. sapiens	CTNS	cystinosin, lysosomal cystine transporter	GO:0010730 negative regulation of hydrogen peroxide biosynthetic process;GO:0015811 L-cystine transport;GO:0010727 negative regulation of hydrogen peroxide metabolic process		Human disease related genes:Congenital disorders of metabolism:Congenital disorders of amino acid metabolism; Human disease related genes:Congenital disorders of metabolism:Lysosomal storage diseases; Transporters:Electrochemical Potential-driven transporters; Disease related genes; Potential drug targets; Predicted intracellular proteins	Intermediate filaments;Vesicles (Supported)	Cystine		(M5945)HALLMARK HEME METABOLISM	1.0	0.0	0.0	0.0	0.0	0.0	0.0	0.0	0.0	0.0	0.0	0.0	0.0	0.0	0.0	0.0	0.0	0.0	0.0	0.0
PHF23	79142	symbol	H. sapiens	79142	H. sapiens	PHF23	PHD finger protein 23	GO:1901097 negative regulation of autophagosome maturation;GO:1902902 negative regulation of autophagosome assembly;GO:1901096 regulation of autophagosome maturation		Disease related genes; Predicted intracellular proteins	Nucleoplasm (Enhanced)				0.0	0.0	0.0	0.0	0.0	0.0	0.0	0.0	0.0	0.0	0.0	0.0	0.0	0.0	0.0	0.0	0.0	0.0	0.0	1.0
PARP3	10039	symbol	H. sapiens	10039	H. sapiens	PARP3	poly(ADP-ribose) polymerase family member 3	GO:1905662 negative regulation of telomerase RNA reverse transcriptase activity;GO:0030592 DNA ADP-ribosylation;GO:1905661 regulation of telomerase RNA reverse transcriptase activity		Predicted intracellular proteins; FDA approved drug targets:Small molecule drugs	Nuclear bodies;Nucleoplasm (Supported)	2-methyl-3,5,7,8-tetrahydro-4H-thiopyrano[4,3-d]pyrimidin-4-one; 4-[3-(1,4-diazepan-1-ylcarbonyl)-4-fluorobenzyl]phthalazin-1(2H)-one; N~2~,N~2~-DIMETHYL-N~1~-(6-OXO-5,6-DIHYDROPHENANTHRIDIN-2-YL)GLYCINAMIDE; Olaparib; Rucaparib			0.0	0.0	0.0	0.0	0.0	0.0	0.0	0.0	0.0	0.0	0.0	0.0	0.0	0.0	1.0	0.0	0.0	0.0	0.0	0.0
TNC	3371	symbol	H. sapiens	3371	H. sapiens	TNC	tenascin C	GO:0060739 mesenchymal-epithelial cell signaling involved in prostate gland development;GO:0014012 peripheral nervous system axon regeneration;GO:0060638 mesenchymal-epithelial cell signaling		Human disease related genes:Nervous system diseases:Ear disease; Predicted secreted proteins; Disease related genes; Predicted intracellular proteins; Cancer-related genes:Candidate cancer biomarkers			(M118)PID INTEGRIN A9B1 PATHWAY; (M165)PID SYNDECAN 4 PATHWAY; (M53)PID INTEGRIN3 PATHWAY	(M5890)HALLMARK TNFA SIGNALING VIA NFKB; (M5930)HALLMARK EPITHELIAL MESENCHYMAL TRANSITION	0.0	0.0	0.0	0.0	1.0	0.0	0.0	0.0	0.0	0.0	1.0	0.0	0.0	1.0	0.0	1.0	0.0	0.0	0.0	0.0
AIFM2	84883	symbol	H. sapiens	84883	H. sapiens	AIFM2	apoptosis inducing factor mitochondria associated 2	GO:0110075 regulation of ferroptosis;GO:0110076 negative regulation of ferroptosis;GO:0006743 ubiquinone metabolic process		Predicted intracellular proteins	Vesicles (Supported); Additional: Cytosol;Plasma membrane		(M145)PID P53 DOWNSTREAM PATHWAY		0.0	0.0	0.0	0.0	0.0	0.0	0.0	0.0	0.0	0.0	0.0	0.0	0.0	0.0	0.0	0.0	0.0	0.0	0.0	0.0
MED17	9440	symbol	H. sapiens	9440	H. sapiens	MED17	mediator complex subunit 17	GO:0051123 RNA polymerase II preinitiation complex assembly;GO:0032968 positive regulation of transcription elongation from RNA polymerase II promoter;GO:0060261 positive regulation of transcription initiation from RNA polymerase II promoter		Disease related genes; Cancer-related genes:Mutational cancer driver genes; Predicted intracellular proteins; Human disease related genes:Congenital malformations:Congenital malformations of the nervous system	Nuclear speckles (Approved); Additional: Cytosol				0.0	0.0	0.0	0.0	0.0	0.0	0.0	0.0	0.0	0.0	0.0	0.0	0.0	0.0	0.0	0.0	0.0	0.0	0.0	0.0
CAPG	822	symbol	H. sapiens	822	H. sapiens	CAPG	capping actin protein, gelsolin like	GO:0051014 actin filament severing;GO:0051016 barbed-end actin filament capping;GO:0051693 actin filament capping		Predicted intracellular proteins	Nucleoplasm (Enhanced)			(M5947)HALLMARK IL2 STAT5 SIGNALING; (M5930)HALLMARK EPITHELIAL MESENCHYMAL TRANSITION; (M5950)HALLMARK ALLOGRAFT REJECTION	0.0	0.0	0.0	0.0	0.0	0.0	0.0	0.0	0.0	0.0	0.0	0.0	0.0	0.0	0.0	0.0	0.0	0.0	0.0	1.0
JADE2	23338	symbol	H. sapiens	23338	H. sapiens	JADE2	jade family PHD finger 2	GO:0043983 histone H4-K12 acetylation;GO:0043981 histone H4-K5 acetylation;GO:0043982 histone H4-K8 acetylation		ENZYME proteins:Transferases; Predicted intracellular proteins; Enzymes	Nucleoplasm (Enhanced)				0.0	0.0	0.0	0.0	0.0	0.0	0.0	0.0	0.0	0.0	0.0	0.0	0.0	0.0	0.0	0.0	0.0	0.0	0.0	0.0
ZIC2	7546	symbol	H. sapiens	7546	H. sapiens	ZIC2	Zic family member 2	GO:0007601 visual perception;GO:0050953 sensory perception of light stimulus;GO:0051091 positive regulation of DNA-binding transcription factor activity		Disease related genes; Transcription factors:Zinc-coordinating DNA-binding domains; Predicted intracellular proteins; Human disease related genes:Congenital malformations:Congenital malformations of the nervous system	Nuclear bodies (Supported)				0.0	0.0	0.0	0.0	0.0	0.0	0.0	0.0	0.0	0.0	0.0	0.0	0.0	0.0	0.0	0.0	0.0	0.0	0.0	0.0
TRIT1	54802	symbol	H. sapiens	54802	H. sapiens	TRIT1	tRNA isopentenyltransferase 1	GO:0070900 mitochondrial tRNA modification;GO:1900864 mitochondrial RNA modification;GO:0090646 mitochondrial tRNA processing		Predicted intracellular proteins; ENZYME proteins:Transferases; Disease related genes; Potential drug targets; Enzymes; Human disease related genes:Congenital disorders of metabolism:Mitochondrial diseases	Mitochondria (Supported)				1.0	0.0	1.0	0.0	0.0	0.0	0.0	0.0	0.0	0.0	0.0	0.0	0.0	0.0	0.0	0.0	0.0	0.0	0.0	0.0
SCML1	6322	symbol	H. sapiens	6322	H. sapiens	SCML1	Scm polycomb group protein like 1	GO:0045892 negative regulation of transcription, DNA-templated;GO:1903507 negative regulation of nucleic acid-templated transcription;GO:1902679 negative regulation of RNA biosynthetic process		Predicted intracellular proteins	Nucleoplasm (Approved)				0.0	0.0	0.0	0.0	0.0	0.0	0.0	0.0	0.0	0.0	0.0	0.0	0.0	0.0	0.0	0.0	0.0	0.0	0.0	0.0
MAP4	4134	symbol	H. sapiens	4134	H. sapiens	MAP4	microtubule associated protein 4	GO:0051012 microtubule sliding;GO:1902856 negative regulation of non-motile cilium assembly;GO:1902855 regulation of non-motile cilium assembly		Predicted intracellular proteins; FDA approved drug targets:Small molecule drugs	Cytosol;Microtubules (Approved); Additional: Plasma membrane	Paclitaxel; Docetaxel; Artenimol			0.0	0.0	0.0	0.0	0.0	0.0	0.0	0.0	0.0	1.0	0.0	0.0	0.0	0.0	0.0	0.0	0.0	0.0	0.0	1.0
GOPC	57120	symbol	H. sapiens	57120	H. sapiens	GOPC	golgi associated PDZ and coiled-coil motif containing	GO:0042999 regulation of Golgi to plasma membrane CFTR protein transport;GO:0043002 negative regulation of Golgi to plasma membrane CFTR protein transport;GO:0043004 cytoplasmic sequestering of CFTR protein		Cancer-related genes; Disease related genes; Potential drug targets; Predicted intracellular proteins; Transporters:Accessory Factors Involved in Transport	Golgi apparatus (Enhanced)				0.0	0.0	0.0	0.0	0.0	1.0	0.0	0.0	0.0	1.0	0.0	0.0	0.0	0.0	0.0	0.0	0.0	0.0	1.0	0.0
USP28	57646	symbol	H. sapiens	57646	H. sapiens	USP28	ubiquitin specific peptidase 28	GO:0042771 intrinsic apoptotic signaling pathway in response to DNA damage by p53 class mediator;GO:0072332 intrinsic apoptotic signaling pathway by p53 class mediator;GO:0008630 intrinsic apoptotic signaling pathway in response to DNA damage		Peptidases:Cysteine-type peptidases; Predicted intracellular proteins; Enzymes; ENZYME proteins:Hydrolases	Nucleoplasm (Supported); Additional: Nuclear bodies				0.0	0.0	0.0	0.0	0.0	0.0	0.0	0.0	0.0	0.0	0.0	0.0	0.0	0.0	0.0	0.0	0.0	0.0	0.0	0.0
HDAC9	9734	symbol	H. sapiens	9734	H. sapiens	HDAC9	histone deacetylase 9	GO:1990678 histone H4-K16 deacetylation;GO:0051005 negative regulation of lipoprotein lipase activity;GO:0034983 peptidyl-lysine deacetylation		ENZYME proteins:Hydrolases; Enzymes; Disease related genes; Predicted intracellular proteins; FDA approved drug targets:Small molecule drugs	Nucleoplasm (Approved)	Valproic acid	(M30)PID HDAC CLASSII PATHWAY; (M101)PID HDAC CLASSI PATHWAY	(M5950)HALLMARK ALLOGRAFT REJECTION; (M5953)HALLMARK KRAS SIGNALING UP	0.0	0.0	0.0	1.0	0.0	0.0	1.0	0.0	0.0	0.0	0.0	0.0	1.0	0.0	1.0	0.0	1.0	0.0	0.0	0.0
NOP16	51491	symbol	H. sapiens	51491	H. sapiens	NOP16	NOP16 nucleolar protein	GO:0042273 ribosomal large subunit biogenesis;GO:0042254 ribosome biogenesis;GO:0022613 ribonucleoprotein complex biogenesis		Predicted intracellular proteins	Nucleoli (Enhanced)			(M5928)HALLMARK MYC TARGETS V2; (M5926)HALLMARK MYC TARGETS V1	0.0	0.0	1.0	0.0	0.0	0.0	0.0	0.0	0.0	0.0	0.0	0.0	0.0	0.0	0.0	0.0	0.0	0.0	0.0	0.0
ADAMTS6	11174	symbol	H. sapiens	11174	H. sapiens	ADAMTS6	ADAM metallopeptidase with thrombospondin type 1 motif 6	GO:0060976 coronary vasculature development;GO:0035904 aorta development;GO:0060840 artery development		Predicted secreted proteins; Cancer-related genes:Candidate cancer biomarkers			(M3468)NABA ECM REGULATORS; (M5885)NABA MATRISOME ASSOCIATED; (M5889)NABA MATRISOME		0.0	1.0	0.0	0.0	0.0	0.0	0.0	0.0	0.0	0.0	1.0	0.0	1.0	0.0	0.0	0.0	0.0	0.0	0.0	0.0
VAMP3	9341	symbol	H. sapiens	9341	H. sapiens	VAMP3	vesicle associated membrane protein 3	GO:0001921 positive regulation of receptor recycling;GO:0035493 SNARE complex assembly;GO:0001919 regulation of receptor recycling		Transporters:Transporter channels and pores; Cancer-related genes:Candidate cancer biomarkers			(M67)PID ARF6 TRAFFICKING PATHWAY	(M5910)HALLMARK PROTEIN SECRETION	0.0	0.0	0.0	0.0	0.0	1.0	0.0	0.0	1.0	0.0	0.0	0.0	0.0	0.0	0.0	0.0	0.0	0.0	0.0	0.0
RCN1	5954	symbol	H. sapiens	5954	H. sapiens	RCN1	reticulocalbin 1	GO:0043010 camera-type eye development;GO:0001654 eye development;GO:0150063 visual system development		Predicted intracellular proteins	Endoplasmic reticulum (Supported)				0.0	0.0	0.0	0.0	0.0	0.0	1.0	0.0	0.0	0.0	0.0	0.0	0.0	0.0	0.0	0.0	0.0	1.0	0.0	0.0
DKK3	27122	symbol	H. sapiens	27122	H. sapiens	DKK3	dickkopf WNT signaling pathway inhibitor 3	GO:1902612 regulation of anti-Mullerian hormone signaling pathway;GO:1902613 negative regulation of anti-Mullerian hormone signaling pathway;GO:0032345 negative regulation of aldosterone metabolic process		Predicted secreted proteins	Vesicles (Supported); Additional: Cytosol;Nuclear bodies				0.0	0.0	0.0	0.0	0.0	0.0	0.0	0.0	0.0	0.0	0.0	0.0	0.0	0.0	0.0	0.0	0.0	0.0	0.0	0.0
LIMA1	51474	symbol	H. sapiens	51474	H. sapiens	LIMA1	LIM domain and actin binding 1	GO:0030299 intestinal cholesterol absorption;GO:0098856 intestinal lipid absorption;GO:0044241 lipid digestion		Predicted intracellular proteins	Actin filaments;Plasma membrane (Enhanced); Additional: Cytosol;Focal adhesion sites		(M232)PID ECADHERIN STABILIZATION PATHWAY	(M5915)HALLMARK APICAL JUNCTION	0.0	0.0	0.0	0.0	0.0	0.0	0.0	0.0	0.0	0.0	0.0	0.0	0.0	0.0	0.0	0.0	0.0	0.0	0.0	1.0
HOMER3	9454	symbol	H. sapiens	9454	H. sapiens	HOMER3	homer scaffold protein 3	GO:0070885 negative regulation of calcineurin-NFAT signaling cascade;GO:0106057 negative regulation of calcineurin-mediated signaling;GO:0007216 G protein-coupled glutamate receptor signaling pathway		Predicted intracellular proteins	Cytosol (Supported); Additional: Cytoplasmic bodies;Plasma membrane				0.0	0.0	0.0	0.0	0.0	0.0	0.0	0.0	0.0	0.0	0.0	0.0	0.0	0.0	0.0	0.0	0.0	0.0	0.0	0.0
RRP12	23223	symbol	H. sapiens	23223	H. sapiens	RRP12	ribosomal RNA processing 12 homolog	GO:0006364 rRNA processing;GO:0016072 rRNA metabolic process;GO:0042254 ribosome biogenesis		Predicted intracellular proteins	Nucleoli (Supported); Additional: Cytosol;Plasma membrane;Vesicles			(M5928)HALLMARK MYC TARGETS V2; (M5908)HALLMARK ANDROGEN RESPONSE; (M5906)HALLMARK ESTROGEN RESPONSE EARLY	0.0	0.0	1.0	0.0	0.0	0.0	0.0	0.0	0.0	0.0	0.0	0.0	0.0	0.0	0.0	0.0	0.0	0.0	0.0	0.0
MRTO4	51154	symbol	H. sapiens	51154	H. sapiens	MRTO4	MRT4 homolog, ribosome maturation factor	GO:0000027 ribosomal large subunit assembly;GO:0042255 ribosome assembly;GO:0042273 ribosomal large subunit biogenesis		Ribosomal proteins; Predicted intracellular proteins	Nuclear membrane;Nucleoplasm (Approved); Additional: Nucleoli			(M5928)HALLMARK MYC TARGETS V2	0.0	0.0	1.0	0.0	0.0	0.0	0.0	0.0	0.0	0.0	0.0	0.0	0.0	0.0	0.0	0.0	0.0	0.0	0.0	0.0
TRAPPC3	27095	symbol	H. sapiens	27095	H. sapiens	TRAPPC3	trafficking protein particle complex subunit 3	GO:0048207 vesicle targeting, rough ER to cis-Golgi;GO:0048208 COPII vesicle coating;GO:0048199 vesicle targeting, to, from or within Golgi		Predicted intracellular proteins	Cytosol (Approved); Additional: Golgi apparatus	Palmitic Acid; Myristic acid; S-palmitoyl-L-cysteine			0.0	0.0	0.0	0.0	0.0	0.0	0.0	0.0	0.0	0.0	0.0	0.0	0.0	0.0	0.0	0.0	0.0	0.0	0.0	0.0
THRAP3	9967	symbol	H. sapiens	9967	H. sapiens	THRAP3	thyroid hormone receptor associated protein 3	GO:0042753 positive regulation of circadian rhythm;GO:0048026 positive regulation of mRNA splicing, via spliceosome;GO:0050685 positive regulation of mRNA processing		Predicted intracellular proteins	Nuclear speckles (Enhanced)				0.0	0.0	0.0	0.0	0.0	0.0	0.0	0.0	0.0	0.0	0.0	0.0	0.0	0.0	0.0	0.0	0.0	0.0	0.0	0.0
FOXC1	2296	symbol	H. sapiens	2296	H. sapiens	FOXC1	forkhead box C1	GO:1902038 positive regulation of hematopoietic stem cell differentiation;GO:1902257 negative regulation of apoptotic process involved in outflow tract morphogenesis;GO:1901491 negative regulation of lymphangiogenesis		Disease related genes; Transcription factors:Helix-turn-helix domains; Human disease related genes:Congenital malformations:Congenital malformations of eye; Predicted intracellular proteins	Nucleoplasm (Supported); Additional: Cytosol			(M5906)HALLMARK ESTROGEN RESPONSE EARLY; (M5907)HALLMARK ESTROGEN RESPONSE LATE	0.0	1.0	0.0	1.0	0.0	0.0	0.0	0.0	1.0	0.0	1.0	0.0	1.0	0.0	0.0	0.0	0.0	1.0	0.0	0.0
RELT	84957	symbol	H. sapiens	84957	H. sapiens	RELT	RELT TNF receptor	GO:0097186 amelogenesis;GO:0042475 odontogenesis of dentin-containing tooth;GO:0042476 odontogenesis		Disease related genes; Human disease related genes:Digestive system diseases:Mouth and dental diseases; Predicted intracellular proteins	Nucleoplasm (Supported)				0.0	0.0	0.0	0.0	0.0	0.0	0.0	0.0	0.0	0.0	0.0	0.0	0.0	0.0	0.0	0.0	0.0	0.0	0.0	0.0
NOP58	51602	symbol	H. sapiens	51602	H. sapiens	NOP58	NOP58 ribonucleoprotein	GO:0048254 snoRNA localization;GO:0006403 RNA localization;GO:0006364 rRNA processing		Predicted intracellular proteins	Nucleoli fibrillar center (Enhanced); Additional: Nucleoplasm				1.0	0.0	1.0	0.0	0.0	0.0	0.0	0.0	0.0	0.0	0.0	0.0	0.0	0.0	0.0	0.0	0.0	0.0	0.0	0.0
SZRD1	26099	symbol	H. sapiens	26099	H. sapiens	SZRD1	SUZ RNA binding domain containing 1			Predicted intracellular proteins	Cytosol;Nucleoplasm (Approved)				0.0	0.0	0.0	0.0	0.0	0.0	0.0	0.0	0.0	0.0	0.0	0.0	0.0	0.0	0.0	0.0	0.0	0.0	0.0	0.0
HPF1	54969	symbol	H. sapiens	54969	H. sapiens	HPF1	histone PARylation factor 1	GO:0018312 peptidyl-serine ADP-ribosylation;GO:0010835 regulation of protein ADP-ribosylation;GO:0006471 protein ADP-ribosylation		Predicted intracellular proteins	Cytosol (Approved); Additional: Cytokinetic bridge;Microtubules				0.0	0.0	0.0	0.0	0.0	0.0	0.0	0.0	0.0	0.0	0.0	0.0	0.0	0.0	0.0	0.0	0.0	0.0	0.0	0.0
ZNF280C	55609	symbol	H. sapiens	55609	H. sapiens	ZNF280C	zinc finger protein 280C	GO:0006357 regulation of transcription by RNA polymerase II;GO:0006355 regulation of transcription, DNA-templated;GO:1903506 regulation of nucleic acid-templated transcription		Transcription factors:Zinc-coordinating DNA-binding domains; Predicted intracellular proteins	Nucleoli fibrillar center;Nucleoplasm (Approved)				0.0	0.0	0.0	0.0	0.0	0.0	0.0	0.0	0.0	0.0	0.0	0.0	0.0	0.0	0.0	0.0	0.0	0.0	0.0	0.0
TRAF1	7185	symbol	H. sapiens	7185	H. sapiens	TRAF1	TNF receptor associated factor 1	GO:0070534 protein K63-linked ubiquitination;GO:0033209 tumor necrosis factor-mediated signaling pathway;GO:0046330 positive regulation of JNK cascade		Predicted intracellular proteins; Cancer-related genes:Candidate cancer biomarkers	Nucleoplasm (Approved)		(M45)PID CD40 PATHWAY; (M197)PID HIV NEF PATHWAY; (M128)PID TNF PATHWAY	(M5947)HALLMARK IL2 STAT5 SIGNALING; (M5890)HALLMARK TNFA SIGNALING VIA NFKB; (M5915)HALLMARK APICAL JUNCTION	0.0	0.0	0.0	0.0	0.0	0.0	0.0	0.0	1.0	0.0	0.0	0.0	0.0	0.0	0.0	0.0	0.0	0.0	0.0	0.0
DCBLD2	131566	symbol	H. sapiens	131566	H. sapiens	DCBLD2	discoidin, CUB and LCCL domain containing 2	GO:0030522 intracellular receptor signaling pathway;GO:0030308 negative regulation of cell growth;GO:0045926 negative regulation of growth		Predicted intracellular proteins	Cytosol;Plasma membrane (Approved); Additional: Golgi apparatus			(M5916)HALLMARK APICAL SURFACE; (M5932)HALLMARK INFLAMMATORY RESPONSE; (M5953)HALLMARK KRAS SIGNALING UP	0.0	0.0	0.0	0.0	0.0	0.0	0.0	0.0	0.0	0.0	0.0	0.0	0.0	0.0	0.0	1.0	0.0	0.0	0.0	0.0
SOAT1	6646	symbol	H. sapiens	6646	H. sapiens	SOAT1	sterol O-acyltransferase 1	GO:0010878 cholesterol storage;GO:0034433 steroid esterification;GO:0034434 sterol esterification		ENZYME proteins:Transferases; Enzymes; FDA approved drug targets:Small molecule drugs	Endoplasmic reticulum (Enhanced)	Ezetimibe; Hesperetin			0.0	0.0	0.0	0.0	0.0	0.0	0.0	0.0	0.0	0.0	0.0	0.0	0.0	0.0	0.0	0.0	0.0	0.0	0.0	0.0
PRDM1	639	symbol	H. sapiens	639	H. sapiens	PRDM1	PR/SET domain 1	GO:1990654 sebum secreting cell proliferation;GO:0033082 regulation of extrathymic T cell differentiation;GO:0051136 regulation of NK T cell differentiation		Cancer-related genes:Mutated cancer genes; Disease related genes; Transcription factors:Zinc-coordinating DNA-binding domains; Human disease related genes:Cancers:Cancers of haematopoietic and lymphoid tissues; Predicted intracellular proteins	Nucleoli (Approved); Additional: Nucleoplasm		(M145)PID P53 DOWNSTREAM PATHWAY	(M5953)HALLMARK KRAS SIGNALING UP	0.0	1.0	0.0	0.0	0.0	0.0	0.0	0.0	0.0	0.0	1.0	0.0	1.0	0.0	0.0	0.0	0.0	1.0	0.0	0.0
ATP11B	23200	symbol	H. sapiens	23200	H. sapiens	ATP11B	ATPase phospholipid transporting 11B (putative)	GO:0015917 aminophospholipid transport;GO:0045332 phospholipid translocation;GO:0034204 lipid translocation		ENZYME proteins; Enzymes; Transporters:Primary Active Transporters	Centriolar satellite;Cytosol (Approved)				0.0	0.0	0.0	0.0	0.0	0.0	0.0	0.0	0.0	0.0	0.0	0.0	0.0	0.0	0.0	0.0	0.0	0.0	0.0	0.0
ATP2B4	493	symbol	H. sapiens	493	H. sapiens	ATP2B4	ATPase plasma membrane Ca2+ transporting 4	GO:0098736 negative regulation of the force of heart contraction;GO:1901660 calcium ion export;GO:1903248 regulation of citrulline biosynthetic process		Enzymes; ENZYME proteins; Transporters:Primary Active Transporters; Predicted intracellular proteins; FDA approved drug targets:Small molecule drugs	Plasma membrane (Supported)			(M5942)HALLMARK UV RESPONSE DN; (M5907)HALLMARK ESTROGEN RESPONSE LATE	0.0	0.0	0.0	1.0	0.0	0.0	0.0	0.0	0.0	0.0	0.0	1.0	0.0	0.0	1.0	0.0	0.0	0.0	1.0	0.0
NDC1	55706	symbol	H. sapiens	55706	H. sapiens	NDC1	NDC1 transmembrane nucleoporin	GO:0051664 nuclear pore localization;GO:0051292 nuclear pore complex assembly;GO:0006999 nuclear pore organization		Transporters:Transporter channels and pores	Nuclear membrane (Supported); Additional: Actin filaments;Plasma membrane				1.0	0.0	0.0	0.0	0.0	0.0	0.0	1.0	0.0	1.0	0.0	0.0	0.0	0.0	0.0	0.0	0.0	0.0	0.0	0.0
TBXAS1	6916	symbol	H. sapiens	6916	H. sapiens	TBXAS1	thromboxane A synthase 1	GO:0030320 cellular monovalent inorganic anion homeostasis;GO:0030644 cellular chloride ion homeostasis;GO:0019371 cyclooxygenase pathway		ENZYME proteins:Isomerase; Predicted intracellular proteins; Human disease related genes:Congenital malformations:Congenital malformations of the musculoskeletal system; ENZYME proteins:Lyases; Disease related genes; Enzymes	Cytosol;Endoplasmic reticulum (Approved)	Sulfasalazine; Ridogrel; Dazoxiben; NM-702			0.0	0.0	0.0	0.0	0.0	0.0	0.0	0.0	0.0	0.0	0.0	0.0	0.0	0.0	0.0	0.0	0.0	0.0	0.0	0.0
PARP12	64761	symbol	H. sapiens	64761	H. sapiens	PARP12	poly(ADP-ribose) polymerase family member 12	GO:0070213 protein auto-ADP-ribosylation;GO:0140289 protein mono-ADP-ribosylation;GO:0006471 protein ADP-ribosylation		Predicted intracellular proteins	Nucleoplasm (Approved)			(M5911)HALLMARK INTERFERON ALPHA RESPONSE; (M5913)HALLMARK INTERFERON GAMMA RESPONSE	0.0	0.0	0.0	0.0	0.0	0.0	0.0	0.0	0.0	0.0	0.0	0.0	0.0	0.0	0.0	0.0	0.0	0.0	0.0	0.0
SLC2A3	6515	symbol	H. sapiens	6515	H. sapiens	SLC2A3	solute carrier family 2 member 3	GO:0098708 glucose import across plasma membrane;GO:0098704 carbohydrate import across plasma membrane;GO:0140271 hexose import across plasma membrane		Transporters:Electrochemical Potential-driven transporters	Plasma membrane (Approved)			(M5947)HALLMARK IL2 STAT5 SIGNALING; (M5890)HALLMARK TNFA SIGNALING VIA NFKB; (M5891)HALLMARK HYPOXIA	0.0	0.0	0.0	0.0	0.0	0.0	0.0	0.0	0.0	0.0	0.0	0.0	0.0	0.0	0.0	0.0	0.0	0.0	0.0	0.0
YBX3	8531	symbol	H. sapiens	8531	H. sapiens	YBX3	Y-box binding protein 3	GO:0048642 negative regulation of skeletal muscle tissue development;GO:1902219 negative regulation of intrinsic apoptotic signaling pathway in response to osmotic stress;GO:1902218 regulation of intrinsic apoptotic signaling pathway in response to osmotic stress		Transcription factors:beta-Barrel DNA-binding domains; Predicted intracellular proteins	Cytosol (Supported)				0.0	0.0	0.0	0.0	0.0	0.0	0.0	0.0	1.0	0.0	0.0	0.0	0.0	0.0	0.0	0.0	0.0	1.0	0.0	0.0
CCAR1	55749	symbol	H. sapiens	55749	H. sapiens	CCAR1	cell division cycle and apoptosis regulator 1	GO:0043065 positive regulation of apoptotic process;GO:0043068 positive regulation of programmed cell death;GO:0030335 positive regulation of cell migration		Cancer-related genes:Mutational cancer driver genes; Predicted intracellular proteins	Nucleoplasm (Supported); Additional: Golgi apparatus				1.0	0.0	0.0	1.0	0.0	0.0	0.0	0.0	0.0	0.0	0.0	0.0	0.0	0.0	0.0	0.0	0.0	0.0	0.0	0.0
SNRNP40	9410	symbol	H. sapiens	9410	H. sapiens	SNRNP40	small nuclear ribonucleoprotein U5 subunit 40	GO:0000377 RNA splicing, via transesterification reactions with bulged adenosine as nucleophile;GO:0000398 mRNA splicing, via spliceosome;GO:0000375 RNA splicing, via transesterification reactions		Predicted intracellular proteins	Nuclear speckles (Supported)				1.0	0.0	0.0	0.0	0.0	0.0	0.0	0.0	0.0	0.0	0.0	0.0	0.0	0.0	0.0	0.0	0.0	0.0	0.0	0.0
BCAT1	586	symbol	H. sapiens	586	H. sapiens	BCAT1	branched chain amino acid transaminase 1	GO:0009098 leucine biosynthetic process;GO:0009099 valine biosynthetic process;GO:0009082 branched-chain amino acid biosynthetic process		ENZYME proteins:Transferases; Predicted intracellular proteins; Enzymes		Pyridoxal phosphate; Glutamic acid; Leucine; Valine; Isoleucine; N'-(5-CHLOROBENZOFURAN-2-CARBONYL)-2-(TRIFLUOROMETHYL)BENZENESULFONOHYDRAZIDE	(M66)PID MYC ACTIV PATHWAY	(M5924)HALLMARK MTORC1 SIGNALING; (M5934)HALLMARK XENOBIOTIC METABOLISM; (M5950)HALLMARK ALLOGRAFT REJECTION	1.0	0.0	0.0	0.0	0.0	0.0	0.0	0.0	0.0	1.0	0.0	0.0	0.0	0.0	0.0	0.0	0.0	0.0	0.0	0.0
MRPS24	64951	symbol	H. sapiens	64951	H. sapiens	MRPS24	mitochondrial ribosomal protein S24	GO:0032543 mitochondrial translation;GO:0140053 mitochondrial gene expression;GO:0006412 translation		Ribosomal proteins; Predicted intracellular proteins					1.0	0.0	0.0	0.0	0.0	0.0	0.0	0.0	0.0	0.0	0.0	0.0	0.0	0.0	0.0	0.0	0.0	0.0	0.0	0.0
CASP8	841	symbol	H. sapiens	841	H. sapiens	CASP8	caspase 8	GO:0060715 syncytiotrophoblast cell differentiation involved in labyrinthine layer development;GO:0036462 TRAIL-activated apoptotic signaling pathway;GO:0097264 self proteolysis		Predicted intracellular proteins; ENZYME proteins:Hydrolases; Peptidases:Cysteine-type peptidases; Cancer-related genes:Mutated cancer genes; Disease related genes; Potential drug targets; Cancer-related genes:Mutational cancer driver genes; Human disease related genes:Immune system diseases:Primary immunodeficiency; Enzymes; Cancer-related genes:Candidate cancer biomarkers	Cytosol (Supported); Additional: Nucleoplasm	Bryostatin 1; Bardoxolone	(M5060)SA FAS SIGNALING; (M7997)SA CASPASE CASCADE; (M79)PID TRAIL PATHWAY	(M5911)HALLMARK INTERFERON ALPHA RESPONSE; (M5902)HALLMARK APOPTOSIS; (M5913)HALLMARK INTERFERON GAMMA RESPONSE	0.0	1.0	0.0	0.0	0.0	0.0	0.0	0.0	1.0	0.0	0.0	0.0	1.0	1.0	0.0	0.0	1.0	1.0	0.0	0.0
ASUN	55726	gene_synonym	H. sapiens	55726	H. sapiens	INTS13	integrator complex subunit 13	GO:0090435 protein localization to nuclear envelope;GO:0080154 regulation of fertilization;GO:0051642 centrosome localization		Predicted intracellular proteins	Nucleoplasm (Enhanced); Additional: Nuclear bodies;Vesicles				0.0	0.0	0.0	0.0	0.0	0.0	0.0	0.0	0.0	1.0	0.0	0.0	0.0	0.0	0.0	0.0	0.0	0.0	0.0	0.0
ST3GAL6	10402	symbol	H. sapiens	10402	H. sapiens	ST3GAL6	ST3 beta-galactoside alpha-2,3-sialyltransferase 6	GO:0018146 keratan sulfate biosynthetic process;GO:0042339 keratan sulfate metabolic process;GO:0097503 sialylation		Predicted intracellular proteins				(M5903)HALLMARK NOTCH SIGNALING	1.0	0.0	0.0	0.0	0.0	0.0	0.0	0.0	1.0	0.0	0.0	0.0	0.0	0.0	0.0	0.0	0.0	0.0	0.0	0.0
HIPK2	28996	symbol	H. sapiens	28996	H. sapiens	HIPK2	homeodomain interacting protein kinase 2	GO:0060235 lens induction in camera-type eye;GO:0060059 embryonic retina morphogenesis in camera-type eye;GO:0030578 PML body organization	CMGC Ser/Thr protein kinase family	ENZYME proteins:Transferases; Enzymes; Kinases:CMGC Ser/Thr protein kinases	Nucleoplasm (Supported)	Fostamatinib	(M261)PID P53 REGULATION PATHWAY; (M195)PID CMYB PATHWAY	(M5896)HALLMARK TGF BETA SIGNALING; (M5947)HALLMARK IL2 STAT5 SIGNALING	0.0	0.0	0.0	1.0	0.0	0.0	0.0	0.0	0.0	0.0	0.0	0.0	0.0	0.0	0.0	0.0	1.0	1.0	0.0	0.0
CNN2	1265	symbol	H. sapiens	1265	H. sapiens	CNN2	calponin 2	GO:0050765 negative regulation of phagocytosis;GO:0071260 cellular response to mechanical stimulus;GO:0050764 regulation of phagocytosis		Predicted intracellular proteins	Cytosol (Approved); Additional: Actin filaments;Nucleoplasm			(M5915)HALLMARK APICAL JUNCTION	0.0	0.0	0.0	0.0	0.0	0.0	0.0	1.0	0.0	0.0	0.0	0.0	0.0	0.0	0.0	1.0	0.0	0.0	0.0	0.0
PMS1	5378	symbol	H. sapiens	5378	H. sapiens	PMS1	PMS1 homolog 1, mismatch repair system component	GO:0006298 mismatch repair;GO:0009410 response to xenobiotic stimulus;GO:0006281 DNA repair		Predicted intracellular proteins	Nuclear bodies;Nucleoplasm (Supported)				0.0	0.0	0.0	0.0	0.0	0.0	0.0	0.0	0.0	0.0	0.0	0.0	0.0	0.0	0.0	0.0	0.0	0.0	0.0	0.0
IPO5	3843	symbol	H. sapiens	3843	H. sapiens	IPO5	importin 5	GO:0006610 ribosomal protein import into nucleus;GO:0006607 NLS-bearing protein import into nucleus;GO:0045736 negative regulation of cyclin-dependent protein serine/threonine kinase activity		Predicted intracellular proteins; Transporters:Transporter channels and pores	Cytosol (Supported); Additional: Nucleoplasm				1.0	0.0	0.0	0.0	0.0	0.0	0.0	0.0	0.0	0.0	0.0	0.0	0.0	0.0	1.0	0.0	0.0	0.0	1.0	0.0
PKN2	5586	symbol	H. sapiens	5586	H. sapiens	PKN2	protein kinase N2	GO:0045070 positive regulation of viral genome replication;GO:0032467 positive regulation of cytokinesis;GO:0043297 apical junction assembly	AGC Ser/Thr protein kinase family	ENZYME proteins:Transferases; Predicted intracellular proteins; Enzymes; Kinases:AGC Ser/Thr protein kinases	Intermediate filaments;Nucleoplasm (Supported); Additional: Centrosome;Cytosol;Nuclear bodies;Plasma membrane	Fostamatinib	(M12)PID RHOA PATHWAY		0.0	0.0	0.0	0.0	0.0	1.0	0.0	0.0	0.0	1.0	0.0	0.0	0.0	0.0	0.0	0.0	0.0	0.0	0.0	0.0
DGKA	1606	symbol	H. sapiens	1606	H. sapiens	DGKA	diacylglycerol kinase alpha	GO:0046834 lipid phosphorylation;GO:0046339 diacylglycerol metabolic process;GO:0007205 protein kinase C-activating G protein-coupled receptor signaling pathway		ENZYME proteins:Transferases; Predicted intracellular proteins; Enzymes	Vesicles (Approved); Additional: Mitochondria;Nucleoplasm	Vitamin E; alpha-Tocopherol succinate	(M60)PID NFAT TFPATHWAY	(M5939)HALLMARK P53 PATHWAY	0.0	0.0	0.0	0.0	0.0	0.0	0.0	0.0	0.0	0.0	0.0	1.0	0.0	0.0	0.0	1.0	0.0	0.0	0.0	0.0
MYLK	4638	symbol	H. sapiens	4638	H. sapiens	MYLK	myosin light chain kinase	GO:0060414 aorta smooth muscle tissue morphogenesis;GO:0071476 cellular hypotonic response;GO:0032060 bleb assembly	CAMK Ser/Thr protein kinase family	Predicted intracellular proteins; Kinases:CAMK Ser/Thr protein kinases; ENZYME proteins:Transferases; Disease related genes; Human disease related genes:Cardiovascular diseases:Vascular diseases; Potential drug targets; Enzymes	Actin filaments (Enhanced); Additional: Plasma membrane	Fostamatinib	(M16801)SIG REGULATION OF THE ACTIN CYTOSKELETON BY RHO GTPASES; (M14)PID AURORA B PATHWAY; (M5193)SIG CHEMOTAXIS	(M5905)HALLMARK ADIPOGENESIS; (M5909)HALLMARK MYOGENESIS; (M5930)HALLMARK EPITHELIAL MESENCHYMAL TRANSITION	0.0	1.0	0.0	1.0	0.0	1.0	0.0	0.0	0.0	1.0	1.0	0.0	1.0	0.0	0.0	0.0	0.0	0.0	0.0	0.0
MAP2K4	6416	symbol	H. sapiens	6416	H. sapiens	MAP2K4	mitogen-activated protein kinase kinase 4	GO:2000672 negative regulation of motor neuron apoptotic process;GO:2000671 regulation of motor neuron apoptotic process;GO:0034393 positive regulation of smooth muscle cell apoptotic process	STE Ser/Thr protein kinase family	Predicted intracellular proteins; ENZYME proteins:Transferases; Cancer-related genes:Mutated cancer genes; Kinases:STE Ser/Thr protein kinases; Cancer-related genes:Mutational cancer driver genes; Enzymes; Cancer-related genes:Candidate cancer biomarkers	Nucleoplasm (Approved); Additional: Cell Junctions		(M190)PID TCR JNK PATHWAY; (M267)PID ANTHRAX PATHWAY; (M274)PID LYMPH ANGIOGENESIS PATHWAY		1.0	0.0	0.0	0.0	0.0	0.0	1.0	1.0	0.0	0.0	0.0	0.0	0.0	0.0	0.0	1.0	0.0	0.0	0.0	0.0
CYB5R4	51167	symbol	H. sapiens	51167	H. sapiens	CYB5R4	cytochrome b5 reductase 4	GO:0003032 detection of oxygen;GO:0015701 bicarbonate transport;GO:0030073 insulin secretion		ENZYME proteins:Oxidoreductases; Predicted intracellular proteins; Enzymes					0.0	0.0	0.0	0.0	0.0	0.0	0.0	0.0	0.0	0.0	0.0	0.0	0.0	0.0	0.0	0.0	0.0	0.0	0.0	0.0
COL17A1	1308	symbol	H. sapiens	1308	H. sapiens	COL17A1	collagen type XVII alpha 1 chain	GO:0031581 hemidesmosome assembly;GO:0007044 cell-substrate junction assembly;GO:0150115 cell-substrate junction organization		Human disease related genes:Congenital malformations:Congenital malformations of skin; Predicted secreted proteins; Disease related genes; Predicted intracellular proteins; Cancer-related genes:Candidate cancer biomarkers	Plasma membrane (Supported); Additional: Golgi apparatus		(M3005)NABA COLLAGENS; (M198)PID SYNDECAN 1 PATHWAY; (M239)PID A6B1 A6B4 INTEGRIN PATHWAY	(M5915)HALLMARK APICAL JUNCTION	0.0	0.0	0.0	0.0	0.0	0.0	0.0	0.0	0.0	0.0	0.0	0.0	0.0	1.0	0.0	0.0	0.0	0.0	0.0	0.0
ASB1	51665	symbol	H. sapiens	51665	H. sapiens	ASB1	ankyrin repeat and SOCS box containing 1	GO:0030539 male genitalia development;GO:0048806 genitalia development;GO:0046661 male sex differentiation		Predicted intracellular proteins	Nucleoplasm (Approved)				0.0	0.0	0.0	0.0	0.0	0.0	0.0	0.0	0.0	0.0	0.0	0.0	0.0	0.0	0.0	0.0	0.0	0.0	0.0	0.0
ME1	4199	symbol	H. sapiens	4199	H. sapiens	ME1	malic enzyme 1	GO:1902031 regulation of NADP metabolic process;GO:0006108 malate metabolic process;GO:0051289 protein homotetramerization		ENZYME proteins:Oxidoreductases; Predicted intracellular proteins; Enzymes	Nucleoplasm;Plasma membrane (Uncertain); Additional: Cytosol	NADH; Nicotinamide adenine dinucleotide phosphate		(M5935)HALLMARK FATTY ACID METABOLISM; (M5905)HALLMARK ADIPOGENESIS; (M5921)HALLMARK COMPLEMENT	1.0	0.0	0.0	0.0	0.0	0.0	0.0	0.0	0.0	0.0	0.0	0.0	0.0	0.0	0.0	0.0	0.0	0.0	0.0	0.0
TBC1D1	23216	symbol	H. sapiens	23216	H. sapiens	TBC1D1	TBC1 domain family member 1	GO:0090630 activation of GTPase activity;GO:0043547 positive regulation of GTPase activity;GO:0043087 regulation of GTPase activity		Predicted intracellular proteins; Transporters:Accessory Factors Involved in Transport	Nucleoli (Approved)				0.0	0.0	0.0	0.0	0.0	0.0	0.0	0.0	0.0	0.0	0.0	0.0	0.0	0.0	0.0	0.0	0.0	0.0	0.0	0.0
YBX1	4904	symbol	H. sapiens	4904	H. sapiens	YBX1	Y-box binding protein 1	GO:1990428 miRNA transport;GO:0051031 tRNA transport;GO:1903608 protein localization to cytoplasmic stress granule		Transcription factors:beta-Barrel DNA-binding domains; Predicted intracellular proteins; Cancer-related genes:Candidate cancer biomarkers	Cytosol (Supported); Additional: Endoplasmic reticulum;Plasma membrane;Vesicles		(M50)PID PTP1B PATHWAY		1.0	0.0	0.0	0.0	0.0	0.0	0.0	0.0	1.0	0.0	0.0	0.0	0.0	0.0	0.0	0.0	0.0	1.0	0.0	0.0
PDE4A	5141	symbol	H. sapiens	5141	H. sapiens	PDE4A	phosphodiesterase 4A	GO:0006198 cAMP catabolic process;GO:0009214 cyclic nucleotide catabolic process;GO:0106070 regulation of adenylate cyclase-activating G protein-coupled receptor signaling pathway		FDA approved drug targets:Small molecule drugs; Predicted intracellular proteins; Enzymes; ENZYME proteins:Hydrolases	Plasma membrane (Supported); Additional: Nucleoplasm	Theophylline; Dyphylline; Enprofylline; Dipyridamole; Iloprost; Oxtriphylline; Amrinone; Roflumilast; Piclamilast; Crisaborole; Ibudilast; Propentofylline; Drotaverine; (4R)-4-(3-butoxy-4-methoxybenzyl)imidazolidin-2-one; 4-[8-(3-nitrophenyl)-1,7-naphthyridin-6-yl]benzoic acid; Tofisopam			0.0	0.0	0.0	0.0	0.0	0.0	0.0	0.0	0.0	0.0	0.0	0.0	0.0	0.0	0.0	0.0	0.0	0.0	0.0	0.0
ASPM	259266	symbol	H. sapiens	259266	H. sapiens	ASPM	assembly factor for spindle microtubules	GO:0045769 negative regulation of asymmetric cell division;GO:0021873 forebrain neuroblast division;GO:0009786 regulation of asymmetric cell division		Disease related genes; Cancer-related genes:Mutational cancer driver genes; Predicted intracellular proteins; Human disease related genes:Congenital malformations:Congenital malformations of the nervous system	Cytosol;Plasma membrane (Approved)				0.0	0.0	0.0	0.0	0.0	0.0	0.0	0.0	0.0	1.0	0.0	0.0	0.0	0.0	0.0	0.0	0.0	0.0	0.0	0.0
ZNRD1	30834	gene_synonym	H. sapiens	30834	H. sapiens	POLR1H	RNA polymerase I subunit H	GO:0006363 termination of RNA polymerase I transcription;GO:0006353 DNA-templated transcription, termination;GO:0006379 mRNA cleavage		RNA polymerase related proteins; Predicted intracellular proteins	Nucleoli fibrillar center (Supported)			(M5898)HALLMARK DNA REPAIR	0.0	0.0	0.0	0.0	0.0	0.0	0.0	0.0	0.0	0.0	0.0	0.0	0.0	0.0	0.0	0.0	0.0	0.0	0.0	0.0
CLDN18	51208	symbol	H. sapiens	51208	H. sapiens	CLDN18	claudin 18	GO:0071847 TNFSF11-mediated signaling pathway;GO:2001205 negative regulation of osteoclast development;GO:2001204 regulation of osteoclast development			Cell Junctions (Approved)			(M5915)HALLMARK APICAL JUNCTION	0.0	0.0	0.0	0.0	0.0	0.0	0.0	0.0	1.0	0.0	0.0	0.0	0.0	0.0	0.0	0.0	0.0	0.0	1.0	0.0
LRRC40	55631	symbol	H. sapiens	55631	H. sapiens	LRRC40	leucine rich repeat containing 40	GO:0006470 protein dephosphorylation;GO:0016311 dephosphorylation;GO:0006796 phosphate-containing compound metabolic process		Predicted intracellular proteins	Nucleoli (Approved)				0.0	0.0	0.0	0.0	0.0	0.0	0.0	0.0	0.0	0.0	0.0	0.0	0.0	0.0	0.0	0.0	0.0	0.0	0.0	0.0
EML1	2009	symbol	H. sapiens	2009	H. sapiens	EML1	EMAP like 1	GO:0007405 neuroblast proliferation;GO:0061351 neural precursor cell proliferation;GO:0002244 hematopoietic progenitor cell differentiation		Disease related genes; Predicted intracellular proteins					0.0	0.0	0.0	0.0	0.0	0.0	0.0	0.0	0.0	1.0	0.0	0.0	0.0	0.0	0.0	0.0	0.0	0.0	0.0	0.0
TRMT11	60487	symbol	H. sapiens	60487	H. sapiens	TRMT11	tRNA methyltransferase 11 homolog	GO:0030488 tRNA methylation;GO:0001510 RNA methylation;GO:0006400 tRNA modification		Predicted intracellular proteins	Nuclear bodies (Approved)				1.0	0.0	1.0	0.0	0.0	0.0	0.0	0.0	0.0	0.0	0.0	0.0	0.0	0.0	0.0	0.0	0.0	0.0	0.0	0.0
MSANTD3	91283	symbol	H. sapiens	91283	H. sapiens	MSANTD3	Myb/SANT DNA binding domain containing 3			Predicted intracellular proteins	Nucleoplasm (Approved)				0.0	0.0	0.0	0.0	0.0	0.0	0.0	0.0	0.0	0.0	0.0	0.0	0.0	0.0	0.0	0.0	0.0	0.0	0.0	0.0
PFKP	5214	symbol	H. sapiens	5214	H. sapiens	PFKP	phosphofructokinase, platelet	GO:0030388 fructose 1,6-bisphosphate metabolic process;GO:0006735 NADH regeneration;GO:0061621 canonical glycolysis		ENZYME proteins:Transferases; Predicted intracellular proteins; Enzymes	Cytosol (Supported)			(M5938)HALLMARK REACTIVE OXYGEN SPECIES PATHWAY; (M5891)HALLMARK HYPOXIA; (M5913)HALLMARK INTERFERON GAMMA RESPONSE	0.0	0.0	0.0	0.0	0.0	0.0	0.0	0.0	1.0	0.0	0.0	0.0	0.0	0.0	0.0	0.0	0.0	0.0	0.0	0.0
SP100	6672	symbol	H. sapiens	6672	H. sapiens	SP100	SP100 nuclear antigen	GO:1902044 regulation of Fas signaling pathway;GO:0046826 negative regulation of protein export from nucleus;GO:0060333 interferon-gamma-mediated signaling pathway		Transcription factors:alpha-Helices exposed by beta-structures; Predicted intracellular proteins	Nuclear bodies (Supported); Additional: Nucleoplasm				0.0	0.0	0.0	1.0	0.0	0.0	0.0	1.0	1.0	0.0	0.0	0.0	0.0	0.0	0.0	0.0	0.0	0.0	1.0	0.0
KLF6	1316	symbol	H. sapiens	1316	H. sapiens	KLF6	Kruppel like factor 6	GO:0030183 B cell differentiation;GO:0042113 B cell activation;GO:0030098 lymphocyte differentiation		Disease related genes; Cancer-related genes; Transcription factors:Zinc-coordinating DNA-binding domains; Predicted intracellular proteins	Nucleoplasm (Supported); Additional: Cytosol;Nucleoli;Vesicles			(M5947)HALLMARK IL2 STAT5 SIGNALING; (M5890)HALLMARK TNFA SIGNALING VIA NFKB; (M5891)HALLMARK HYPOXIA	0.0	0.0	0.0	0.0	0.0	0.0	0.0	0.0	0.0	0.0	0.0	0.0	0.0	0.0	0.0	0.0	0.0	0.0	0.0	0.0
PLPP1	8611	symbol	H. sapiens	8611	H. sapiens	PLPP1	phospholipid phosphatase 1	GO:0030521 androgen receptor signaling pathway;GO:0006670 sphingosine metabolic process;GO:0046519 sphingoid metabolic process		Enzymes; ENZYME proteins:Hydrolases	Plasma membrane (Supported)		(M7)PID FCER1 PATHWAY; (M19)PID P73PATHWAY	(M5908)HALLMARK ANDROGEN RESPONSE; (M5947)HALLMARK IL2 STAT5 SIGNALING	1.0	0.0	0.0	0.0	0.0	0.0	0.0	0.0	0.0	0.0	0.0	0.0	0.0	0.0	0.0	0.0	0.0	0.0	0.0	0.0
TNFRSF1A	7132	symbol	H. sapiens	7132	H. sapiens	TNFRSF1A	TNF receptor superfamily member 1A	GO:0003332 negative regulation of extracellular matrix constituent secretion;GO:1902339 positive regulation of apoptotic process involved in morphogenesis;GO:1904747 positive regulation of apoptotic process involved in development		Human disease related genes:Nervous system diseases:Other nervous and sensory system diseases; Human disease related genes:Immune system diseases:Other immune system diseases; Predicted secreted proteins; Candidate cardiovascular disease genes; Disease related genes; CD markers; Cancer-related genes:Candidate cancer biomarkers; FDA approved drug targets:Biotech drugs		6-[3-(4-Morpholinyl)Propyl]-2-(3-Nitrophenyl)-5-Thioxo-5,6,-Dihydro-7h-Thienol[2',3':4,5]Pyrrolo[1,2-C]Imidazol-7-One; Tasonermin	(M11736)SA MMP CYTOKINE CONNECTION; (M37)PID NFKAPPAB CANONICAL PATHWAY; (M197)PID HIV NEF PATHWAY	(M5897)HALLMARK IL6 JAK STAT3 SIGNALING; (M5923)HALLMARK PI3K AKT MTOR SIGNALING; (M5934)HALLMARK XENOBIOTIC METABOLISM	1.0	0.0	0.0	0.0	0.0	0.0	0.0	1.0	1.0	0.0	0.0	0.0	1.0	0.0	0.0	0.0	0.0	0.0	0.0	1.0
CACNB1	782	symbol	H. sapiens	782	H. sapiens	CACNB1	calcium voltage-gated channel auxiliary subunit beta 1	GO:1902514 regulation of calcium ion transmembrane transport via high voltage-gated calcium channel;GO:0007528 neuromuscular junction development;GO:1904646 cellular response to amyloid-beta		Predicted intracellular proteins; FDA approved drug targets:Small molecule drugs		Ibutilide; Amlodipine; Nimodipine; Ethanol; Mibefradil; Dronedarone; Azelnidipine			1.0	0.0	0.0	0.0	0.0	0.0	0.0	0.0	0.0	0.0	0.0	0.0	0.0	0.0	0.0	0.0	0.0	0.0	0.0	0.0
EVI5	7813	symbol	H. sapiens	7813	H. sapiens	EVI5	ecotropic viral integration site 5	GO:0042147 retrograde transport, endosome to Golgi;GO:0090630 activation of GTPase activity;GO:0016482 cytosolic transport		Disease related genes; Predicted intracellular proteins	Golgi apparatus (Approved); Additional: Vesicles		(M14)PID AURORA B PATHWAY	(M5953)HALLMARK KRAS SIGNALING UP	0.0	0.0	0.0	0.0	0.0	0.0	0.0	0.0	0.0	1.0	0.0	0.0	0.0	0.0	0.0	0.0	0.0	0.0	0.0	0.0
PKM	5315	symbol	H. sapiens	5315	H. sapiens	PKM	pyruvate kinase M1/2	GO:2000767 positive regulation of cytoplasmic translation;GO:2000765 regulation of cytoplasmic translation;GO:1903672 positive regulation of sprouting angiogenesis		ENZYME proteins:Transferases; Predicted intracellular proteins; Enzymes; Cancer-related genes:Candidate cancer biomarkers	Cytosol (Enhanced)	Pyruvic acid; L-Phospholactate; 2-Phosphoglycolic Acid; 6-(2-fluorobenzyl)-2,4-dimethyl-4,6-dihydro-5H-thieno[2',3':4,5]pyrrolo[2,3-d]pyridazin-5-one; 1-[(2,6-difluorophenyl)sulfonyl]-4-(2,3-dihydro-1,4-benzodioxin-6-ylsulfonyl)piperazine; 1-(2,3-dihydro-1,4-benzodioxin-6-ylsulfonyl)-4-[(4-methoxyphenyl)sulfonyl]piperazine; Copper; Artenimol	(M255)PID HIF1 TFPATHWAY	(M5937)HALLMARK GLYCOLYSIS	0.0	0.0	0.0	1.0	0.0	0.0	0.0	0.0	0.0	0.0	0.0	0.0	0.0	0.0	0.0	0.0	0.0	0.0	0.0	0.0
DNTTIP2	30836	symbol	H. sapiens	30836	H. sapiens	DNTTIP2	deoxynucleotidyltransferase terminal interacting protein 2	GO:0006396 RNA processing;GO:0016070 RNA metabolic process;GO:0010467 gene expression		Predicted intracellular proteins	Mitotic chromosome;Nucleoli;Nucleoli rim (Enhanced)			(M5939)HALLMARK P53 PATHWAY	0.0	0.0	0.0	0.0	0.0	0.0	0.0	0.0	0.0	0.0	0.0	0.0	0.0	0.0	0.0	0.0	0.0	0.0	0.0	0.0
RRP15	51018	symbol	H. sapiens	51018	H. sapiens	RRP15	ribosomal RNA processing 15 homolog	GO:0000470 maturation of LSU-rRNA;GO:0000460 maturation of 5.8S rRNA;GO:0042273 ribosomal large subunit biogenesis		Predicted intracellular proteins	Mitotic chromosome;Nucleoli rim (Approved); Additional: Mitochondria;Nucleoplasm				0.0	0.0	1.0	0.0	0.0	0.0	0.0	0.0	0.0	0.0	0.0	0.0	0.0	0.0	0.0	0.0	0.0	0.0	0.0	0.0
RHOA	387	symbol	H. sapiens	387	H. sapiens	RHOA	ras homolog family member A	GO:0001998 angiotensin-mediated vasoconstriction involved in regulation of systemic arterial blood pressure;GO:1903673 mitotic cleavage furrow formation;GO:0097498 endothelial tube lumen extension		RAS pathway related proteins; Human disease related genes:Congenital malformations:Congenital malformations of skin; Predicted intracellular proteins; ENZYME proteins:Hydrolases; Cancer-related genes:Mutated cancer genes; Disease related genes; Potential drug targets; Cancer-related genes:Mutational cancer driver genes; Enzymes; Cancer-related genes:Candidate cancer biomarkers	Cytosol;Plasma membrane (Supported)	Guanosine-5'-Diphosphate	(M64)PID S1P S1P4 PATHWAY; (M120)PID ARF6 DOWNSTREAM PATHWAY; (M138)PID THROMBIN PAR4 PATHWAY	(M5896)HALLMARK TGF BETA SIGNALING	1.0	1.0	0.0	1.0	1.0	1.0	1.0	0.0	1.0	1.0	1.0	1.0	1.0	1.0	1.0	1.0	1.0	0.0	0.0	1.0
NAV3	89795	symbol	H. sapiens	89795	H. sapiens	NAV3	neuron navigator 3	GO:0007026 negative regulation of microtubule depolymerization;GO:0032703 negative regulation of interleukin-2 production;GO:0031114 regulation of microtubule depolymerization		Disease related genes; Human disease related genes:Cancers:Cancers of haematopoietic and lymphoid tissues; Cancer-related genes:Mutational cancer driver genes; Predicted intracellular proteins; Human disease related genes:Cancers:Skin cancers	Nuclear membrane (Approved); Additional: Cytosol				0.0	0.0	0.0	0.0	0.0	0.0	0.0	0.0	0.0	0.0	0.0	0.0	0.0	0.0	0.0	0.0	0.0	0.0	0.0	1.0
HYAL2	8692	symbol	H. sapiens	8692	H. sapiens	HYAL2	hyaluronidase 2	GO:0070295 renal water absorption;GO:0019064 fusion of virus membrane with host plasma membrane;GO:0039663 membrane fusion involved in viral entry into host cell		Predicted intracellular proteins; Enzymes; ENZYME proteins:Hydrolases			(M3468)NABA ECM REGULATORS; (M5885)NABA MATRISOME ASSOCIATED; (M5889)NABA MATRISOME	(M5941)HALLMARK UV RESPONSE UP	0.0	0.0	0.0	0.0	0.0	0.0	0.0	0.0	1.0	0.0	1.0	0.0	0.0	0.0	1.0	1.0	0.0	0.0	1.0	0.0
RASSF1	11186	symbol	H. sapiens	11186	H. sapiens	RASSF1	Ras association domain family member 1	GO:0070507 regulation of microtubule cytoskeleton organization;GO:0007265 Ras protein signal transduction;GO:0032886 regulation of microtubule-based process		RAS pathway related proteins; Human disease related genes:Cancers:Head and neck cancers; Human disease related genes:Cancers:Cancers of the lung and pleura; Human disease related genes:Cancers:Cancers of the urinary system; Predicted intracellular proteins			(M261)PID P53 REGULATION PATHWAY		0.0	0.0	0.0	0.0	0.0	0.0	0.0	0.0	0.0	0.0	0.0	0.0	0.0	0.0	0.0	0.0	0.0	0.0	0.0	0.0
IFI35	3430	symbol	H. sapiens	3430	H. sapiens	IFI35	interferon induced protein 35	GO:0034145 positive regulation of toll-like receptor 4 signaling pathway;GO:0002281 macrophage activation involved in immune response;GO:0034143 regulation of toll-like receptor 4 signaling pathway		Predicted intracellular proteins; Predicted secreted proteins	Cytosol;Nucleoplasm (Supported); Additional: Intermediate filaments			(M5911)HALLMARK INTERFERON ALPHA RESPONSE; (M5913)HALLMARK INTERFERON GAMMA RESPONSE	0.0	0.0	0.0	0.0	0.0	0.0	0.0	1.0	0.0	0.0	0.0	0.0	0.0	0.0	0.0	0.0	0.0	0.0	0.0	0.0
TFE3	7030	symbol	H. sapiens	7030	H. sapiens	TFE3	transcription factor binding to IGHM enhancer 3	GO:0090336 positive regulation of brown fat cell differentiation;GO:0090335 regulation of brown fat cell differentiation;GO:0120163 negative regulation of cold-induced thermogenesis		Human disease related genes:Cancers:Cancers of soft tissues and bone; Transcription factors:Basic domains; Cancer-related genes; Disease related genes; Human disease related genes:Cancers:Cancers of the urinary system; Predicted intracellular proteins	Cytosol;Nucleoplasm (Approved)		(M40)PID E2F PATHWAY; (M2)PID SMAD2 3NUCLEAR PATHWAY		0.0	0.0	0.0	0.0	1.0	0.0	0.0	0.0	0.0	0.0	0.0	0.0	0.0	0.0	0.0	0.0	0.0	0.0	0.0	0.0
ACSL4	2182	symbol	H. sapiens	2182	H. sapiens	ACSL4	acyl-CoA synthetase long chain family member 4	GO:0060136 embryonic process involved in female pregnancy;GO:0035338 long-chain fatty-acyl-CoA biosynthetic process;GO:0046949 fatty-acyl-CoA biosynthetic process		Predicted intracellular proteins; Disease related genes; ENZYME proteins:Ligase; Potential drug targets; Enzymes; Human disease related genes:Other diseases:Mental and behavioural disorders	Golgi apparatus (Approved); Additional: Mitochondria	Icosapent; Troglitazone; Rosiglitazone		(M5949)HALLMARK PEROXISOME; (M5935)HALLMARK FATTY ACID METABOLISM	1.0	0.0	0.0	0.0	0.0	0.0	0.0	0.0	0.0	0.0	0.0	0.0	0.0	0.0	0.0	0.0	0.0	1.0	1.0	0.0
FTSJ1	24140	symbol	H. sapiens	24140	H. sapiens	FTSJ1	FtsJ RNA 2'-O-methyltransferase 1	GO:0002128 tRNA nucleoside ribose methylation;GO:0030488 tRNA methylation;GO:0001510 RNA methylation		Predicted intracellular proteins; ENZYME proteins:Transferases; Disease related genes; Potential drug targets; Enzymes; Human disease related genes:Other diseases:Mental and behavioural disorders	Cytosol (Approved)				1.0	0.0	1.0	0.0	0.0	0.0	0.0	0.0	0.0	0.0	0.0	0.0	0.0	0.0	0.0	0.0	0.0	0.0	0.0	0.0
PRR11	55771	symbol	H. sapiens	55771	H. sapiens	PRR11	proline rich 11	GO:0051726 regulation of cell cycle;GO:0050794 regulation of cellular process;GO:0050789 regulation of biological process		Predicted intracellular proteins	Endoplasmic reticulum (Approved)				0.0	0.0	0.0	0.0	0.0	0.0	0.0	0.0	0.0	0.0	0.0	0.0	0.0	0.0	0.0	0.0	0.0	0.0	0.0	0.0
POLR1A	25885	symbol	H. sapiens	25885	H. sapiens	POLR1A	RNA polymerase I subunit A	GO:1904750 negative regulation of protein localization to nucleolus;GO:1904749 regulation of protein localization to nucleolus;GO:0006360 transcription by RNA polymerase I		Predicted intracellular proteins; Human disease related genes:Congenital malformations:Congenital malformations of the musculoskeletal system; ENZYME proteins:Transferases; Disease related genes; RNA polymerase related proteins; Potential drug targets; Enzymes	Nucleoli fibrillar center (Enhanced); Additional: Intermediate filaments;Nucleoplasm				0.0	0.0	0.0	0.0	0.0	0.0	0.0	0.0	0.0	0.0	0.0	0.0	0.0	0.0	0.0	0.0	0.0	0.0	1.0	0.0
GAL	51083	symbol	H. sapiens	51083	H. sapiens	GAL	galanin and GMAP prepropeptide	GO:1902608 positive regulation of large conductance calcium-activated potassium channel activity;GO:0051795 positive regulation of timing of catagen;GO:1902606 regulation of large conductance calcium-activated potassium channel activity		Disease related genes; Predicted secreted proteins; Human disease related genes:Nervous system diseases:Epilepsy	Golgi apparatus (Supported); Additional: Vesicles			(M5941)HALLMARK UV RESPONSE UP; (M5907)HALLMARK ESTROGEN RESPONSE LATE	0.0	0.0	0.0	0.0	0.0	0.0	0.0	0.0	0.0	0.0	0.0	0.0	0.0	0.0	0.0	0.0	0.0	0.0	0.0	0.0
ATP1B3	483	symbol	H. sapiens	483	H. sapiens	ATP1B3	ATPase Na+/K+ transporting subunit beta 3	GO:1903276 regulation of sodium ion export across plasma membrane;GO:1903278 positive regulation of sodium ion export across plasma membrane;GO:1903288 positive regulation of potassium ion import across plasma membrane		Transporters:Primary Active Transporters; Predicted intracellular proteins; CD markers	Plasma membrane (Supported)			(M5905)HALLMARK ADIPOGENESIS	0.0	0.0	0.0	0.0	0.0	0.0	0.0	0.0	0.0	0.0	0.0	1.0	0.0	1.0	0.0	0.0	0.0	0.0	0.0	0.0
GNB5	10681	symbol	H. sapiens	10681	H. sapiens	GNB5	G protein subunit beta 5	GO:0036367 light adaption;GO:0009646 response to absence of light;GO:0071485 cellular response to absence of light		Disease related genes; RAS pathway related proteins; Predicted intracellular proteins; Human disease related genes:Other diseases:Mental and behavioural disorders	Nuclear speckles (Approved); Additional: Centrosome;Rods & Rings		(M117)PID CONE PATHWAY; (M204)PID RHODOPSIN PATHWAY; (M99)PID TXA2PATHWAY		0.0	0.0	0.0	0.0	0.0	0.0	0.0	0.0	0.0	0.0	0.0	1.0	0.0	0.0	0.0	0.0	0.0	0.0	0.0	0.0
PFN2	5217	symbol	H. sapiens	5217	H. sapiens	PFN2	profilin 2	GO:0098885 modification of postsynaptic actin cytoskeleton;GO:1900028 negative regulation of ruffle assembly;GO:0099010 modification of postsynaptic structure		Predicted intracellular proteins		Triglyme; Pentaglyme	(M16801)SIG REGULATION OF THE ACTIN CYTOSKELETON BY RHO GTPASES	(M5930)HALLMARK EPITHELIAL MESENCHYMAL TRANSITION	1.0	0.0	0.0	1.0	0.0	1.0	0.0	0.0	0.0	1.0	0.0	0.0	0.0	0.0	0.0	0.0	0.0	0.0	0.0	1.0
CLTCL1	8218	symbol	H. sapiens	8218	H. sapiens	CLTCL1	clathrin heavy chain like 1	GO:0046326 positive regulation of glucose import;GO:0010828 positive regulation of glucose transmembrane transport;GO:0046324 regulation of glucose import		Cancer-related genes:Mutational cancer driver genes; Predicted intracellular proteins; Transporters:Accessory Factors Involved in Transport	Vesicles (Approved)				1.0	0.0	0.0	0.0	0.0	0.0	0.0	0.0	0.0	1.0	0.0	0.0	0.0	0.0	0.0	0.0	0.0	0.0	0.0	0.0
FSTL3	10272	symbol	H. sapiens	10272	H. sapiens	FSTL3	follistatin like 3	GO:0032926 negative regulation of activin receptor signaling pathway;GO:0032925 regulation of activin receptor signaling pathway;GO:0045671 negative regulation of osteoclast differentiation		Disease related genes; Cancer-related genes; Predicted intracellular proteins; Predicted secreted proteins	Nucleoplasm (Supported)		(M5883)NABA SECRETED FACTORS; (M5885)NABA MATRISOME ASSOCIATED; (M5889)NABA MATRISOME	(M5930)HALLMARK EPITHELIAL MESENCHYMAL TRANSITION	0.0	0.0	0.0	0.0	1.0	0.0	0.0	0.0	0.0	0.0	0.0	0.0	0.0	0.0	0.0	0.0	0.0	0.0	0.0	0.0
MNT	4335	symbol	H. sapiens	4335	H. sapiens	MNT	MAX network transcriptional repressor	GO:2001234 negative regulation of apoptotic signaling pathway;GO:0006366 transcription by RNA polymerase II;GO:2001233 regulation of apoptotic signaling pathway		Transcription factors:Basic domains; Predicted intracellular proteins	Nucleoplasm (Enhanced)				0.0	0.0	0.0	0.0	0.0	0.0	0.0	0.0	0.0	0.0	0.0	0.0	0.0	0.0	0.0	0.0	0.0	0.0	0.0	0.0
ASNS	440	symbol	H. sapiens	440	H. sapiens	ASNS	asparagine synthetase (glutamine-hydrolyzing)	GO:0070981 L-asparagine biosynthetic process;GO:0006529 asparagine biosynthetic process;GO:0070982 L-asparagine metabolic process		Predicted intracellular proteins; Human disease related genes:Congenital disorders of metabolism:Congenital disorders of amino acid metabolism; Disease related genes; ENZYME proteins:Ligase; Potential drug targets; Enzymes	Cytosol (Enhanced)	Aspartic acid; Glutamic acid; ATP; Asparagine		(M5922)HALLMARK UNFOLDED PROTEIN RESPONSE; (M5941)HALLMARK UV RESPONSE UP; (M5924)HALLMARK MTORC1 SIGNALING	1.0	0.0	0.0	0.0	0.0	0.0	0.0	0.0	0.0	0.0	0.0	0.0	0.0	0.0	0.0	0.0	0.0	0.0	0.0	0.0
PTPN21	11099	symbol	H. sapiens	11099	H. sapiens	PTPN21	protein tyrosine phosphatase non-receptor type 21	GO:0035335 peptidyl-tyrosine dephosphorylation;GO:0006470 protein dephosphorylation;GO:0016311 dephosphorylation		Predicted intracellular proteins; Enzymes; ENZYME proteins:Hydrolases	Cytosol (Approved); Additional: Golgi apparatus		(M281)PID FAK PATHWAY	(M5908)HALLMARK ANDROGEN RESPONSE; (M5942)HALLMARK UV RESPONSE DN	0.0	0.0	0.0	0.0	0.0	0.0	0.0	0.0	0.0	0.0	0.0	0.0	0.0	0.0	0.0	0.0	0.0	0.0	0.0	0.0
EIF2B3	8891	symbol	H. sapiens	8891	H. sapiens	EIF2B3	eukaryotic translation initiation factor 2B subunit gamma	GO:0002183 cytoplasmic translational initiation;GO:0014003 oligodendrocyte development;GO:0048709 oligodendrocyte differentiation		Disease related genes; Human disease related genes:Congenital disorders of metabolism:Congenital disorders of lipid/glycolipid metabolism; Human disease related genes:Nervous system diseases:Neurodegenerative diseases; Predicted intracellular proteins	Cytosol;Vesicles (Supported)				1.0	0.0	0.0	0.0	0.0	0.0	0.0	0.0	0.0	0.0	0.0	0.0	0.0	0.0	0.0	0.0	0.0	0.0	0.0	0.0
TCOF1	6949	symbol	H. sapiens	6949	H. sapiens	TCOF1	treacle ribosome biogenesis factor 1	GO:0042790 nucleolar large rRNA transcription by RNA polymerase I;GO:0014029 neural crest formation;GO:0009303 rRNA transcription		Disease related genes; Predicted intracellular proteins; Human disease related genes:Other congenital disorders:Ribosomopathies	Nucleoli fibrillar center (Enhanced)			(M5928)HALLMARK MYC TARGETS V2	1.0	0.0	1.0	0.0	0.0	0.0	0.0	0.0	0.0	0.0	0.0	0.0	0.0	0.0	0.0	0.0	0.0	1.0	0.0	0.0
OSBPL3	26031	symbol	H. sapiens	26031	H. sapiens	OSBPL3	oxysterol binding protein like 3	GO:0006699 bile acid biosynthetic process;GO:0008206 bile acid metabolic process;GO:0015918 sterol transport		Predicted intracellular proteins	Cytosol (Supported); Additional: Nucleoli				0.0	0.0	0.0	0.0	0.0	0.0	0.0	0.0	0.0	0.0	0.0	0.0	0.0	0.0	0.0	0.0	0.0	0.0	0.0	0.0
RAD18	56852	symbol	H. sapiens	56852	H. sapiens	RAD18	RAD18 E3 ubiquitin protein ligase	GO:0051984 positive regulation of chromosome segregation;GO:0006301 postreplication repair;GO:0051865 protein autoubiquitination		ENZYME proteins:Transferases; Predicted intracellular proteins; Enzymes	Nuclear bodies;Nucleoplasm (Enhanced)				0.0	0.0	0.0	0.0	0.0	0.0	0.0	0.0	0.0	0.0	0.0	0.0	0.0	0.0	0.0	0.0	0.0	0.0	0.0	0.0
MAP4K4	9448	symbol	H. sapiens	9448	H. sapiens	MAP4K4	mitogen-activated protein kinase kinase kinase kinase 4	GO:0032014 positive regulation of ARF protein signal transduction;GO:0120182 regulation of focal adhesion disassembly;GO:0120183 positive regulation of focal adhesion disassembly	STE Ser/Thr protein kinase family	ENZYME proteins:Transferases; Predicted intracellular proteins; Kinases:STE Ser/Thr protein kinases; Enzymes		Fostamatinib	(M62)PID EPHB FWD PATHWAY; (M144)PID CERAMIDE PATHWAY; (M128)PID TNF PATHWAY		1.0	0.0	0.0	1.0	1.0	0.0	0.0	0.0	0.0	0.0	0.0	0.0	0.0	0.0	0.0	0.0	0.0	0.0	0.0	0.0
RPL31	6160	symbol	H. sapiens	6160	H. sapiens	RPL31	ribosomal protein L31	GO:0002181 cytoplasmic translation;GO:0006412 translation;GO:0043043 peptide biosynthetic process		Ribosomal proteins; Predicted intracellular proteins					1.0	0.0	0.0	0.0	0.0	0.0	0.0	0.0	0.0	0.0	0.0	0.0	0.0	0.0	0.0	0.0	0.0	0.0	0.0	0.0
WDR1	9948	symbol	H. sapiens	9948	H. sapiens	WDR1	WD repeat domain 1	GO:0016333 morphogenesis of follicular epithelium;GO:0016334 establishment or maintenance of polarity of follicular epithelium;GO:0042247 establishment of planar polarity of follicular epithelium		Predicted intracellular proteins	Cell Junctions;Plasma membrane (Supported)			(M5946)HALLMARK COAGULATION	0.0	0.0	0.0	0.0	0.0	0.0	0.0	0.0	0.0	0.0	1.0	1.0	0.0	0.0	0.0	0.0	0.0	0.0	0.0	0.0
RPS6KA2	6196	symbol	H. sapiens	6196	H. sapiens	RPS6KA2	ribosomal protein S6 kinase A2	GO:0002035 brain renin-angiotensin system;GO:0010658 striated muscle cell apoptotic process;GO:0010659 cardiac muscle cell apoptotic process	AGC Ser/Thr protein kinase family	ENZYME proteins:Transferases; Predicted intracellular proteins; Enzymes; Kinases:AGC Ser/Thr protein kinases	Nucleoplasm (Supported)		(M1315)SIG PIP3 SIGNALING IN B LYMPHOCYTES; (M7955)SIG INSULIN RECEPTOR PATHWAY IN CARDIAC MYOCYTES; (M295)SIG PIP3 SIGNALING IN CARDIAC MYOCTES	(M5906)HALLMARK ESTROGEN RESPONSE EARLY; (M5907)HALLMARK ESTROGEN RESPONSE LATE	1.0	0.0	0.0	0.0	0.0	0.0	0.0	1.0	0.0	0.0	0.0	0.0	1.0	0.0	0.0	0.0	1.0	0.0	0.0	1.0
TRIB2	28951	symbol	H. sapiens	28951	H. sapiens	TRIB2	tribbles pseudokinase 2	GO:0032693 negative regulation of interleukin-10 production;GO:0045599 negative regulation of fat cell differentiation;GO:0032653 regulation of interleukin-10 production	CAMK Ser/Thr protein kinase family	Enzymes; Kinases:CAMK Ser/Thr protein kinases	Nucleoplasm (Approved); Additional: Cytosol			(M5953)HALLMARK KRAS SIGNALING UP	0.0	0.0	0.0	0.0	0.0	0.0	0.0	0.0	0.0	0.0	0.0	0.0	0.0	0.0	1.0	0.0	1.0	0.0	0.0	0.0
DAZAP1	26528	symbol	H. sapiens	26528	H. sapiens	DAZAP1	DAZ associated protein 1	GO:0048026 positive regulation of mRNA splicing, via spliceosome;GO:0001893 maternal placenta development;GO:0050685 positive regulation of mRNA processing		Predicted intracellular proteins	Nucleoplasm (Enhanced); Additional: Cytosol				0.0	0.0	0.0	0.0	0.0	0.0	0.0	0.0	0.0	0.0	0.0	0.0	0.0	0.0	0.0	0.0	0.0	0.0	0.0	0.0
CYBRD1	79901	symbol	H. sapiens	79901	H. sapiens	CYBRD1	cytochrome b reductase 1	GO:0033215 reductive iron assimilation;GO:0140576 ascorbate homeostasis;GO:0033212 iron import into cell		ENZYME proteins; Transporters:Transport Electron Carriers; Enzymes	Plasma membrane (Supported)				0.0	0.0	0.0	0.0	0.0	0.0	0.0	0.0	0.0	0.0	0.0	0.0	0.0	0.0	0.0	0.0	0.0	0.0	0.0	0.0
SLC6A15	55117	symbol	H. sapiens	55117	H. sapiens	SLC6A15	solute carrier family 6 member 15	GO:0015820 leucine transport;GO:0015824 proline transport;GO:0015803 branched-chain amino acid transport		Predicted intracellular proteins; Transporters:Electrochemical Potential-driven transporters	Nucleoli (Approved); Additional: Vesicles				0.0	0.0	0.0	0.0	0.0	0.0	0.0	0.0	0.0	0.0	0.0	0.0	0.0	0.0	0.0	0.0	0.0	0.0	0.0	0.0
ACTN1	87	symbol	H. sapiens	87	H. sapiens	ACTN1	actinin alpha 1	GO:0051639 actin filament network formation;GO:0030220 platelet formation;GO:0036344 platelet morphogenesis		Disease related genes; Predicted intracellular proteins; Human disease related genes:Cardiovascular diseases:Hematologic diseases; FDA approved drug targets:Biotech drugs	Actin filaments;Focal adhesion sites;Plasma membrane (Approved)	Human calcitonin; Copper	(M165)PID SYNDECAN 4 PATHWAY; (M232)PID ECADHERIN STABILIZATION PATHWAY; (M71)PID ILK PATHWAY	(M5908)HALLMARK ANDROGEN RESPONSE; (M5915)HALLMARK APICAL JUNCTION	0.0	0.0	0.0	0.0	0.0	1.0	0.0	0.0	0.0	0.0	0.0	1.0	0.0	1.0	0.0	0.0	0.0	0.0	0.0	0.0
SPEG	10290	symbol	H. sapiens	10290	H. sapiens	SPEG	striated muscle enriched protein kinase	GO:0042692 muscle cell differentiation;GO:0007517 muscle organ development;GO:0061061 muscle structure development	CAMK Ser/Thr protein kinase family	Predicted intracellular proteins; Kinases:CAMK Ser/Thr protein kinases; ENZYME proteins:Transferases; Disease related genes; Potential drug targets; Human disease related genes:Musculoskeletal diseases:Muscular diseases; Enzymes	Vesicles (Approved)			(M5909)HALLMARK MYOGENESIS; (M5915)HALLMARK APICAL JUNCTION	0.0	0.0	0.0	0.0	0.0	0.0	0.0	0.0	0.0	0.0	0.0	0.0	0.0	0.0	0.0	0.0	0.0	0.0	0.0	0.0
MPP5	64398	gene_synonym	H. sapiens	64398	H. sapiens	PALS1	protein associated with LIN7 1, MAGUK p55 family member	GO:0035750 protein localization to myelin sheath abaxonal region;GO:0016332 establishment or maintenance of polarity of embryonic epithelium;GO:0032287 peripheral nervous system myelin maintenance		Predicted intracellular proteins	Nucleoplasm (Uncertain); Additional: Cytosol;Plasma membrane			(M5915)HALLMARK APICAL JUNCTION	0.0	0.0	0.0	0.0	0.0	0.0	0.0	0.0	0.0	0.0	1.0	0.0	0.0	0.0	0.0	0.0	0.0	1.0	0.0	0.0
ACADVL	37	symbol	H. sapiens	37	H. sapiens	ACADVL	acyl-CoA dehydrogenase very long chain	GO:0033539 fatty acid beta-oxidation using acyl-CoA dehydrogenase;GO:0046322 negative regulation of fatty acid oxidation;GO:0045717 negative regulation of fatty acid biosynthetic process		Predicted intracellular proteins; Disease related genes; ENZYME proteins:Oxidoreductases; Potential drug targets; Human disease related genes:Congenital disorders of metabolism:Congenital disorders of lipid/glycolipid metabolism; Enzymes	Mitochondria (Supported); Additional: Nucleoli;Nucleoplasm		(M106)PID HNF3B PATHWAY	(M5935)HALLMARK FATTY ACID METABOLISM; (M5936)HALLMARK OXIDATIVE PHOSPHORYLATION	1.0	0.0	0.0	0.0	0.0	0.0	0.0	0.0	0.0	0.0	0.0	0.0	0.0	0.0	0.0	0.0	0.0	0.0	0.0	0.0
STK10	6793	symbol	H. sapiens	6793	H. sapiens	STK10	serine/threonine kinase 10	GO:0071593 lymphocyte aggregation;GO:0070486 leukocyte aggregation;GO:0007159 leukocyte cell-cell adhesion	STE Ser/Thr protein kinase family	Predicted intracellular proteins; ENZYME proteins:Transferases; Disease related genes; Kinases:STE Ser/Thr protein kinases; Potential drug targets; Enzymes	Nucleoplasm;Plasma membrane (Approved)	Fostamatinib			0.0	0.0	0.0	0.0	0.0	1.0	0.0	0.0	0.0	0.0	0.0	0.0	0.0	0.0	0.0	0.0	0.0	0.0	0.0	0.0
EVC	2121	symbol	H. sapiens	2121	H. sapiens	EVC	EvC ciliary complex subunit 1	GO:0003416 endochondral bone growth;GO:0098868 bone growth;GO:0045880 positive regulation of smoothened signaling pathway		Disease related genes; Human disease related genes:Congenital malformations:Congenital malformations of the musculoskeletal system					0.0	0.0	0.0	0.0	0.0	0.0	0.0	0.0	0.0	0.0	0.0	0.0	0.0	0.0	0.0	0.0	0.0	0.0	0.0	0.0
DERL2	51009	symbol	H. sapiens	51009	H. sapiens	DERL2	derlin 2	GO:1904153 negative regulation of retrograde protein transport, ER to cytosol;GO:0070862 negative regulation of protein exit from endoplasmic reticulum;GO:0001967 suckling behavior		Predicted intracellular proteins; Transporters:Primary Active Transporters	Endoplasmic reticulum (Supported)				0.0	0.0	0.0	0.0	0.0	0.0	0.0	0.0	0.0	0.0	0.0	0.0	0.0	0.0	0.0	0.0	0.0	0.0	1.0	0.0
AP1M1	8907	symbol	H. sapiens	8907	H. sapiens	AP1M1	adaptor related protein complex 1 subunit mu 1	GO:0035646 endosome to melanosome transport;GO:0043485 endosome to pigment granule transport;GO:0048757 pigment granule maturation		Predicted intracellular proteins; Transporters			(M156)PID ECADHERIN NASCENT AJ PATHWAY		0.0	0.0	0.0	0.0	0.0	0.0	0.0	0.0	0.0	0.0	0.0	0.0	0.0	0.0	0.0	0.0	0.0	0.0	0.0	0.0
PVR	5817	symbol	H. sapiens	5817	H. sapiens	PVR	PVR cell adhesion molecule	GO:0060370 susceptibility to T cell mediated cytotoxicity;GO:0042271 susceptibility to natural killer cell mediated cytotoxicity;GO:0002860 positive regulation of natural killer cell mediated cytotoxicity directed against tumor cell target		Predicted intracellular proteins; Predicted secreted proteins; CD markers	Nucleoplasm;Plasma membrane;Vesicles (Supported)	Sphingosine; Myristic acid	(M72)PID NECTIN PATHWAY; (M53)PID INTEGRIN3 PATHWAY	(M5930)HALLMARK EPITHELIAL MESENCHYMAL TRANSITION; (M5932)HALLMARK INFLAMMATORY RESPONSE	0.0	0.0	0.0	0.0	0.0	0.0	0.0	0.0	0.0	0.0	0.0	0.0	0.0	0.0	0.0	0.0	0.0	0.0	0.0	0.0
NLE1	54475	symbol	H. sapiens	54475	H. sapiens	NLE1	notchless homolog 1	GO:2001268 negative regulation of cysteine-type endopeptidase activity involved in apoptotic signaling pathway;GO:0001826 inner cell mass cell differentiation;GO:2001267 regulation of cysteine-type endopeptidase activity involved in apoptotic signaling pathway		Predicted intracellular proteins	Nucleoli (Supported); Additional: Nucleoplasm				0.0	0.0	1.0	0.0	0.0	0.0	0.0	0.0	0.0	0.0	1.0	0.0	0.0	0.0	1.0	0.0	1.0	1.0	0.0	0.0
PPP2R3A	5523	symbol	H. sapiens	5523	H. sapiens	PPP2R3A	protein phosphatase 2 regulatory subunit B''alpha	GO:0061053 somite development;GO:0006470 protein dephosphorylation;GO:0016311 dephosphorylation		Predicted intracellular proteins	Golgi apparatus (Approved)				0.0	0.0	0.0	0.0	0.0	0.0	0.0	0.0	0.0	0.0	0.0	0.0	0.0	0.0	0.0	0.0	0.0	0.0	0.0	0.0
FERMT2	10979	symbol	H. sapiens	10979	H. sapiens	FERMT2	FERM domain containing kindlin 2	GO:0035504 regulation of myosin light chain kinase activity;GO:0035505 positive regulation of myosin light chain kinase activity;GO:1902462 positive regulation of mesenchymal stem cell proliferation		Predicted intracellular proteins	Focal adhesion sites (Supported); Additional: Cytosol;Nucleoplasm			(M5930)HALLMARK EPITHELIAL MESENCHYMAL TRANSITION	0.0	0.0	0.0	1.0	1.0	1.0	0.0	0.0	0.0	0.0	0.0	0.0	0.0	0.0	1.0	0.0	0.0	0.0	1.0	0.0
PTGS2	5743	symbol	H. sapiens	5743	H. sapiens	PTGS2	prostaglandin-endoperoxide synthase 2	GO:0010335 response to non-ionic osmotic stress;GO:0071471 cellular response to non-ionic osmotic stress;GO:0032227 negative regulation of synaptic transmission, dopaminergic		Predicted intracellular proteins; Human disease related genes:Cancers:Cancers of male genital organs; Human disease related genes:Cancers:Cancers of the digestive system; ENZYME proteins:Oxidoreductases; Cancer-related genes:Candidate cancer biomarkers; Enzymes; FDA approved drug targets:Small molecule drugs; FDA approved drug targets:Biotech drugs	Endoplasmic reticulum;Vesicles (Approved)	Dihomo-gamma-linolenic acid; Icosapent; Aminosalicylic acid; Mesalazine; Acetaminophen; Indomethacin; Nabumetone; Ketorolac; Tenoxicam; Lenalidomide; Celecoxib; Tolmetin; Rofecoxib; Piroxicam; Fenoprofen; Valdecoxib; Diclofenac; Sulindac; Flurbiprofen; Etodolac; Mefenamic acid; Naproxen; Sulfasalazine; Phenylbutazone; Meloxicam; Carprofen; Diflunisal; Suprofen; Salicylic acid; Meclofenamic acid; …	(M103)PID S1P S1P1 PATHWAY; (M235)PID TCR CALCIUM PATHWAY; (M229)PID P38 ALPHA BETA DOWNSTREAM PATHWAY	(M5890)HALLMARK TNFA SIGNALING VIA NFKB; (M5913)HALLMARK INTERFERON GAMMA RESPONSE; (M5953)HALLMARK KRAS SIGNALING UP	0.0	1.0	0.0	1.0	0.0	0.0	1.0	1.0	1.0	0.0	0.0	0.0	0.0	0.0	1.0	0.0	1.0	0.0	1.0	0.0
IGF2BP2	10644	symbol	H. sapiens	10644	H. sapiens	IGF2BP2	insulin like growth factor 2 mRNA binding protein 2	GO:0070934 CRD-mediated mRNA stabilization;GO:0048255 mRNA stabilization;GO:0043489 RNA stabilization		Predicted intracellular proteins; Human disease related genes:Endocrine and metabolic diseases:Diabetes	Cytosol (Enhanced)				1.0	0.0	0.0	0.0	0.0	0.0	0.0	0.0	0.0	0.0	0.0	0.0	0.0	0.0	0.0	0.0	0.0	0.0	0.0	0.0
PICALM	8301	symbol	H. sapiens	8301	H. sapiens	PICALM	phosphatidylinositol binding clathrin assembly protein	GO:0097753 membrane bending;GO:1905224 clathrin-coated pit assembly;GO:1902962 regulation of metalloendopeptidase activity involved in amyloid precursor protein catabolic process		Disease related genes; Cancer-related genes; Predicted intracellular proteins	Vesicles (Enhanced)			(M5945)HALLMARK HEME METABOLISM	0.0	0.0	0.0	0.0	0.0	1.0	0.0	0.0	0.0	0.0	0.0	0.0	0.0	0.0	1.0	0.0	1.0	0.0	1.0	1.0
EED	8726	symbol	H. sapiens	8726	H. sapiens	EED	embryonic ectoderm development	GO:0021510 spinal cord development;GO:0016571 histone methylation;GO:0006479 protein methylation		Disease related genes; Predicted intracellular proteins; Human disease related genes:Congenital malformations:Other congenital malformations	Nucleoplasm (Supported)			(M5925)HALLMARK E2F TARGETS	1.0	0.0	0.0	0.0	0.0	0.0	0.0	0.0	0.0	0.0	0.0	0.0	0.0	0.0	0.0	0.0	0.0	0.0	0.0	0.0
NTN4	59277	symbol	H. sapiens	59277	H. sapiens	NTN4	netrin 4	GO:0060668 regulation of branching involved in salivary gland morphogenesis by extracellular matrix-epithelial cell signaling;GO:0035426 extracellular matrix-cell signaling;GO:0060693 regulation of branching involved in salivary gland morphogenesis		Predicted intracellular proteins; Predicted secreted proteins; Cancer-related genes:Mutated cancer genes			(M5887)NABA BASEMENT MEMBRANES; (M3008)NABA ECM GLYCOPROTEINS; (M5884)NABA CORE MATRISOME		1.0	0.0	0.0	0.0	0.0	0.0	0.0	0.0	0.0	0.0	0.0	0.0	0.0	1.0	0.0	0.0	0.0	0.0	0.0	0.0
ZNF532	55205	symbol	H. sapiens	55205	H. sapiens	ZNF532	zinc finger protein 532			Transcription factors:Zinc-coordinating DNA-binding domains; Predicted intracellular proteins	Nucleoplasm (Approved); Additional: Golgi apparatus				0.0	0.0	0.0	0.0	0.0	0.0	0.0	0.0	0.0	0.0	0.0	0.0	0.0	0.0	0.0	0.0	0.0	0.0	0.0	0.0
ENO1	2023	symbol	H. sapiens	2023	H. sapiens	ENO1	enolase 1	GO:1903297 regulation of hypoxia-induced intrinsic apoptotic signaling pathway;GO:1903298 negative regulation of hypoxia-induced intrinsic apoptotic signaling pathway;GO:0010756 positive regulation of plasminogen activation		Predicted intracellular proteins; ENZYME proteins:Lyases; Cancer-related genes:Candidate cancer biomarkers; Enzymes	Cytosol;Plasma membrane (Enhanced)	Zinc; Copper; Artenimol; Zinc acetate; Zinc chloride; Zinc sulfate, unspecified form	(M17)PID NOTCH PATHWAY; (M255)PID HIF1 TFPATHWAY; (M66)PID MYC ACTIV PATHWAY	(M5891)HALLMARK HYPOXIA; (M5924)HALLMARK MTORC1 SIGNALING; (M5937)HALLMARK GLYCOLYSIS	0.0	0.0	0.0	0.0	0.0	0.0	0.0	0.0	0.0	0.0	0.0	0.0	0.0	0.0	0.0	0.0	1.0	0.0	0.0	0.0
SRI	6717	symbol	H. sapiens	6717	H. sapiens	SRI	sorcin	GO:0055118 negative regulation of cardiac muscle contraction;GO:0006880 intracellular sequestering of iron ion;GO:0097577 sequestering of iron ion		Predicted intracellular proteins	Cytosol;Nucleoplasm (Approved)	Calcium citrate; Calcium Phosphate; Calcium phosphate dihydrate		(M5942)HALLMARK UV RESPONSE DN; (M5913)HALLMARK INTERFERON GAMMA RESPONSE; (M5932)HALLMARK INFLAMMATORY RESPONSE	0.0	0.0	0.0	0.0	0.0	0.0	0.0	0.0	0.0	0.0	0.0	1.0	1.0	0.0	0.0	0.0	0.0	0.0	1.0	0.0
EIF4G3	8672	symbol	H. sapiens	8672	H. sapiens	EIF4G3	eukaryotic translation initiation factor 4 gamma 3	GO:0006413 translational initiation;GO:0006446 regulation of translational initiation;GO:0006412 translation		Predicted intracellular proteins	Cytosol (Approved)			(M5950)HALLMARK ALLOGRAFT REJECTION	1.0	0.0	0.0	0.0	0.0	0.0	0.0	1.0	0.0	0.0	0.0	0.0	0.0	0.0	0.0	0.0	0.0	0.0	0.0	0.0
ACAT1	38	symbol	H. sapiens	38	H. sapiens	ACAT1	acetyl-CoA acetyltransferase 1	GO:0072019 proximal convoluted tubule development;GO:0072229 metanephric proximal convoluted tubule development;GO:1902860 propionyl-CoA biosynthetic process		Predicted intracellular proteins; Human disease related genes:Congenital disorders of metabolism:Congenital disorders of amino acid metabolism; ENZYME proteins:Transferases; Disease related genes; Potential drug targets; Enzymes	Mitochondria (Enhanced)	Sulfasalazine; Cannabidiol; Medical Cannabis; Nabiximols		(M5936)HALLMARK OXIDATIVE PHOSPHORYLATION	1.0	0.0	0.0	0.0	0.0	0.0	0.0	0.0	0.0	0.0	1.0	0.0	0.0	0.0	0.0	0.0	0.0	0.0	0.0	0.0
RASAL2	9462	symbol	H. sapiens	9462	H. sapiens	RASAL2	RAS protein activator like 2	GO:2000257 regulation of protein activation cascade;GO:0002021 response to dietary excess;GO:0060612 adipose tissue development		RAS pathway related proteins; Predicted intracellular proteins	Focal adhesion sites;Plasma membrane (Approved)			(M5893)HALLMARK MITOTIC SPINDLE; (M5901)HALLMARK G2M CHECKPOINT	0.0	0.0	0.0	0.0	0.0	1.0	0.0	0.0	0.0	0.0	0.0	0.0	0.0	0.0	0.0	0.0	0.0	0.0	0.0	0.0
FNDC3B	64778	symbol	H. sapiens	64778	H. sapiens	FNDC3B	fibronectin type III domain containing 3B			Predicted intracellular proteins	Endoplasmic reticulum (Approved)				0.0	0.0	0.0	0.0	0.0	0.0	0.0	0.0	0.0	0.0	0.0	0.0	0.0	0.0	0.0	0.0	0.0	0.0	0.0	0.0
FOSL2	2355	symbol	H. sapiens	2355	H. sapiens	FOSL2	FOS like 2, AP-1 transcription factor subunit	GO:0003334 keratinocyte development;GO:0048146 positive regulation of fibroblast proliferation;GO:0048145 regulation of fibroblast proliferation		Transcription factors:Basic domains; Predicted intracellular proteins	Nucleoplasm (Enhanced)		(M65)PID FRA PATHWAY; (M236)PID DELTA NP63 PATHWAY; (M167)PID AP1 PATHWAY	(M5890)HALLMARK TNFA SIGNALING VIA NFKB; (M5891)HALLMARK HYPOXIA	0.0	0.0	0.0	0.0	0.0	0.0	0.0	0.0	0.0	0.0	0.0	0.0	0.0	0.0	0.0	0.0	0.0	0.0	0.0	0.0
FSCN1	6624	symbol	H. sapiens	6624	H. sapiens	FSCN1	fascin actin-bundling protein 1	GO:0030035 microspike assembly;GO:0032534 regulation of microvillus assembly;GO:0030046 parallel actin filament bundle assembly		Predicted intracellular proteins; Cancer-related genes:Candidate cancer biomarkers	Cytosol (Supported); Additional: Plasma membrane		(M16801)SIG REGULATION OF THE ACTIN CYTOSKELETON BY RHO GTPASES	(M5893)HALLMARK MITOTIC SPINDLE; (M5915)HALLMARK APICAL JUNCTION	0.0	0.0	0.0	0.0	0.0	0.0	1.0	1.0	0.0	0.0	0.0	0.0	0.0	0.0	0.0	0.0	0.0	0.0	0.0	0.0
ACTB	60	symbol	H. sapiens	60	H. sapiens	ACTB	actin beta	GO:0051623 positive regulation of norepinephrine uptake;GO:0072749 cellular response to cytochalasin B;GO:1901328 response to cytochalasin B		Disease related genes; Predicted intracellular proteins; Human disease related genes:Immune system diseases:Primary immunodeficiency; Human disease related genes:Congenital malformations:Other congenital malformations		Quercetin; Phenethyl Isothiocyanate	(M5493)WNT SIGNALING	(M5915)HALLMARK APICAL JUNCTION	1.0	0.0	0.0	0.0	1.0	1.0	0.0	0.0	0.0	1.0	1.0	1.0	0.0	0.0	1.0	1.0	0.0	0.0	1.0	0.0
BCAP29	55973	symbol	H. sapiens	55973	H. sapiens	BCAP29	B cell receptor associated protein 29	GO:0070973 protein localization to endoplasmic reticulum exit site;GO:0070972 protein localization to endoplasmic reticulum;GO:0006888 endoplasmic reticulum to Golgi vesicle-mediated transport		Predicted intracellular proteins; Transporters:Primary Active Transporters	Cytosol (Approved)				0.0	0.0	0.0	0.0	0.0	0.0	0.0	0.0	0.0	0.0	0.0	0.0	0.0	0.0	0.0	0.0	0.0	0.0	0.0	0.0
REXO2	25996	symbol	H. sapiens	25996	H. sapiens	REXO2	RNA exonuclease 2	GO:0090503 RNA phosphodiester bond hydrolysis, exonucleolytic;GO:0090501 RNA phosphodiester bond hydrolysis;GO:0090305 nucleic acid phosphodiester bond hydrolysis		Predicted intracellular proteins	Mitochondria (Supported); Additional: Focal adhesion sites;Nucleoli				0.0	0.0	0.0	0.0	0.0	0.0	0.0	0.0	0.0	0.0	0.0	0.0	0.0	0.0	0.0	0.0	0.0	0.0	0.0	0.0
RBM7	10179	symbol	H. sapiens	10179	H. sapiens	RBM7	RNA binding motif protein 7	GO:0016076 snRNA catabolic process;GO:0034661 ncRNA catabolic process;GO:0000381 regulation of alternative mRNA splicing, via spliceosome		Predicted intracellular proteins	Nucleoplasm (Enhanced)				0.0	0.0	1.0	0.0	0.0	0.0	0.0	0.0	0.0	0.0	0.0	0.0	0.0	0.0	0.0	0.0	0.0	0.0	0.0	0.0
RBMS2	5939	symbol	H. sapiens	5939	H. sapiens	RBMS2	RNA binding motif single stranded interacting protein 2	GO:0006396 RNA processing;GO:0016070 RNA metabolic process;GO:0010467 gene expression		Predicted intracellular proteins	Nucleoli fibrillar center (Approved); Additional: Cytosol;Nucleoplasm				0.0	0.0	0.0	0.0	0.0	0.0	0.0	0.0	0.0	0.0	0.0	0.0	0.0	0.0	0.0	0.0	0.0	0.0	0.0	0.0
PLXNA2	5362	symbol	H. sapiens	5362	H. sapiens	PLXNA2	plexin A2	GO:0021935 cerebellar granule cell precursor tangential migration;GO:0021934 hindbrain tangential cell migration;GO:0060174 limb bud formation					(M5880)NABA ECM AFFILIATED; (M5885)NABA MATRISOME ASSOCIATED; (M5889)NABA MATRISOME		1.0	0.0	0.0	0.0	1.0	0.0	0.0	0.0	0.0	0.0	0.0	0.0	0.0	0.0	0.0	0.0	0.0	1.0	0.0	0.0
MCAM	4162	symbol	H. sapiens	4162	H. sapiens	MCAM	melanoma cell adhesion molecule	GO:0061042 vascular wound healing;GO:0003094 glomerular filtration;GO:0060055 angiogenesis involved in wound healing		CD markers	Plasma membrane (Approved)				0.0	1.0	0.0	1.0	0.0	1.0	0.0	0.0	0.0	0.0	0.0	0.0	0.0	0.0	0.0	1.0	0.0	0.0	0.0	0.0
NFKB2	4791	symbol	H. sapiens	4791	H. sapiens	NFKB2	nuclear factor kappa B subunit 2	GO:0002268 follicular dendritic cell differentiation;GO:0002266 follicular dendritic cell activation;GO:0002467 germinal center formation		Transcription factors:Immunoglobulin fold; Disease related genes; Cancer-related genes:Candidate cancer biomarkers; Human disease related genes:Immune system diseases:Primary immunodeficiency; Predicted intracellular proteins; FDA approved drug targets:Small molecule drugs	Cytosol (Approved); Additional: Nucleoplasm	Donepezil; Glucosamine; HE3286; P54; NOX-700; SGN-30; Custirsen; NF-kappaB Decoy; Andrographolide; Glycyrrhizic acid; Fish oil; SC-236	(M12705)SIG CD40PATHWAYMAP; (M54)PID IL12 2PATHWAY	(M5890)HALLMARK TNFA SIGNALING VIA NFKB	0.0	0.0	0.0	0.0	0.0	0.0	0.0	1.0	0.0	0.0	0.0	0.0	0.0	0.0	0.0	0.0	0.0	0.0	0.0	0.0
IL4R	3566	symbol	H. sapiens	3566	H. sapiens	IL4R	interleukin 4 receptor	GO:0045626 negative regulation of T-helper 1 cell differentiation;GO:0035771 interleukin-4-mediated signaling pathway;GO:1990834 response to odorant		Predicted intracellular proteins; Human disease related genes:Immune system diseases:Allergies and autoimmune diseases; Transporters:Accessory Factors Involved in Transport; Predicted secreted proteins; CD markers; Human disease related genes:Skin diseases:Skin and soft tissue diseases; Cancer-related genes:Candidate cancer biomarkers; FDA approved drug targets:Biotech drugs	Nucleoplasm;Plasma membrane (Approved); Additional: Centriolar satellite	AER001; Dupilumab	(M1718)SIG IL4RECEPTOR IN B LYPHOCYTES; (M28)PID IL4 2PATHWAY; (M19)PID P73PATHWAY	(M5897)HALLMARK IL6 JAK STAT3 SIGNALING; (M5911)HALLMARK INTERFERON ALPHA RESPONSE; (M5947)HALLMARK IL2 STAT5 SIGNALING	0.0	0.0	0.0	0.0	1.0	0.0	0.0	1.0	1.0	0.0	0.0	0.0	0.0	0.0	0.0	0.0	0.0	0.0	1.0	0.0
USP33	23032	symbol	H. sapiens	23032	H. sapiens	USP33	ubiquitin specific peptidase 33	GO:0071108 protein K48-linked deubiquitination;GO:0051298 centrosome duplication;GO:0070536 protein K63-linked deubiquitination		Peptidases:Cysteine-type peptidases; Predicted intracellular proteins; Enzymes; ENZYME proteins:Hydrolases	Golgi apparatus;Nucleoplasm (Supported)				1.0	0.0	0.0	0.0	0.0	0.0	0.0	0.0	0.0	0.0	0.0	0.0	0.0	0.0	0.0	0.0	0.0	0.0	0.0	0.0
SNRPA	6626	symbol	H. sapiens	6626	H. sapiens	SNRPA	small nuclear ribonucleoprotein polypeptide A	GO:1900363 regulation of mRNA polyadenylation;GO:0031440 regulation of mRNA 3'-end processing;GO:0050684 regulation of mRNA processing		Predicted intracellular proteins	Nucleoplasm (Supported)	Malonic acid		(M5926)HALLMARK MYC TARGETS V1	1.0	0.0	0.0	0.0	0.0	0.0	0.0	0.0	0.0	0.0	0.0	0.0	0.0	0.0	0.0	0.0	0.0	0.0	0.0	0.0
JADE1	79960	symbol	H. sapiens	79960	H. sapiens	JADE1	jade family PHD finger 1	GO:0043983 histone H4-K12 acetylation;GO:0043981 histone H4-K5 acetylation;GO:0043982 histone H4-K8 acetylation		Predicted intracellular proteins	Mitochondria (Approved)				0.0	0.0	0.0	0.0	0.0	0.0	0.0	0.0	0.0	0.0	0.0	0.0	0.0	0.0	0.0	0.0	0.0	0.0	0.0	0.0
FBLN1	2192	symbol	H. sapiens	2192	H. sapiens	FBLN1	fibulin 1	GO:2000647 negative regulation of stem cell proliferation;GO:0010771 negative regulation of cell morphogenesis involved in differentiation;GO:1900025 negative regulation of substrate adhesion-dependent cell spreading		Disease related genes; Predicted secreted proteins; Predicted intracellular proteins; Human disease related genes:Congenital malformations:Congenital malformations of the musculoskeletal system	Endoplasmic reticulum (Approved)		(M3008)NABA ECM GLYCOPROTEINS; (M5884)NABA CORE MATRISOME; (M5889)NABA MATRISOME	(M5930)HALLMARK EPITHELIAL MESENCHYMAL TRANSITION; (M5934)HALLMARK XENOBIOTIC METABOLISM	0.0	0.0	0.0	0.0	1.0	0.0	0.0	0.0	0.0	0.0	0.0	0.0	0.0	1.0	1.0	1.0	1.0	0.0	0.0	0.0
FAP	2191	symbol	H. sapiens	2191	H. sapiens	FAP	fibroblast activation protein alpha	GO:1902362 melanocyte apoptotic process;GO:0010710 regulation of collagen catabolic process;GO:0060244 negative regulation of cell proliferation involved in contact inhibition		Peptidases:Serine-type peptidases; Predicted intracellular proteins; ENZYME proteins:Hydrolases; Predicted secreted proteins; Enzymes; Cancer-related genes:Candidate cancer biomarkers		Sibrotuzumab		(M5930)HALLMARK EPITHELIAL MESENCHYMAL TRANSITION	0.0	1.0	0.0	0.0	0.0	0.0	0.0	0.0	0.0	0.0	0.0	0.0	0.0	0.0	0.0	1.0	0.0	0.0	0.0	1.0
SYNJ2	8871	symbol	H. sapiens	8871	H. sapiens	SYNJ2	synaptojanin 2	GO:0046838 phosphorylated carbohydrate dephosphorylation;GO:0046855 inositol phosphate dephosphorylation;GO:0071545 inositol phosphate catabolic process		Predicted intracellular proteins; Enzymes; ENZYME proteins:Hydrolases	Microtubules (Approved); Additional: Cytosol			(M5942)HALLMARK UV RESPONSE DN	0.0	0.0	0.0	0.0	0.0	0.0	0.0	0.0	0.0	0.0	0.0	0.0	0.0	0.0	0.0	0.0	0.0	0.0	0.0	0.0
GNB1	2782	symbol	H. sapiens	2782	H. sapiens	GNB1	G protein subunit beta 1	GO:0007191 adenylate cyclase-activating dopamine receptor signaling pathway;GO:0071380 cellular response to prostaglandin E stimulus;GO:0007213 G protein-coupled acetylcholine receptor signaling pathway		RAS pathway related proteins; Cancer-related genes:Mutated cancer genes; Disease related genes; Potential drug targets; Predicted intracellular proteins; Transporters:Accessory Factors Involved in Transport; Human disease related genes:Other diseases:Mental and behavioural disorders	Plasma membrane (Approved); Additional: Golgi apparatus		(M138)PID THROMBIN PAR4 PATHWAY; (M204)PID RHODOPSIN PATHWAY; (M252)PID IL8 CXCR1 PATHWAY		0.0	0.0	0.0	0.0	0.0	0.0	0.0	0.0	0.0	0.0	0.0	1.0	0.0	0.0	0.0	0.0	0.0	0.0	0.0	0.0
NRDC	4898	symbol	H. sapiens	4898	H. sapiens	NRDC	nardilysin convertase	GO:0051044 positive regulation of membrane protein ectodomain proteolysis;GO:0051043 regulation of membrane protein ectodomain proteolysis;GO:0120163 negative regulation of cold-induced thermogenesis		Peptidases:Metallopeptidases; Predicted intracellular proteins; Enzymes; ENZYME proteins:Hydrolases	Nucleoplasm (Approved)				0.0	0.0	0.0	0.0	0.0	0.0	0.0	0.0	0.0	0.0	0.0	0.0	0.0	0.0	0.0	0.0	1.0	0.0	0.0	0.0
PCM1	5108	symbol	H. sapiens	5108	H. sapiens	PCM1	pericentriolar material 1	GO:0022027 interkinetic nuclear migration;GO:0035735 intraciliary transport involved in cilium assembly;GO:0034454 microtubule anchoring at centrosome		Disease related genes; Cancer-related genes:Mutational cancer driver genes; Predicted intracellular proteins	Centriolar satellite (Supported); Additional: Cytosol			(M5893)HALLMARK MITOTIC SPINDLE	0.0	0.0	0.0	0.0	0.0	0.0	0.0	0.0	0.0	1.0	0.0	0.0	0.0	0.0	0.0	0.0	0.0	0.0	1.0	0.0
PKD2L2	27039	symbol	H. sapiens	27039	H. sapiens	PKD2L2	polycystin 2 like 2, transient receptor potential cation channel	GO:0050982 detection of mechanical stimulus;GO:0009581 detection of external stimulus;GO:0009582 detection of abiotic stimulus		Voltage-gated ion channels:Transient Receptor Potential Channels; Predicted intracellular proteins	Plasma membrane (Approved); Additional: Cytosol				0.0	0.0	0.0	0.0	0.0	0.0	0.0	0.0	0.0	0.0	0.0	0.0	0.0	0.0	0.0	0.0	0.0	0.0	0.0	0.0
THOC1	9984	symbol	H. sapiens	9984	H. sapiens	THOC1	THO complex 1	GO:0048297 negative regulation of isotype switching to IgA isotypes;GO:0045829 negative regulation of isotype switching;GO:2000002 negative regulation of DNA damage checkpoint		Predicted intracellular proteins	Nuclear speckles (Enhanced)				1.0	0.0	0.0	0.0	0.0	0.0	0.0	0.0	0.0	0.0	0.0	0.0	0.0	0.0	0.0	0.0	0.0	0.0	0.0	0.0
FKBP7	51661	symbol	H. sapiens	51661	H. sapiens	FKBP7	FKBP prolyl isomerase 7	GO:0000413 protein peptidyl-prolyl isomerization;GO:0018208 peptidyl-proline modification;GO:0018193 peptidyl-amino acid modification		ENZYME proteins:Isomerase; Predicted intracellular proteins; Enzymes	Endoplasmic reticulum (Approved)				0.0	0.0	0.0	0.0	0.0	0.0	0.0	0.0	0.0	0.0	0.0	0.0	0.0	0.0	0.0	0.0	0.0	0.0	0.0	0.0
OSBPL6	114880	symbol	H. sapiens	114880	H. sapiens	OSBPL6	oxysterol binding protein like 6	GO:0006699 bile acid biosynthetic process;GO:0008206 bile acid metabolic process;GO:0015918 sterol transport		Predicted intracellular proteins	Plasma membrane (Approved)				0.0	0.0	0.0	0.0	0.0	0.0	0.0	0.0	0.0	0.0	0.0	0.0	0.0	0.0	0.0	0.0	0.0	0.0	0.0	0.0
SLC1A3	6507	symbol	H. sapiens	6507	H. sapiens	SLC1A3	solute carrier family 1 member 3	GO:0009449 gamma-aminobutyric acid biosynthetic process;GO:0140009 L-aspartate import across plasma membrane;GO:0070777 D-aspartate transport		Human disease related genes:Nervous system diseases:Neurodegenerative diseases; Transporters:Electrochemical Potential-driven transporters; Disease related genes; Cancer-related genes:Mutated cancer genes; Potential drug targets; Predicted intracellular proteins	Nucleoli;Vesicles (Approved)	Glutamic acid			0.0	0.0	0.0	0.0	0.0	0.0	0.0	0.0	0.0	0.0	0.0	0.0	0.0	0.0	0.0	1.0	0.0	0.0	0.0	0.0
PGM1	5236	symbol	H. sapiens	5236	H. sapiens	PGM1	phosphoglucomutase 1	GO:0006094 gluconeogenesis;GO:0019319 hexose biosynthetic process;GO:0046364 monosaccharide biosynthetic process		ENZYME proteins:Isomerase; Predicted intracellular proteins; Disease related genes; Human disease related genes:Congenital disorders of metabolism:Congenital disorders of glycan/glycoprotein metabolism; Potential drug targets; Human disease related genes:Congenital disorders of metabolism:Congenital disorders of carbohydrate metabolism; Enzymes	Cytosol (Supported)	Alpha-D-Glucose 1,6-Bisphosphate; Alpha-D-Glucose-1-Phosphate-6-Vanadate	(M255)PID HIF1 TFPATHWAY	(M5891)HALLMARK HYPOXIA; (M5905)HALLMARK ADIPOGENESIS; (M5924)HALLMARK MTORC1 SIGNALING	0.0	0.0	0.0	0.0	0.0	0.0	0.0	0.0	0.0	0.0	0.0	0.0	0.0	0.0	0.0	0.0	0.0	0.0	0.0	0.0
EPB41L2	2037	symbol	H. sapiens	2037	H. sapiens	EPB41L2	erythrocyte membrane protein band 4.1 like 2	GO:1904778 positive regulation of protein localization to cell cortex;GO:1904776 regulation of protein localization to cell cortex;GO:0030866 cortical actin cytoskeleton organization		Predicted intracellular proteins	Plasma membrane (Enhanced); Additional: Cell Junctions;Nucleoplasm			(M5893)HALLMARK MITOTIC SPINDLE; (M5915)HALLMARK APICAL JUNCTION	0.0	0.0	0.0	0.0	0.0	0.0	0.0	0.0	0.0	1.0	0.0	0.0	0.0	0.0	0.0	0.0	0.0	0.0	1.0	0.0
CRYBG3	131544	symbol	H. sapiens	131544	H. sapiens	CRYBG3	crystallin beta-gamma domain containing 3	GO:0002088 lens development in camera-type eye;GO:0007601 visual perception;GO:0050953 sensory perception of light stimulus		Predicted intracellular proteins	Plasma membrane (Approved)				0.0	0.0	0.0	0.0	0.0	0.0	0.0	0.0	0.0	0.0	0.0	0.0	0.0	0.0	0.0	0.0	0.0	0.0	0.0	0.0
RIF1	55183	symbol	H. sapiens	55183	H. sapiens	RIF1	replication timing regulatory factor 1	GO:0031509 subtelomeric heterochromatin assembly;GO:0051574 positive regulation of histone H3-K9 methylation;GO:0140719 constitutive heterochromatin assembly		Predicted intracellular proteins	Nuclear bodies;Nucleoplasm;Plasma membrane (Uncertain)				0.0	0.0	0.0	0.0	0.0	0.0	0.0	0.0	1.0	0.0	0.0	0.0	0.0	0.0	0.0	0.0	0.0	0.0	0.0	0.0
CPOX	1371	symbol	H. sapiens	1371	H. sapiens	CPOX	coproporphyrinogen oxidase	GO:0051597 response to methylmercury;GO:0017085 response to insecticide;GO:0006782 protoporphyrinogen IX biosynthetic process		Human disease related genes:Congenital disorders of metabolism:Congenital disorders of cofactor/vitamin metabolism; Disease related genes; ENZYME proteins:Oxidoreductases; Potential drug targets; Enzymes	Mitochondria (Supported)			(M5935)HALLMARK FATTY ACID METABOLISM; (M5945)HALLMARK HEME METABOLISM	0.0	0.0	0.0	0.0	0.0	0.0	0.0	0.0	0.0	0.0	0.0	0.0	0.0	0.0	0.0	0.0	0.0	0.0	0.0	0.0
CLDND1	56650	symbol	H. sapiens	56650	H. sapiens	CLDND1	claudin domain containing 1			Predicted intracellular proteins; Transporters:Accessory Factors Involved in Transport	Nucleoplasm (Approved); Additional: Cytosol;Nucleoli				0.0	0.0	0.0	0.0	0.0	0.0	0.0	0.0	0.0	0.0	0.0	0.0	0.0	0.0	0.0	0.0	0.0	0.0	0.0	0.0
NDC80	10403	symbol	H. sapiens	10403	H. sapiens	NDC80	NDC80 kinetochore complex component	GO:0008315 G2/MI transition of meiotic cell cycle;GO:0044771 meiotic cell cycle phase transition;GO:0007057 spindle assembly involved in female meiosis I		Predicted intracellular proteins	Nucleoplasm (Supported); Additional: Centrosome		(M14)PID AURORA B PATHWAY; (M129)PID PLK1 PATHWAY	(M5893)HALLMARK MITOTIC SPINDLE; (M5901)HALLMARK G2M CHECKPOINT	0.0	0.0	0.0	0.0	0.0	1.0	0.0	0.0	0.0	1.0	0.0	0.0	0.0	0.0	0.0	0.0	0.0	0.0	1.0	1.0
CXCL2	2920	symbol	H. sapiens	2920	H. sapiens	CXCL2	C-X-C motif chemokine ligand 2	GO:0061844 antimicrobial humoral immune response mediated by antimicrobial peptide;GO:0030593 neutrophil chemotaxis;GO:0070098 chemokine-mediated signaling pathway		Predicted secreted proteins; Cancer-related genes:Candidate cancer biomarkers			(M5883)NABA SECRETED FACTORS; (M5885)NABA MATRISOME ASSOCIATED; (M5889)NABA MATRISOME	(M5941)HALLMARK UV RESPONSE UP; (M5890)HALLMARK TNFA SIGNALING VIA NFKB	0.0	0.0	0.0	0.0	0.0	0.0	0.0	1.0	1.0	0.0	0.0	0.0	0.0	0.0	0.0	0.0	0.0	0.0	0.0	0.0
TCF7	6932	symbol	H. sapiens	6932	H. sapiens	TCF7	transcription factor 7	GO:0002568 somatic diversification of T cell receptor genes;GO:0002681 somatic recombination of T cell receptor gene segments;GO:0033153 T cell receptor V(D)J recombination		Transcription factors:Other all-alpha-helical DNA-binding domains; Cancer-related genes:Mutational cancer driver genes; Predicted intracellular proteins	Nucleoplasm (Enhanced)		(M223)PID BETA CATENIN NUC PATHWAY; (M5493)WNT SIGNALING	(M5895)HALLMARK WNT BETA CATENIN SIGNALING	0.0	0.0	0.0	0.0	0.0	0.0	0.0	0.0	1.0	0.0	0.0	0.0	0.0	0.0	0.0	0.0	0.0	0.0	0.0	0.0
OSTM1	28962	symbol	H. sapiens	28962	H. sapiens	OSTM1	osteoclastogenesis associated transmembrane protein 1	GO:0030321 transepithelial chloride transport;GO:0070633 transepithelial transport;GO:0030316 osteoclast differentiation		Disease related genes; Human disease related genes:Congenital malformations:Congenital malformations of the musculoskeletal system; Potential drug targets; Transporters:Electrochemical Potential-driven transporters	Cytosol (Approved); Additional: Nucleoplasm;Vesicles				0.0	0.0	0.0	0.0	0.0	0.0	0.0	0.0	0.0	0.0	0.0	0.0	0.0	0.0	0.0	0.0	0.0	0.0	0.0	0.0
PCNP	57092	symbol	H. sapiens	57092	H. sapiens	PCNP	PEST proteolytic signal containing nuclear protein	GO:0043161 proteasome-mediated ubiquitin-dependent protein catabolic process;GO:0010498 proteasomal protein catabolic process;GO:0006511 ubiquitin-dependent protein catabolic process		Predicted intracellular proteins	Nucleoplasm (Enhanced); Additional: Nuclear bodies				0.0	0.0	0.0	0.0	0.0	0.0	0.0	0.0	0.0	0.0	0.0	0.0	0.0	0.0	0.0	0.0	0.0	0.0	0.0	0.0
STK17B	9262	symbol	H. sapiens	9262	H. sapiens	STK17B	serine/threonine kinase 17b	GO:2000271 positive regulation of fibroblast apoptotic process;GO:2000269 regulation of fibroblast apoptotic process;GO:0046777 protein autophosphorylation	CAMK Ser/Thr protein kinase family	ENZYME proteins:Transferases; Predicted intracellular proteins; Enzymes; Kinases:CAMK Ser/Thr protein kinases	Cytosol;Plasma membrane (Uncertain)	Quercetin; Fostamatinib			0.0	0.0	0.0	0.0	0.0	0.0	0.0	0.0	0.0	0.0	0.0	0.0	0.0	0.0	0.0	0.0	0.0	0.0	0.0	0.0
CDC14B	8555	symbol	H. sapiens	8555	H. sapiens	CDC14B	cell division cycle 14B	GO:1904668 positive regulation of ubiquitin protein ligase activity;GO:0007096 regulation of exit from mitosis;GO:1904666 regulation of ubiquitin protein ligase activity		Predicted intracellular proteins; Enzymes; ENZYME proteins:Hydrolases	Nucleoplasm (Supported)		(M129)PID PLK1 PATHWAY	(M5908)HALLMARK ANDROGEN RESPONSE	0.0	0.0	0.0	0.0	0.0	0.0	0.0	0.0	0.0	1.0	0.0	0.0	0.0	0.0	0.0	0.0	0.0	0.0	0.0	0.0
MPP4	58538	symbol	H. sapiens	58538	H. sapiens	MPP4	MAGUK p55 scaffold protein 4	GO:0035418 protein localization to synapse;GO:1902414 protein localization to cell junction;GO:0008104 protein localization		Predicted intracellular proteins	Cytosol (Supported); Additional: Actin filaments				0.0	0.0	0.0	0.0	0.0	0.0	0.0	0.0	0.0	0.0	0.0	0.0	0.0	0.0	0.0	0.0	0.0	0.0	0.0	0.0
ME2	4200	symbol	H. sapiens	4200	H. sapiens	ME2	malic enzyme 2	GO:1902031 regulation of NADP metabolic process;GO:0006108 malate metabolic process;GO:0006090 pyruvate metabolic process		ENZYME proteins:Oxidoreductases; Predicted intracellular proteins; Enzymes	Mitochondria (Supported)	NADH; Fumaric Acid; D-Malic acid; Mesoxalic acid; Tartronate		(M5937)HALLMARK GLYCOLYSIS	0.0	0.0	0.0	0.0	0.0	0.0	0.0	0.0	0.0	0.0	0.0	0.0	0.0	0.0	0.0	0.0	0.0	0.0	0.0	0.0
FAM135A	57579	symbol	H. sapiens	57579	H. sapiens	FAM135A	family with sequence similarity 135 member A	GO:0044255 cellular lipid metabolic process;GO:0006629 lipid metabolic process;GO:0044238 primary metabolic process		Predicted intracellular proteins	Nucleoplasm (Approved); Additional: Cytosol				0.0	0.0	0.0	0.0	0.0	1.0	0.0	0.0	0.0	0.0	0.0	0.0	0.0	0.0	0.0	0.0	0.0	0.0	0.0	0.0
GEMIN5	25929	symbol	H. sapiens	25929	H. sapiens	GEMIN5	gem nuclear organelle associated protein 5	GO:0000387 spliceosomal snRNP assembly;GO:0022618 ribonucleoprotein complex assembly;GO:0071826 ribonucleoprotein complex subunit organization		Predicted intracellular proteins	Cytosol (Enhanced); Additional: Nuclear bodies				1.0	0.0	1.0	0.0	0.0	0.0	0.0	0.0	0.0	0.0	0.0	0.0	0.0	0.0	0.0	0.0	0.0	0.0	0.0	0.0
XPO1	7514	symbol	H. sapiens	7514	H. sapiens	XPO1	exportin 1	GO:0000055 ribosomal large subunit export from nucleus;GO:0000056 ribosomal small subunit export from nucleus;GO:0000054 ribosomal subunit export from nucleus		Transporters:Transporter channels and pores; Predicted intracellular proteins; FDA approved drug targets:Small molecule drugs; Cancer-related genes:Mutated cancer genes	Nuclear membrane;Nucleoplasm (Enhanced); Additional: Cytosol;Vesicles	Selinexor	(M140)PID RANBP2 PATHWAY; (M37)PID NFKAPPAB CANONICAL PATHWAY; (M30)PID HDAC CLASSII PATHWAY	(M5901)HALLMARK G2M CHECKPOINT; (M5925)HALLMARK E2F TARGETS; (M5926)HALLMARK MYC TARGETS V1	1.0	0.0	1.0	0.0	0.0	1.0	0.0	0.0	0.0	1.0	0.0	0.0	0.0	0.0	0.0	0.0	1.0	0.0	1.0	0.0
TNPO1	3842	symbol	H. sapiens	3842	H. sapiens	TNPO1	transportin 1	GO:0006606 protein import into nucleus;GO:0051170 import into nucleus;GO:0034504 protein localization to nucleus		Predicted intracellular proteins; Transporters:Transporter channels and pores	Nucleoplasm (Supported); Additional: Cytoplasmic bodies;Cytosol				1.0	0.0	0.0	0.0	0.0	0.0	0.0	0.0	0.0	1.0	0.0	0.0	0.0	0.0	0.0	0.0	0.0	0.0	0.0	0.0
PLOD1	5351	symbol	H. sapiens	5351	H. sapiens	PLOD1	procollagen-lysine,2-oxoglutarate 5-dioxygenase 1	GO:0017185 peptidyl-lysine hydroxylation;GO:0018126 protein hydroxylation;GO:0001666 response to hypoxia		Human disease related genes:Congenital malformations:Other congenital malformations; Human disease related genes:Congenital malformations:Congenital malformations of skin; Predicted intracellular proteins; Disease related genes; ENZYME proteins:Oxidoreductases; Potential drug targets; Enzymes	Vesicles (Uncertain); Additional: Nucleoplasm	Ascorbic acid	(M3468)NABA ECM REGULATORS; (M5885)NABA MATRISOME ASSOCIATED; (M5889)NABA MATRISOME	(M5930)HALLMARK EPITHELIAL MESENCHYMAL TRANSITION; (M5937)HALLMARK GLYCOLYSIS	0.0	0.0	0.0	0.0	0.0	0.0	0.0	0.0	0.0	0.0	0.0	0.0	0.0	1.0	0.0	0.0	0.0	0.0	0.0	0.0
P2RX5	5026	symbol	H. sapiens	5026	H. sapiens	P2RX5	purinergic receptor P2X 5	GO:0010524 positive regulation of calcium ion transport into cytosol;GO:0010522 regulation of calcium ion transport into cytosol;GO:0035590 purinergic nucleotide receptor signaling pathway		Predicted intracellular proteins; Transporters:Transporter channels and pores	Cytosol (Supported)				0.0	0.0	0.0	0.0	0.0	0.0	0.0	0.0	0.0	0.0	0.0	1.0	0.0	0.0	0.0	0.0	0.0	0.0	1.0	0.0
ITGAE	3682	symbol	H. sapiens	3682	H. sapiens	ITGAE	integrin subunit alpha E	GO:0033627 cell adhesion mediated by integrin;GO:0007229 integrin-mediated signaling pathway;GO:0007160 cell-matrix adhesion		Predicted intracellular proteins; CD markers			(M47)PID INTEGRIN CS PATHWAY; (M156)PID ECADHERIN NASCENT AJ PATHWAY	(M5947)HALLMARK IL2 STAT5 SIGNALING	0.0	0.0	0.0	0.0	0.0	0.0	0.0	0.0	0.0	0.0	0.0	0.0	0.0	1.0	0.0	0.0	0.0	0.0	0.0	0.0
NUFIP1	26747	symbol	H. sapiens	26747	H. sapiens	NUFIP1	nuclear FMR1 interacting protein 1	GO:0000492 box C/D snoRNP assembly;GO:0000491 small nucleolar ribonucleoprotein complex assembly;GO:0022618 ribonucleoprotein complex assembly		Predicted intracellular proteins	Nucleoplasm (Enhanced); Additional: Nucleoli			(M5924)HALLMARK MTORC1 SIGNALING	0.0	0.0	1.0	0.0	0.0	0.0	0.0	0.0	0.0	0.0	0.0	0.0	0.0	0.0	0.0	0.0	0.0	0.0	0.0	0.0
OXCT1	5019	symbol	H. sapiens	5019	H. sapiens	OXCT1	3-oxoacid CoA-transferase 1	GO:0046952 ketone body catabolic process;GO:0046950 cellular ketone body metabolic process;GO:1902224 ketone body metabolic process		Predicted intracellular proteins; Human disease related genes:Congenital disorders of metabolism:Congenital disorders of amino acid metabolism; ENZYME proteins:Transferases; Disease related genes; Potential drug targets; Enzymes	Mitochondria (Enhanced)	Ethylmercurithiosalicylic acid			0.0	0.0	0.0	0.0	0.0	0.0	0.0	0.0	0.0	0.0	0.0	0.0	1.0	0.0	0.0	0.0	0.0	0.0	1.0	0.0
FAT1	2195	symbol	H. sapiens	2195	H. sapiens	FAT1	FAT atypical cadherin 1	GO:0003412 establishment of epithelial cell apical/basal polarity involved in camera-type eye morphogenesis;GO:0045198 establishment of epithelial cell apical/basal polarity;GO:0030859 polarized epithelial cell differentiation		Predicted intracellular proteins; Cancer-related genes:Mutated cancer genes					0.0	0.0	0.0	0.0	0.0	0.0	0.0	0.0	0.0	0.0	1.0	0.0	0.0	0.0	0.0	0.0	0.0	0.0	0.0	0.0
SSH1	54434	symbol	H. sapiens	54434	H. sapiens	SSH1	slingshot protein phosphatase 1	GO:0071318 cellular response to ATP;GO:0033198 response to ATP;GO:0030837 negative regulation of actin filament polymerization		Predicted intracellular proteins; Enzymes; ENZYME proteins:Hydrolases	Plasma membrane (Uncertain); Additional: Cytosol;Nucleoplasm		(M276)PID FGF PATHWAY; (M124)PID CXCR4 PATHWAY		0.0	0.0	0.0	0.0	0.0	0.0	0.0	0.0	0.0	0.0	0.0	0.0	0.0	0.0	0.0	0.0	0.0	0.0	0.0	1.0
GSTP1	2950	symbol	H. sapiens	2950	H. sapiens	GSTP1	glutathione S-transferase pi 1	GO:0035732 nitric oxide storage;GO:0033484 nitric oxide homeostasis;GO:0051771 negative regulation of nitric-oxide synthase biosynthetic process		Enzymes; Human disease related genes:Cancers:Cancers of male genital organs; ENZYME proteins:Transferases; Predicted intracellular proteins; Cancer-related genes:Candidate cancer biomarkers	Cytosol;Mitochondria (Supported)	Glutathione; Troglitazone; Clozapine; Etacrynic acid; Clomipramine; (9R,10R)-9-(S-glutathionyl)-10-hydroxy-9,10-dihydrophenanthrene; S-Hydroxycysteine; Cibacron Blue; Glutathione sulfonic acid; Deoxycholic acid; S-(4-nitrobenzyl)glutathione; 2-(N-morpholino)ethanesulfonic acid; S-Hexylglutathione; Carbocisteine; Canfosfamide; Ezatiostat; Exisulind; S-NONYL-CYSTEINE; S-(4-BROMOBENZYL)CYSTEINE; Cur…			1.0	0.0	0.0	0.0	0.0	0.0	0.0	0.0	0.0	0.0	0.0	0.0	0.0	0.0	1.0	0.0	0.0	0.0	0.0	0.0
EIF3I	8668	symbol	H. sapiens	8668	H. sapiens	EIF3I	eukaryotic translation initiation factor 3 subunit I	GO:0001732 formation of cytoplasmic translation initiation complex;GO:0002183 cytoplasmic translational initiation;GO:0006413 translational initiation		Predicted intracellular proteins	Cytosol (Approved)				1.0	0.0	1.0	0.0	0.0	0.0	0.0	0.0	0.0	0.0	0.0	0.0	0.0	0.0	0.0	0.0	0.0	0.0	0.0	0.0
COL16A1	1307	symbol	H. sapiens	1307	H. sapiens	COL16A1	collagen type XVI alpha 1 chain	GO:0033622 integrin activation;GO:0051894 positive regulation of focal adhesion assembly;GO:0150117 positive regulation of cell-substrate junction organization		Predicted intracellular proteins; Predicted secreted proteins	Cytosol (Uncertain); Additional: Plasma membrane		(M3005)NABA COLLAGENS; (M198)PID SYNDECAN 1 PATHWAY; (M160)PID AVB3 INTEGRIN PATHWAY	(M5915)HALLMARK APICAL JUNCTION; (M5930)HALLMARK EPITHELIAL MESENCHYMAL TRANSITION	0.0	0.0	0.0	0.0	1.0	0.0	0.0	0.0	0.0	0.0	0.0	0.0	0.0	1.0	0.0	0.0	0.0	0.0	0.0	0.0
KIF3C	3797	symbol	H. sapiens	3797	H. sapiens	KIF3C	kinesin family member 3C	GO:0072384 organelle transport along microtubule;GO:0010970 transport along microtubule;GO:0030705 cytoskeleton-dependent intracellular transport		Predicted intracellular proteins	Intermediate filaments;Nuclear bodies (Approved); Additional: Nuclear membrane			(M5893)HALLMARK MITOTIC SPINDLE	0.0	0.0	0.0	0.0	0.0	0.0	0.0	0.0	0.0	0.0	0.0	1.0	0.0	0.0	0.0	0.0	0.0	0.0	0.0	0.0
CAD	790	symbol	H. sapiens	790	H. sapiens	CAD	carbamoyl-phosphate synthetase 2, aspartate transcarbamylase, and dihydroorotase	GO:0044205 'de novo' UMP biosynthetic process;GO:0006225 UDP biosynthetic process;GO:0009194 pyrimidine ribonucleoside diphosphate biosynthetic process		Predicted intracellular proteins; ENZYME proteins:Hydrolases; ENZYME proteins:Transferases; Disease related genes; Human disease related genes:Congenital disorders of metabolism:Congenital disorders of glycan/glycoprotein metabolism; ENZYME proteins:Ligase; Potential drug targets; Cancer-related genes:Mutational cancer driver genes; Enzymes; Human disease related genes:Nervous system diseases:Epi…	Cytosol (Supported)	Sparfosic acid	(M66)PID MYC ACTIV PATHWAY	(M5926)HALLMARK MYC TARGETS V1	0.0	0.0	0.0	0.0	0.0	0.0	0.0	0.0	0.0	0.0	0.0	0.0	0.0	0.0	0.0	0.0	0.0	0.0	0.0	0.0
CD59	966	symbol	H. sapiens	966	H. sapiens	CD59	CD59 molecule (CD59 blood group)	GO:0001971 negative regulation of activation of membrane attack complex;GO:0001969 regulation of activation of membrane attack complex;GO:1903659 regulation of complement-dependent cytotoxicity		CD markers; Disease related genes; Human disease related genes:Immune system diseases:Primary immunodeficiency; Predicted intracellular proteins; Cancer-related genes:Candidate cancer biomarkers	Golgi apparatus;Vesicles (Uncertain)			(M5921)HALLMARK COMPLEMENT; (M5930)HALLMARK EPITHELIAL MESENCHYMAL TRANSITION	0.0	0.0	0.0	0.0	0.0	0.0	0.0	0.0	0.0	0.0	0.0	0.0	0.0	0.0	0.0	1.0	0.0	0.0	0.0	0.0
AK6	102157402	symbol	H. sapiens	102157402	H. sapiens	AK6	adenylate kinase 6	GO:0015949 nucleobase-containing small molecule interconversion;GO:0046940 nucleoside monophosphate phosphorylation;GO:0009123 nucleoside monophosphate metabolic process		ENZYME proteins:Transferases; Predicted intracellular proteins; Enzymes	Nuclear speckles (Supported); Additional: Centrosome;Cytosol				0.0	0.0	0.0	0.0	0.0	0.0	0.0	0.0	0.0	0.0	0.0	0.0	0.0	0.0	0.0	0.0	0.0	0.0	0.0	0.0
SEH1L	81929	symbol	H. sapiens	81929	H. sapiens	SEH1L	SEH1 like nucleoporin	GO:0051315 attachment of mitotic spindle microtubules to kinetochore;GO:0006999 nuclear pore organization;GO:1904263 positive regulation of TORC1 signaling		Predicted intracellular proteins; Transporters:Transporter channels and pores					1.0	0.0	0.0	0.0	0.0	1.0	0.0	1.0	0.0	1.0	0.0	0.0	0.0	0.0	0.0	0.0	0.0	0.0	0.0	0.0
AKR1B1	231	symbol	H. sapiens	231	H. sapiens	AKR1B1	aldo-keto reductase family 1 member B	GO:0046370 fructose biosynthetic process;GO:0071475 cellular hyperosmotic salinity response;GO:0071472 cellular response to salt stress		Enzymes; ENZYME proteins:Oxidoreductases; Cancer-related genes:Candidate cancer biomarkers; Predicted intracellular proteins; FDA approved drug targets:Small molecule drugs	Cytosol (Supported); Additional: Nucleoplasm	Glutathione; NADH; Sulindac; Inhibitor Idd 384; alpha-D-glucose 6-phosphate; Alrestatin; Fidarestat; (S,R)-fidarestat; Zenarestat; Tolrestat; N-Acetylalanine; Sorbinil; IDD552; Cacodylic acid; Nicotinamide adenine dinucleotide phosphate; Citric acid; Ranirestat; Pimagedine; QR-333; Exisulind; (2-{[(4-BROMO-2-FLUOROBENZYL)AMINO]CARBONYL}-5-CHLOROPHENOXY)ACETIC ACID; (5-CHLORO-2-{[(3-NITROBENZYL)AM…			0.0	0.0	0.0	0.0	0.0	0.0	0.0	0.0	0.0	0.0	1.0	0.0	0.0	0.0	0.0	1.0	0.0	0.0	0.0	0.0
ORC1	4998	symbol	H. sapiens	4998	H. sapiens	ORC1	origin recognition complex subunit 1	GO:0033314 mitotic DNA replication checkpoint signaling;GO:0000076 DNA replication checkpoint signaling;GO:0006270 DNA replication initiation		Disease related genes; Predicted intracellular proteins; Human disease related genes:Congenital malformations:Other congenital malformations	Nucleoplasm (Supported)		(M40)PID E2F PATHWAY		0.0	0.0	0.0	0.0	0.0	0.0	0.0	0.0	0.0	1.0	0.0	0.0	0.0	0.0	0.0	0.0	0.0	0.0	0.0	0.0
RAD54L	8438	symbol	H. sapiens	8438	H. sapiens	RAD54L	RAD54 like	GO:0045003 double-strand break repair via synthesis-dependent strand annealing;GO:0008340 determination of adult lifespan;GO:0007131 reciprocal meiotic recombination		Predicted intracellular proteins; Enzymes; ENZYME proteins:Hydrolases	Nucleoplasm (Enhanced)			(M5901)HALLMARK G2M CHECKPOINT	0.0	0.0	0.0	0.0	0.0	0.0	0.0	0.0	0.0	1.0	0.0	0.0	0.0	0.0	0.0	0.0	0.0	0.0	0.0	0.0
DIMT1	27292	symbol	H. sapiens	27292	H. sapiens	DIMT1	DIM1 rRNA methyltransferase and ribosome maturation factor	GO:2000234 positive regulation of rRNA processing;GO:2000232 regulation of rRNA processing;GO:0031167 rRNA methylation		ENZYME proteins:Transferases; Predicted intracellular proteins; Enzymes	Nucleoli;Nucleoli rim (Supported); Additional: Cytosol;Nucleoplasm				1.0	0.0	1.0	0.0	0.0	0.0	0.0	0.0	0.0	0.0	0.0	0.0	0.0	0.0	0.0	0.0	0.0	0.0	0.0	0.0
ZW10	9183	symbol	H. sapiens	9183	H. sapiens	ZW10	zw10 kinetochore protein	GO:0034501 protein localization to kinetochore;GO:1903083 protein localization to condensed chromosome;GO:0007096 regulation of exit from mitosis		Predicted intracellular proteins	Cytosol;Endoplasmic reticulum (Supported)			(M5910)HALLMARK PROTEIN SECRETION; (M5925)HALLMARK E2F TARGETS	0.0	0.0	0.0	0.0	0.0	1.0	0.0	0.0	0.0	1.0	0.0	0.0	0.0	0.0	0.0	0.0	0.0	0.0	0.0	1.0
ALG9	79796	symbol	H. sapiens	79796	H. sapiens	ALG9	ALG9 alpha-1,2-mannosyltransferase	GO:0006488 dolichol-linked oligosaccharide biosynthetic process;GO:0006490 oligosaccharide-lipid intermediate biosynthetic process;GO:0097502 mannosylation		Predicted intracellular proteins; ENZYME proteins:Transferases; Disease related genes; Human disease related genes:Congenital disorders of metabolism:Congenital disorders of glycan/glycoprotein metabolism; Potential drug targets; Enzymes	Endoplasmic reticulum (Approved)				1.0	0.0	0.0	0.0	0.0	0.0	0.0	0.0	0.0	0.0	0.0	0.0	0.0	0.0	0.0	0.0	0.0	0.0	0.0	0.0
MTMR2	8898	symbol	H. sapiens	8898	H. sapiens	MTMR2	myotubularin related protein 2	GO:2000645 negative regulation of receptor catabolic process;GO:0060304 regulation of phosphatidylinositol dephosphorylation;GO:2000643 positive regulation of early endosome to late endosome transport		Human disease related genes:Nervous system diseases:Neurodegenerative diseases; Predicted intracellular proteins; ENZYME proteins:Hydrolases; Disease related genes; Potential drug targets; Enzymes	Vesicles (Supported)				0.0	0.0	0.0	0.0	0.0	0.0	0.0	0.0	0.0	0.0	0.0	0.0	0.0	0.0	0.0	0.0	0.0	0.0	1.0	1.0
PPP1R15A	23645	symbol	H. sapiens	23645	H. sapiens	PPP1R15A	protein phosphatase 1 regulatory subunit 15A	GO:1902310 positive regulation of peptidyl-serine dephosphorylation;GO:1903916 regulation of endoplasmic reticulum stress-induced eIF2 alpha dephosphorylation;GO:1903917 positive regulation of endoplasmic reticulum stress-induced eIF2 alpha dephosphorylation		Predicted intracellular proteins; Cancer-related genes:Candidate cancer biomarkers	Vesicles (Uncertain)		(M181)PID BMP PATHWAY; (M286)PID TGFBR PATHWAY	(M5896)HALLMARK TGF BETA SIGNALING; (M5890)HALLMARK TNFA SIGNALING VIA NFKB; (M5891)HALLMARK HYPOXIA	1.0	0.0	0.0	0.0	0.0	0.0	0.0	0.0	0.0	0.0	0.0	0.0	0.0	0.0	1.0	0.0	1.0	0.0	0.0	0.0
TRIP6	7205	symbol	H. sapiens	7205	H. sapiens	TRIP6	thyroid hormone receptor interactor 6	GO:0048041 focal adhesion assembly;GO:0007044 cell-substrate junction assembly;GO:0150115 cell-substrate junction organization		Predicted intracellular proteins	Cytosol;Focal adhesion sites;Plasma membrane (Supported)		(M15)PID LYSOPHOSPHOLIPID PATHWAY; (M167)PID AP1 PATHWAY		0.0	0.0	0.0	1.0	0.0	0.0	0.0	0.0	0.0	0.0	0.0	0.0	0.0	0.0	0.0	0.0	0.0	1.0	0.0	0.0
FTL	2512	symbol	H. sapiens	2512	H. sapiens	FTL	ferritin light chain	GO:0006880 intracellular sequestering of iron ion;GO:0097577 sequestering of iron ion;GO:0051238 sequestering of metal ion		Human disease related genes:Nervous system diseases:Neurodegenerative diseases; Candidate cardiovascular disease genes; Disease related genes; Human disease related genes:Nervous system diseases:Eye disease; Cancer-related genes:Candidate cancer biomarkers; Predicted intracellular proteins; FDA approved drug targets:Small molecule drugs	Cytosol (Approved)	Iron Dextran; Protoporphyrin; Ferric pyrophosphate; Sodium ferric gluconate complex; Ferric pyrophosphate citrate		(M5938)HALLMARK REACTIVE OXYGEN SPECIES PATHWAY	0.0	0.0	0.0	0.0	0.0	0.0	0.0	0.0	0.0	0.0	0.0	0.0	0.0	0.0	0.0	0.0	0.0	0.0	0.0	0.0
CETP	1071	symbol	H. sapiens	1071	H. sapiens	CETP	cholesteryl ester transfer protein	GO:0034196 acylglycerol transport;GO:0034197 triglyceride transport;GO:0034372 very-low-density lipoprotein particle remodeling		Predicted secreted proteins; Candidate cardiovascular disease genes; Disease related genes; Potential drug targets; Human disease related genes:Congenital disorders of metabolism:Congenital disorders of lipid/glycolipid metabolism; Predicted intracellular proteins; Transporters:Transporter channels and pores		Torcetrapib			0.0	0.0	0.0	0.0	0.0	0.0	0.0	0.0	0.0	0.0	0.0	0.0	0.0	0.0	0.0	0.0	0.0	0.0	0.0	0.0
MMP2	4313	symbol	H. sapiens	4313	H. sapiens	MMP2	matrix metallopeptidase 2	GO:0014012 peripheral nervous system axon regeneration;GO:0001957 intramembranous ossification;GO:0036072 direct ossification		Predicted intracellular proteins; ENZYME proteins:Hydrolases; Human disease related genes:Cancers:Cancers of male genital organs; Human disease related genes:Musculoskeletal diseases:Skeletal diseases; Predicted secreted proteins; Candidate cardiovascular disease genes; Disease related genes; Human disease related genes:Cancers:Cancers of the breast and female genital organs; Potential drug targe…	Vesicles (Approved)	Marimastat; Captopril; SC-74020; Halofuginone; AE-941; Endostatin	(M63)PID AVB3 OPN PATHWAY; (M240)PID SYNDECAN 2 PATHWAY; (M65)PID FRA PATHWAY	(M5946)HALLMARK COAGULATION; (M5902)HALLMARK APOPTOSIS; (M5915)HALLMARK APICAL JUNCTION	1.0	1.0	0.0	1.0	1.0	0.0	1.0	1.0	1.0	0.0	1.0	0.0	1.0	1.0	0.0	1.0	0.0	1.0	0.0	0.0
DDX18	8886	symbol	H. sapiens	8886	H. sapiens	DDX18	DEAD-box helicase 18	GO:0000463 maturation of LSU-rRNA from tricistronic rRNA transcript (SSU-rRNA, 5.8S rRNA, LSU-rRNA);GO:0000470 maturation of LSU-rRNA;GO:0042273 ribosomal large subunit biogenesis		Predicted intracellular proteins; Enzymes; ENZYME proteins:Hydrolases	Mitotic chromosome;Nucleoli;Nucleoli rim (Enhanced)		(M66)PID MYC ACTIV PATHWAY	(M5928)HALLMARK MYC TARGETS V2; (M5926)HALLMARK MYC TARGETS V1	0.0	0.0	1.0	0.0	0.0	0.0	0.0	0.0	0.0	0.0	0.0	0.0	0.0	0.0	0.0	0.0	0.0	0.0	0.0	0.0
TPX2	22974	symbol	H. sapiens	22974	H. sapiens	TPX2	TPX2 microtubule nucleation factor	GO:0007020 microtubule nucleation;GO:0007026 negative regulation of microtubule depolymerization;GO:0031114 regulation of microtubule depolymerization		Predicted intracellular proteins; Cancer-related genes:Candidate cancer biomarkers; Cancer-related genes:Mutated cancer genes	Nucleoplasm (Supported); Additional: Cytokinetic bridge;Mitotic spindle		(M242)PID AURORA A PATHWAY; (M129)PID PLK1 PATHWAY	(M5893)HALLMARK MITOTIC SPINDLE; (M5901)HALLMARK G2M CHECKPOINT	0.0	0.0	0.0	0.0	0.0	0.0	0.0	0.0	0.0	1.0	0.0	0.0	0.0	0.0	0.0	0.0	0.0	0.0	0.0	1.0
C3orf18	51161	symbol	H. sapiens	51161	H. sapiens	C3orf18	chromosome 3 open reading frame 18			Predicted intracellular proteins	Cytosol (Approved)				0.0	0.0	0.0	0.0	0.0	0.0	0.0	0.0	0.0	0.0	0.0	0.0	0.0	0.0	0.0	0.0	0.0	0.0	0.0	0.0
SMOX	54498	symbol	H. sapiens	54498	H. sapiens	SMOX	spermine oxidase	GO:0046208 spermine catabolic process;GO:0006598 polyamine catabolic process;GO:0008215 spermine metabolic process		ENZYME proteins:Oxidoreductases; Predicted intracellular proteins; Enzymes	Nucleoplasm (Supported); Additional: Cytosol;Nuclear membrane;Vesicles	Spermine; MDL72527		(M5934)HALLMARK XENOBIOTIC METABOLISM; (M5945)HALLMARK HEME METABOLISM	1.0	0.0	0.0	0.0	0.0	0.0	0.0	0.0	0.0	0.0	0.0	0.0	0.0	0.0	0.0	0.0	0.0	0.0	0.0	0.0
FKBP1A	2280	symbol	H. sapiens	2280	H. sapiens	FKBP1A	FKBP prolyl isomerase 1A	GO:0007183 SMAD protein complex assembly;GO:0022417 protein maturation by protein folding;GO:0060347 heart trabecula formation		FDA approved drug targets:Small molecule drugs; ENZYME proteins:Isomerase; Enzymes; Predicted intracellular proteins; Transporters:Accessory Factors Involved in Transport		Pimecrolimus; Tacrolimus; Sirolimus; (3R)-4-(p-toluenesulfonyl)-1,4-thiazane-3-carboxylicacid-L-phenylalanine ethyl ester; {3-[3-(3,4-Dimethoxy-Phenyl)-1-(1-{1-[2-(3,4,5-Trimethoxy-Phenyl)-Butyryl]-Piperidin-2yl}-Vinyloxy)-Propyl]-Phenoxy}-Acetic Acid; Gpi-1046; Methyl Methylsulfinylmethyl Sulfide; FKB-001; Heptyl glucoside; L-709,587; (3r)-4-(P-Toluenesulfonyl)-1,4-Thiazane-3-Carboxylicacid-L-Le…	(M203)PID ALK2 PATHWAY; (M185)PID ALK1 PATHWAY; (M235)PID TCR CALCIUM PATHWAY	(M5896)HALLMARK TGF BETA SIGNALING	0.0	0.0	0.0	0.0	0.0	0.0	0.0	0.0	0.0	0.0	1.0	0.0	1.0	0.0	1.0	0.0	1.0	0.0	0.0	0.0
XRN2	22803	symbol	H. sapiens	22803	H. sapiens	XRN2	5'-3' exoribonuclease 2	GO:0000738 DNA catabolic process, exonucleolytic;GO:0006353 DNA-templated transcription, termination;GO:0006308 DNA catabolic process		Predicted intracellular proteins	Nucleoli (Enhanced); Additional: Nucleoplasm				1.0	0.0	1.0	0.0	0.0	0.0	0.0	0.0	0.0	0.0	0.0	0.0	0.0	0.0	0.0	0.0	0.0	0.0	0.0	0.0
SNX5	27131	symbol	H. sapiens	27131	H. sapiens	SNX5	sorting nexin 5	GO:0007174 epidermal growth factor catabolic process;GO:0006907 pinocytosis;GO:0035815 positive regulation of renal sodium excretion		Predicted intracellular proteins	Cytosol;Vesicles (Supported)				0.0	0.0	0.0	0.0	0.0	0.0	0.0	0.0	0.0	0.0	0.0	0.0	0.0	0.0	0.0	0.0	0.0	0.0	0.0	0.0
ESF1	51575	symbol	H. sapiens	51575	H. sapiens	ESF1	ESF1 nucleolar pre-rRNA processing protein homolog	GO:0006364 rRNA processing;GO:0016072 rRNA metabolic process;GO:0042254 ribosome biogenesis		Predicted intracellular proteins	Nucleoli;Nucleoplasm (Approved)				0.0	0.0	1.0	0.0	0.0	0.0	0.0	0.0	0.0	0.0	0.0	0.0	0.0	0.0	0.0	0.0	0.0	0.0	0.0	0.0
TMEM230	29058	symbol	H. sapiens	29058	H. sapiens	TMEM230	transmembrane protein 230	GO:0048489 synaptic vesicle transport;GO:0097479 synaptic vesicle localization;GO:0051650 establishment of vesicle localization		Transporters	Endoplasmic reticulum (Enhanced)				0.0	0.0	0.0	0.0	0.0	0.0	0.0	0.0	0.0	0.0	0.0	0.0	0.0	0.0	0.0	0.0	0.0	0.0	0.0	0.0
RPLP0	6175	symbol	H. sapiens	6175	H. sapiens	RPLP0	ribosomal protein lateral stalk subunit P0	GO:0000027 ribosomal large subunit assembly;GO:0042255 ribosome assembly;GO:0042273 ribosomal large subunit biogenesis		Ribosomal proteins; Predicted intracellular proteins	Cytosol;Endoplasmic reticulum (Supported)			(M5926)HALLMARK MYC TARGETS V1	1.0	0.0	1.0	0.0	0.0	0.0	0.0	1.0	0.0	0.0	0.0	0.0	0.0	0.0	0.0	0.0	0.0	0.0	0.0	0.0
PXN	5829	symbol	H. sapiens	5829	H. sapiens	PXN	paxillin	GO:0007172 signal complex assembly;GO:0060396 growth hormone receptor signaling pathway;GO:0071378 cellular response to growth hormone stimulus		Predicted intracellular proteins	Focal adhesion sites (Enhanced); Additional: Centrosome;Cytosol		(M118)PID INTEGRIN A9B1 PATHWAY; (M125)PID IGF1 PATHWAY; (M277)PID INTEGRIN A4B1 PATHWAY	(M5893)HALLMARK MITOTIC SPINDLE	0.0	0.0	0.0	0.0	0.0	0.0	1.0	0.0	0.0	0.0	0.0	0.0	0.0	1.0	0.0	0.0	0.0	0.0	0.0	0.0
FXYD5	53827	symbol	H. sapiens	53827	H. sapiens	FXYD5	FXYD domain containing ion transport regulator 5	GO:0046588 negative regulation of calcium-dependent cell-cell adhesion;GO:0046586 regulation of calcium-dependent cell-cell adhesion;GO:0030033 microvillus assembly		Transporters:Transporter channels and pores	Endoplasmic reticulum (Approved)				0.0	0.0	0.0	0.0	1.0	0.0	0.0	0.0	0.0	0.0	0.0	0.0	0.0	0.0	0.0	0.0	0.0	0.0	0.0	0.0
RBM41	55285	symbol	H. sapiens	55285	H. sapiens	RBM41	RNA binding motif protein 41	GO:0000377 RNA splicing, via transesterification reactions with bulged adenosine as nucleophile;GO:0000398 mRNA splicing, via spliceosome;GO:0000375 RNA splicing, via transesterification reactions		Predicted intracellular proteins	Cytosol;Nuclear speckles (Approved)				0.0	0.0	0.0	0.0	0.0	0.0	0.0	0.0	0.0	0.0	0.0	0.0	0.0	0.0	0.0	0.0	0.0	0.0	0.0	0.0
PCBP4	57060	symbol	H. sapiens	57060	H. sapiens	PCBP4	poly(rC) binding protein 4	GO:0048025 negative regulation of mRNA splicing, via spliceosome;GO:0033119 negative regulation of RNA splicing;GO:0050686 negative regulation of mRNA processing		Predicted intracellular proteins	Cytosol (Supported)		(M145)PID P53 DOWNSTREAM PATHWAY		0.0	0.0	0.0	0.0	0.0	0.0	0.0	0.0	0.0	1.0	0.0	0.0	0.0	0.0	0.0	0.0	0.0	0.0	0.0	0.0
ICAM1	3383	symbol	H. sapiens	3383	H. sapiens	ICAM1	intercellular adhesion molecule 1	GO:0002291 T cell activation via T cell receptor contact with antigen bound to MHC molecule on antigen presenting cell;GO:0002457 T cell antigen processing and presentation;GO:0022614 membrane to membrane docking		Human disease related genes:Immune system diseases:Allergies and autoimmune diseases; Transporters:Accessory Factors Involved in Transport; Candidate cardiovascular disease genes; CD markers; Cancer-related genes:Candidate cancer biomarkers; Predicted intracellular proteins; FDA approved drug targets:Small molecule drugs	Plasma membrane (Approved); Additional: Cytosol;Vesicles	Natalizumab; Hyaluronic acid; Nafamostat	(M169)PID INTEGRIN2 PATHWAY; (M159)PID AMB2 NEUTROPHILS PATHWAY; (M99)PID TXA2PATHWAY	(M5941)HALLMARK UV RESPONSE UP; (M5890)HALLMARK TNFA SIGNALING VIA NFKB; (M5913)HALLMARK INTERFERON GAMMA RESPONSE	0.0	0.0	0.0	1.0	0.0	0.0	1.0	1.0	1.0	0.0	0.0	0.0	0.0	1.0	0.0	0.0	0.0	0.0	0.0	0.0
MUL1	79594	symbol	H. sapiens	79594	H. sapiens	MUL1	mitochondrial E3 ubiquitin protein ligase 1	GO:0050689 negative regulation of defense response to virus by host;GO:0071650 negative regulation of chemokine (C-C motif) ligand 5 production;GO:0010637 negative regulation of mitochondrial fusion		ENZYME proteins:Transferases; Enzymes	Cytosol;Mitochondria;Nucleoplasm (Approved)				1.0	0.0	0.0	0.0	0.0	0.0	0.0	0.0	0.0	1.0	0.0	0.0	0.0	0.0	0.0	0.0	1.0	0.0	0.0	1.0
P3H2	55214	symbol	H. sapiens	55214	H. sapiens	P3H2	prolyl 3-hydroxylase 2	GO:0019511 peptidyl-proline hydroxylation;GO:0018126 protein hydroxylation;GO:0032963 collagen metabolic process		Predicted intracellular proteins; Human disease related genes:Nervous system diseases:Eye disease; Disease related genes; ENZYME proteins:Oxidoreductases; Potential drug targets; Enzymes	Golgi apparatus (Supported); Additional: Cytosol;Nucleoplasm;Vesicles	Ascorbic acid; Proline	(M3468)NABA ECM REGULATORS; (M5885)NABA MATRISOME ASSOCIATED; (M5889)NABA MATRISOME		0.0	0.0	0.0	0.0	0.0	0.0	0.0	0.0	0.0	0.0	0.0	0.0	0.0	1.0	0.0	0.0	0.0	0.0	0.0	0.0
FLT3LG	2323	symbol	H. sapiens	2323	H. sapiens	FLT3LG	fms related receptor tyrosine kinase 3 ligand	GO:0035162 embryonic hemopoiesis;GO:0048568 embryonic organ development;GO:0030097 hemopoiesis		RAS pathway related proteins; Predicted intracellular proteins; Predicted secreted proteins			(M5883)NABA SECRETED FACTORS; (M5885)NABA MATRISOME ASSOCIATED; (M5889)NABA MATRISOME	(M5947)HALLMARK IL2 STAT5 SIGNALING	0.0	0.0	0.0	0.0	0.0	0.0	0.0	1.0	0.0	0.0	0.0	0.0	0.0	0.0	0.0	0.0	0.0	1.0	0.0	0.0
PABPC4	8761	symbol	H. sapiens	8761	H. sapiens	PABPC4	poly(A) binding protein cytoplasmic 4	GO:0061515 myeloid cell development;GO:0006401 RNA catabolic process;GO:0043488 regulation of mRNA stability		Predicted intracellular proteins	Cytosol (Enhanced)			(M5926)HALLMARK MYC TARGETS V1	1.0	0.0	0.0	0.0	0.0	0.0	0.0	0.0	0.0	0.0	0.0	0.0	0.0	0.0	0.0	1.0	0.0	0.0	0.0	0.0
KIF4A	24137	symbol	H. sapiens	24137	H. sapiens	KIF4A	kinesin family member 4A	GO:0000022 mitotic spindle elongation;GO:0051256 mitotic spindle midzone assembly;GO:0051231 spindle elongation		Disease related genes; Predicted intracellular proteins; Human disease related genes:Other diseases:Mental and behavioural disorders	Midbody;Nucleoplasm (Supported)			(M5893)HALLMARK MITOTIC SPINDLE; (M5901)HALLMARK G2M CHECKPOINT; (M5925)HALLMARK E2F TARGETS	1.0	0.0	0.0	0.0	0.0	0.0	0.0	0.0	0.0	1.0	0.0	1.0	0.0	0.0	0.0	0.0	0.0	0.0	0.0	0.0
PLEKHG2	64857	symbol	H. sapiens	64857	H. sapiens	PLEKHG2	pleckstrin homology and RhoGEF domain containing G2	GO:0030833 regulation of actin filament polymerization;GO:0008064 regulation of actin polymerization or depolymerization;GO:0030832 regulation of actin filament length		Disease related genes; Human disease related genes:Nervous system diseases:Neurodegenerative diseases; Predicted intracellular proteins	Nucleoplasm (Approved); Additional: Cytosol			(M5893)HALLMARK MITOTIC SPINDLE	0.0	0.0	0.0	0.0	0.0	1.0	0.0	0.0	0.0	0.0	0.0	0.0	0.0	0.0	0.0	0.0	0.0	0.0	0.0	0.0
OSBPL8	114882	symbol	H. sapiens	114882	H. sapiens	OSBPL8	oxysterol binding protein like 8	GO:0090204 protein localization to nuclear pore;GO:0010891 negative regulation of sequestering of triglyceride;GO:0090435 protein localization to nuclear envelope		Predicted intracellular proteins; Transporters:Electrochemical Potential-driven transporters	Cytosol;Vesicles (Approved)				0.0	0.0	0.0	0.0	0.0	0.0	0.0	0.0	0.0	0.0	0.0	0.0	0.0	0.0	0.0	0.0	0.0	0.0	0.0	0.0
DTX2	113878	symbol	H. sapiens	113878	H. sapiens	DTX2	deltex E3 ubiquitin ligase 2	GO:0007219 Notch signaling pathway;GO:0016567 protein ubiquitination;GO:0032446 protein modification by small protein conjugation		ENZYME proteins:Transferases; Predicted intracellular proteins; Enzymes	Nuclear membrane;Nucleoplasm (Supported)			(M5903)HALLMARK NOTCH SIGNALING	0.0	0.0	0.0	0.0	0.0	0.0	0.0	0.0	0.0	0.0	0.0	0.0	0.0	0.0	0.0	0.0	0.0	0.0	0.0	0.0
LAMB1	3912	symbol	H. sapiens	3912	H. sapiens	LAMB1	laminin subunit beta 1	GO:0021812 neuronal-glial interaction involved in cerebral cortex radial glia guided migration;GO:0070831 basement membrane assembly;GO:0110011 regulation of basement membrane organization		Human disease related genes:Congenital malformations:Congenital malformations of the nervous system; Predicted secreted proteins; Disease related genes; Predicted intracellular proteins; Cancer-related genes:Candidate cancer biomarkers		Lanoteplase	(M158)PID INTEGRIN4 PATHWAY; (M5887)NABA BASEMENT MEMBRANES; (M53)PID INTEGRIN3 PATHWAY		1.0	0.0	0.0	1.0	1.0	0.0	0.0	0.0	0.0	0.0	0.0	0.0	0.0	1.0	0.0	0.0	0.0	1.0	0.0	0.0
ITGA6	3655	symbol	H. sapiens	3655	H. sapiens	ITGA6	integrin subunit alpha 6	GO:0010668 ectodermal cell differentiation;GO:0035878 nail development;GO:0043589 skin morphogenesis		Human disease related genes:Congenital malformations:Congenital malformations of skin; Transporters:Accessory Factors Involved in Transport; CD markers; Disease related genes; Potential drug targets; Cancer-related genes:Mutational cancer driver genes; Predicted intracellular proteins; Cancer-related genes:Candidate cancer biomarkers			(M158)PID INTEGRIN4 PATHWAY; (M47)PID INTEGRIN CS PATHWAY; (M239)PID A6B1 A6B4 INTEGRIN PATHWAY	(M5947)HALLMARK IL2 STAT5 SIGNALING	0.0	0.0	0.0	1.0	0.0	0.0	0.0	0.0	0.0	0.0	0.0	1.0	0.0	1.0	0.0	0.0	0.0	0.0	0.0	0.0
SEL1L3	23231	symbol	H. sapiens	23231	H. sapiens	SEL1L3	SEL1L family member 3			Predicted intracellular proteins	Nucleoplasm (Enhanced)				0.0	0.0	0.0	0.0	0.0	0.0	0.0	0.0	0.0	0.0	0.0	0.0	0.0	0.0	0.0	0.0	0.0	0.0	0.0	0.0
ZFHX4	79776	symbol	H. sapiens	79776	H. sapiens	ZFHX4	zinc finger homeobox 4	GO:0006357 regulation of transcription by RNA polymerase II;GO:0006355 regulation of transcription, DNA-templated;GO:1903506 regulation of nucleic acid-templated transcription		Disease related genes; Transcription factors:Helix-turn-helix domains; Predicted intracellular proteins	Nucleoli fibrillar center;Nucleoplasm (Approved)				0.0	0.0	0.0	0.0	0.0	0.0	0.0	0.0	0.0	0.0	0.0	0.0	0.0	0.0	0.0	0.0	0.0	0.0	0.0	0.0
RGS17	26575	symbol	H. sapiens	26575	H. sapiens	RGS17	regulator of G protein signaling 17	GO:0007186 G protein-coupled receptor signaling pathway;GO:0009968 negative regulation of signal transduction;GO:0010648 negative regulation of cell communication		Predicted intracellular proteins	Vesicles (Approved)				0.0	0.0	0.0	0.0	0.0	0.0	0.0	0.0	0.0	0.0	0.0	0.0	0.0	0.0	0.0	0.0	0.0	0.0	0.0	0.0
TMEM101	84336	symbol	H. sapiens	84336	H. sapiens	TMEM101	transmembrane protein 101	GO:0043123 positive regulation of I-kappaB kinase/NF-kappaB signaling;GO:0043122 regulation of I-kappaB kinase/NF-kappaB signaling;GO:1902533 positive regulation of intracellular signal transduction		Predicted intracellular proteins; Transporters	Nucleoplasm;Plasma membrane (Approved)				0.0	0.0	0.0	0.0	0.0	0.0	0.0	0.0	0.0	0.0	0.0	0.0	0.0	0.0	0.0	0.0	0.0	0.0	0.0	0.0
CCDC80	151887	symbol	H. sapiens	151887	H. sapiens	CCDC80	coiled-coil domain containing 80	GO:0010811 positive regulation of cell-substrate adhesion;GO:0010810 regulation of cell-substrate adhesion;GO:0030198 extracellular matrix organization		Predicted intracellular proteins; Predicted secreted proteins					0.0	0.0	0.0	0.0	1.0	0.0	0.0	0.0	0.0	0.0	0.0	0.0	0.0	0.0	0.0	0.0	0.0	0.0	0.0	0.0
G2E3	55632	symbol	H. sapiens	55632	H. sapiens	G2E3	G2/M-phase specific E3 ubiquitin protein ligase	GO:0016567 protein ubiquitination;GO:0032446 protein modification by small protein conjugation;GO:0070647 protein modification by small protein conjugation or removal		ENZYME proteins:Transferases; Predicted intracellular proteins; Enzymes	Cytosol (Approved); Additional: Golgi apparatus;Vesicles				0.0	0.0	0.0	0.0	0.0	0.0	0.0	0.0	0.0	0.0	0.0	0.0	0.0	0.0	0.0	0.0	0.0	0.0	0.0	0.0
CLSPN	63967	symbol	H. sapiens	63967	H. sapiens	CLSPN	claspin	GO:0033314 mitotic DNA replication checkpoint signaling;GO:0000076 DNA replication checkpoint signaling;GO:0007095 mitotic G2 DNA damage checkpoint signaling		Predicted intracellular proteins	Golgi apparatus;Nucleoplasm (Enhanced)		(M46)PID ATR PATHWAY; (M129)PID PLK1 PATHWAY		0.0	0.0	0.0	0.0	0.0	0.0	0.0	0.0	0.0	1.0	0.0	0.0	0.0	0.0	0.0	0.0	0.0	0.0	0.0	0.0
DPYSL2	1808	symbol	H. sapiens	1808	H. sapiens	DPYSL2	dihydropyrimidinase like 2	GO:0030516 regulation of axon extension;GO:0061387 regulation of extent of cell growth;GO:0008361 regulation of cell size		Predicted intracellular proteins	Cytosol (Supported); Additional: Plasma membrane	Artenimol		(M5919)HALLMARK HEDGEHOG SIGNALING	1.0	0.0	0.0	0.0	0.0	0.0	0.0	0.0	0.0	0.0	0.0	0.0	0.0	0.0	0.0	0.0	0.0	0.0	0.0	0.0
TGFB2	7042	symbol	H. sapiens	7042	H. sapiens	TGFB2	transforming growth factor beta 2	GO:1903701 substantia propria of cornea development;GO:0042704 uterine wall breakdown;GO:0062044 negative regulation of cardiac epithelial to mesenchymal transition		Human disease related genes:Immune system diseases:Allergies and autoimmune diseases; Human disease related genes:Congenital malformations:Congenital malformations of the circulatory system; Predicted secreted proteins; Disease related genes; Cancer-related genes:Candidate cancer biomarkers	Vesicles (Approved)		(M11736)SA MMP CYTOKINE CONNECTION; (M211)PID HEDGEHOG 2PATHWAY; (M33)PID GLYPICAN 1PATHWAY	(M5902)HALLMARK APOPTOSIS; (M5934)HALLMARK XENOBIOTIC METABOLISM; (M5950)HALLMARK ALLOGRAFT REJECTION	0.0	1.0	0.0	1.0	1.0	0.0	0.0	0.0	0.0	1.0	1.0	1.0	1.0	1.0	1.0	1.0	1.0	1.0	1.0	0.0
ECHDC1	55862	symbol	H. sapiens	55862	H. sapiens	ECHDC1	ethylmalonyl-CoA decarboxylase 1	GO:0006635 fatty acid beta-oxidation;GO:0019395 fatty acid oxidation;GO:0009062 fatty acid catabolic process		Predicted intracellular proteins; ENZYME proteins:Lyases; Enzymes	Vesicles (Approved)				0.0	0.0	0.0	0.0	0.0	0.0	0.0	0.0	0.0	0.0	0.0	0.0	0.0	0.0	0.0	0.0	0.0	0.0	0.0	0.0
GABRP	2568	symbol	H. sapiens	2568	H. sapiens	GABRP	gamma-aminobutyric acid type A receptor subunit pi	GO:1902476 chloride transmembrane transport;GO:0098661 inorganic anion transmembrane transport;GO:0006821 chloride transport		Predicted intracellular proteins; FDA approved drug targets:Small molecule drugs		Ethanol; Fludiazepam			0.0	0.0	0.0	0.0	0.0	0.0	0.0	0.0	0.0	0.0	0.0	0.0	0.0	0.0	0.0	0.0	0.0	0.0	0.0	0.0
ARCN1	372	symbol	H. sapiens	372	H. sapiens	ARCN1	archain 1	GO:0021691 cerebellar Purkinje cell layer maturation;GO:0021590 cerebellum maturation;GO:0021699 cerebellar cortex maturation		Disease related genes; Predicted intracellular proteins; Human disease related genes:Congenital malformations:Other congenital malformations	Vesicles (Supported); Additional: Cytosol;Golgi apparatus			(M5910)HALLMARK PROTEIN SECRETION	0.0	0.0	0.0	0.0	0.0	0.0	0.0	0.0	0.0	0.0	0.0	0.0	0.0	0.0	0.0	0.0	0.0	0.0	0.0	0.0
TBC1D2	55357	symbol	H. sapiens	55357	H. sapiens	TBC1D2	TBC1 domain family member 2	GO:0090630 activation of GTPase activity;GO:0043547 positive regulation of GTPase activity;GO:0043087 regulation of GTPase activity		Predicted intracellular proteins	Cytosol;Nucleoplasm;Plasma membrane (Approved)				0.0	0.0	0.0	0.0	0.0	0.0	0.0	0.0	0.0	0.0	0.0	0.0	0.0	0.0	0.0	0.0	0.0	0.0	0.0	0.0
SRPK1	6732	symbol	H. sapiens	6732	H. sapiens	SRPK1	SRSF protein kinase 1	GO:0035092 sperm DNA condensation;GO:0007289 spermatid nucleus differentiation;GO:0045070 positive regulation of viral genome replication	CMGC Ser/Thr protein kinase family	ENZYME proteins:Transferases; Predicted intracellular proteins; Enzymes; Kinases:CMGC Ser/Thr protein kinases	Cytosol;Nucleoplasm (Supported); Additional: Plasma membrane			(M5926)HALLMARK MYC TARGETS V1	1.0	0.0	1.0	0.0	0.0	0.0	1.0	0.0	0.0	1.0	0.0	0.0	0.0	0.0	0.0	0.0	0.0	0.0	0.0	0.0
HNRNPH3	3189	symbol	H. sapiens	3189	H. sapiens	HNRNPH3	heterogeneous nuclear ribonucleoprotein H3	GO:0043484 regulation of RNA splicing;GO:0000377 RNA splicing, via transesterification reactions with bulged adenosine as nucleophile;GO:0000398 mRNA splicing, via spliceosome		Predicted intracellular proteins	Nucleoplasm (Supported)	Copper			0.0	0.0	0.0	0.0	0.0	0.0	0.0	0.0	0.0	0.0	0.0	0.0	0.0	0.0	0.0	0.0	0.0	0.0	0.0	0.0
ABL1	25	symbol	H. sapiens	25	H. sapiens	ABL1	ABL proto-oncogene 1, non-receptor tyrosine kinase	GO:0002333 transitional one stage B cell differentiation;GO:0002332 transitional stage B cell differentiation;GO:0051882 mitochondrial depolarization	Tyr protein kinase family	FDA approved drug targets:Small molecule drugs; RAS pathway related proteins; Predicted intracellular proteins; ENZYME proteins:Transferases; Disease related genes; Human disease related genes:Cancers:Cancers of haematopoietic and lymphoid tissues; Kinases:Tyr protein kinases; Cancer-related genes:Mutational cancer driver genes; Enzymes; Cancer-related genes:Candidate cancer biomarkers	Nucleoplasm (Enhanced); Additional: Nuclear bodies	ATP; Imatinib; Dasatinib; N-[4-Methyl-3-[[4-(3-Pyridinyl)-2-Pyrimidinyl]Amino]Phenyl]-3-Pyridinecarboxamide; Nilotinib; XL228; Bosutinib; 2-{[(6-OXO-1,6-DIHYDROPYRIDIN-3-YL)METHYL]AMINO}-N-[4-PROPYL-3-(TRIFLUOROMETHYL)PHENYL]BENZAMIDE; 1-[4-(PYRIDIN-4-YLOXY)PHENYL]-3-[3-(TRIFLUOROMETHYL)PHENYL]UREA; Myristic acid; PD-166326; 5-[3-(2-METHOXYPHENYL)-1H-PYRROLO[2,3-B]PYRIDIN-5-YL]-N,N-DIMETHYLPYRIDI…	(M163)PID LIS1 PATHWAY; (M84)PID ATM PATHWAY; (M142)PID AJDISS 2PATHWAY	(M5893)HALLMARK MITOTIC SPINDLE; (M5901)HALLMARK G2M CHECKPOINT	1.0	1.0	0.0	1.0	1.0	1.0	1.0	0.0	0.0	1.0	1.0	1.0	0.0	0.0	1.0	0.0	1.0	1.0	0.0	0.0
ACOT7	11332	symbol	H. sapiens	11332	H. sapiens	ACOT7	acyl-CoA thioesterase 7	GO:0036116 long-chain fatty-acyl-CoA catabolic process;GO:1900533 palmitic acid metabolic process;GO:1900535 palmitic acid biosynthetic process		Predicted intracellular proteins; Enzymes; ENZYME proteins:Hydrolases	Cytosol (Supported); Additional: Nucleoplasm				1.0	0.0	0.0	0.0	0.0	0.0	0.0	0.0	0.0	0.0	0.0	0.0	0.0	0.0	0.0	0.0	0.0	0.0	0.0	0.0
SH3GLB1	51100	symbol	H. sapiens	51100	H. sapiens	SH3GLB1	SH3 domain containing GRB2 like, endophilin B1	GO:1903778 protein localization to vacuolar membrane;GO:1903527 positive regulation of membrane tubulation;GO:0048102 autophagic cell death		Predicted intracellular proteins; Transporters:Accessory Factors Involved in Transport	Cytosol (Supported)				0.0	0.0	0.0	0.0	0.0	0.0	0.0	0.0	0.0	0.0	0.0	0.0	0.0	0.0	0.0	0.0	0.0	0.0	1.0	0.0
NRP1	8829	symbol	H. sapiens	8829	H. sapiens	NRP1	neuropilin 1	GO:0060301 positive regulation of cytokine activity;GO:1902378 VEGF-activated neuropilin signaling pathway involved in axon guidance;GO:1905040 otic placode development		Predicted secreted proteins; CD markers; Cancer-related genes:Candidate cancer biomarkers; Predicted intracellular proteins; Transporters:Accessory Factors Involved in Transport		Palifermin; Pegaptanib	(M137)PID VEGF VEGFR PATHWAY; (M226)PID VEGFR1 PATHWAY	(M5919)HALLMARK HEDGEHOG SIGNALING; (M5944)HALLMARK ANGIOGENESIS; (M5942)HALLMARK UV RESPONSE DN	1.0	1.0	0.0	1.0	1.0	0.0	0.0	0.0	0.0	0.0	1.0	0.0	1.0	0.0	0.0	0.0	0.0	0.0	0.0	1.0
RANBP1	5902	symbol	H. sapiens	5902	H. sapiens	RANBP1	RAN binding protein 1	GO:0046604 positive regulation of mitotic centrosome separation;GO:0046602 regulation of mitotic centrosome separation;GO:0006913 nucleocytoplasmic transport		Predicted intracellular proteins	Cytosol (Enhanced)	Copper; Phenethyl Isothiocyanate	(M40)PID E2F PATHWAY	(M5925)HALLMARK E2F TARGETS; (M5926)HALLMARK MYC TARGETS V1	0.0	0.0	0.0	0.0	0.0	0.0	0.0	0.0	0.0	0.0	0.0	0.0	0.0	0.0	0.0	0.0	0.0	0.0	0.0	0.0
ZDHHC8	29801	symbol	H. sapiens	29801	H. sapiens	ZDHHC8	zinc finger DHHC-type palmitoyltransferase 8	GO:0034380 high-density lipoprotein particle assembly;GO:0034377 plasma lipoprotein particle assembly;GO:0018230 peptidyl-L-cysteine S-palmitoylation		ENZYME proteins:Transferases; Enzymes	Cytosol (Approved); Additional: Nucleoplasm				1.0	0.0	0.0	0.0	0.0	0.0	0.0	0.0	0.0	0.0	0.0	0.0	0.0	0.0	0.0	0.0	0.0	0.0	1.0	0.0
PES1	23481	symbol	H. sapiens	23481	H. sapiens	PES1	pescadillo ribosomal biogenesis factor 1	GO:0000463 maturation of LSU-rRNA from tricistronic rRNA transcript (SSU-rRNA, 5.8S rRNA, LSU-rRNA);GO:0000466 maturation of 5.8S rRNA from tricistronic rRNA transcript (SSU-rRNA, 5.8S rRNA, LSU-rRNA);GO:0000470 maturation of LSU-rRNA		Predicted intracellular proteins	Mitotic chromosome;Nucleoli;Nucleoli rim (Enhanced); Additional: Nucleoplasm			(M5928)HALLMARK MYC TARGETS V2	1.0	0.0	1.0	0.0	0.0	0.0	0.0	0.0	0.0	0.0	0.0	0.0	0.0	0.0	0.0	0.0	0.0	0.0	0.0	0.0
PPM1F	9647	symbol	H. sapiens	9647	H. sapiens	PPM1F	protein phosphatase, Mg2+/Mn2+ dependent 1F	GO:0044387 negative regulation of protein kinase activity by regulation of protein phosphorylation;GO:0016576 histone dephosphorylation;GO:2000048 negative regulation of cell-cell adhesion mediated by cadherin		Predicted intracellular proteins; Enzymes; ENZYME proteins:Hydrolases	Nucleoplasm (Approved); Additional: Plasma membrane				0.0	0.0	0.0	1.0	1.0	0.0	0.0	0.0	0.0	0.0	0.0	0.0	0.0	0.0	1.0	0.0	1.0	0.0	1.0	0.0
SLC35E4	339665	symbol	H. sapiens	339665	H. sapiens	SLC35E4	solute carrier family 35 member E4	GO:0055085 transmembrane transport;GO:0006810 transport;GO:0051234 establishment of localization		Transporters:Electrochemical Potential-driven transporters	Cytosol (Approved)				0.0	0.0	0.0	0.0	0.0	0.0	0.0	0.0	0.0	0.0	0.0	0.0	0.0	0.0	0.0	0.0	0.0	0.0	0.0	0.0
CARD10	29775	symbol	H. sapiens	29775	H. sapiens	CARD10	caspase recruitment domain family member 10	GO:0007250 activation of NF-kappaB-inducing kinase activity;GO:0038061 NIK/NF-kappaB signaling;GO:0090051 negative regulation of cell migration involved in sprouting angiogenesis		Predicted intracellular proteins	Intermediate filaments;Vesicles (Approved); Additional: Cytosol				0.0	0.0	0.0	1.0	0.0	0.0	0.0	0.0	0.0	0.0	0.0	0.0	0.0	0.0	0.0	0.0	0.0	0.0	1.0	0.0
LGALS1	3956	symbol	H. sapiens	3956	H. sapiens	LGALS1	galectin 1	GO:0002317 plasma cell differentiation;GO:0046598 positive regulation of viral entry into host cell;GO:0075294 positive regulation by symbiont of entry into host		Predicted intracellular proteins; Predicted secreted proteins	Cytosol (Approved); Additional: Nucleoplasm	Mercaptoethanol; Thiodigalactoside; 1,4-Dithiothreitol; Artenimol	(M269)PID RAS PATHWAY; (M254)PID MYC REPRESS PATHWAY; (M5880)NABA ECM AFFILIATED	(M5935)HALLMARK FATTY ACID METABOLISM; (M5930)HALLMARK EPITHELIAL MESENCHYMAL TRANSITION	0.0	0.0	0.0	0.0	1.0	0.0	0.0	0.0	0.0	0.0	0.0	0.0	0.0	0.0	0.0	0.0	0.0	0.0	0.0	0.0
SNU13	4809	symbol	H. sapiens	4809	H. sapiens	SNU13	small nuclear ribonucleoprotein 13	GO:0000492 box C/D snoRNP assembly;GO:0000491 small nucleolar ribonucleoprotein complex assembly;GO:0000470 maturation of LSU-rRNA		Ribosomal proteins; Predicted intracellular proteins		(S)-3-phenyllactic acid; Anisomycin			1.0	0.0	1.0	0.0	0.0	0.0	0.0	0.0	0.0	0.0	0.0	0.0	0.0	0.0	0.0	0.0	0.0	0.0	0.0	0.0
MICALL1	85377	symbol	H. sapiens	85377	H. sapiens	MICALL1	MICAL like 1	GO:0032458 slow endocytic recycling;GO:0036010 protein localization to endosome;GO:0097320 plasma membrane tubulation		Predicted intracellular proteins	Cell Junctions;Centriolar satellite;Cytosol (Supported)				0.0	0.0	0.0	0.0	0.0	0.0	0.0	0.0	0.0	0.0	0.0	0.0	0.0	0.0	0.0	0.0	0.0	0.0	0.0	0.0
POLR2F	5435	symbol	H. sapiens	5435	H. sapiens	POLR2F	RNA polymerase II, I and III subunit F	GO:0006366 transcription by RNA polymerase II;GO:0006351 transcription, DNA-templated;GO:0097659 nucleic acid-templated transcription		RNA polymerase related proteins; Predicted intracellular proteins	Nucleoli fibrillar center;Nucleoplasm (Supported)			(M5898)HALLMARK DNA REPAIR; (M5936)HALLMARK OXIDATIVE PHOSPHORYLATION	1.0	0.0	0.0	0.0	0.0	0.0	0.0	0.0	0.0	1.0	0.0	0.0	0.0	0.0	0.0	0.0	0.0	0.0	0.0	0.0
TPTEP1	387590	symbol	H. sapiens	387590	H. sapiens	TPTEP1	TPTE pseudogene 1								0.0	0.0	0.0	0.0	0.0	0.0	0.0	0.0	0.0	0.0	0.0	0.0	0.0	0.0	0.0	0.0	0.0	0.0	0.0	0.0
KDELR3	11015	symbol	H. sapiens	11015	H. sapiens	KDELR3	KDEL endoplasmic reticulum protein retention receptor 3	GO:0006621 protein retention in ER lumen;GO:0035437 maintenance of protein localization in endoplasmic reticulum;GO:0072595 maintenance of protein localization in organelle			Endoplasmic reticulum (Supported)			(M5922)HALLMARK UNFOLDED PROTEIN RESPONSE; (M5891)HALLMARK HYPOXIA; (M5937)HALLMARK GLYCOLYSIS	1.0	0.0	0.0	0.0	0.0	0.0	0.0	0.0	0.0	0.0	0.0	0.0	0.0	0.0	0.0	0.0	0.0	0.0	0.0	0.0
JOSD1	9929	symbol	H. sapiens	9929	H. sapiens	JOSD1	Josephin domain containing 1	GO:0016579 protein deubiquitination;GO:0070646 protein modification by small protein removal;GO:0070647 protein modification by small protein conjugation or removal		Predicted intracellular proteins; Enzymes; ENZYME proteins:Hydrolases					0.0	0.0	0.0	0.0	0.0	0.0	0.0	0.0	0.0	0.0	0.0	0.0	0.0	0.0	0.0	0.0	0.0	0.0	0.0	0.0
GTPBP1	9567	symbol	H. sapiens	9567	H. sapiens	GTPBP1	GTP binding protein 1	GO:0046039 GTP metabolic process;GO:0006414 translational elongation;GO:0061014 positive regulation of mRNA catabolic process		Predicted intracellular proteins	Cytosol;Golgi apparatus (Approved); Additional: Nuclear bodies				1.0	0.0	0.0	0.0	0.0	0.0	0.0	0.0	0.0	0.0	0.0	0.0	0.0	0.0	0.0	0.0	0.0	0.0	0.0	0.0
SUN2	25777	symbol	H. sapiens	25777	H. sapiens	SUN2	Sad1 and UNC84 domain containing 2	GO:0031022 nuclear migration along microfilament;GO:0043578 nuclear matrix organization;GO:0090292 nuclear matrix anchoring at nuclear membrane		Predicted intracellular proteins; Transporters:Transporter channels and pores	Nuclear membrane (Supported)			(M5893)HALLMARK MITOTIC SPINDLE	0.0	0.0	0.0	1.0	0.0	0.0	0.0	0.0	0.0	1.0	0.0	0.0	0.0	0.0	0.0	0.0	0.0	0.0	0.0	0.0
CYB5R3	1727	symbol	H. sapiens	1727	H. sapiens	CYB5R3	cytochrome b5 reductase 3	GO:0006809 nitric oxide biosynthetic process;GO:0046209 nitric oxide metabolic process;GO:2001057 reactive nitrogen species metabolic process		Predicted intracellular proteins; Disease related genes; ENZYME proteins:Oxidoreductases; Human disease related genes:Cardiovascular diseases:Hematologic diseases; Enzymes; Cancer-related genes:Candidate cancer biomarkers; Potential drug targets	Endoplasmic reticulum (Supported)	NADH; Flavin adenine dinucleotide; Copper		(M5936)HALLMARK OXIDATIVE PHOSPHORYLATION	0.0	0.0	0.0	0.0	0.0	0.0	0.0	0.0	0.0	0.0	0.0	0.0	0.0	0.0	0.0	0.0	0.0	0.0	0.0	0.0
THOC5	8563	symbol	H. sapiens	8563	H. sapiens	THOC5	THO complex 5	GO:2000002 negative regulation of DNA damage checkpoint;GO:0060215 primitive hemopoiesis;GO:1901977 negative regulation of cell cycle checkpoint		Predicted intracellular proteins	Nucleoplasm (Supported)				1.0	0.0	0.0	0.0	0.0	0.0	0.0	0.0	0.0	0.0	0.0	0.0	0.0	0.0	0.0	0.0	0.0	1.0	0.0	0.0
TSPO	706	symbol	H. sapiens	706	H. sapiens	TSPO	translocator protein	GO:2000853 negative regulation of corticosterone secretion;GO:0010266 response to vitamin B1;GO:2000852 regulation of corticosterone secretion		FDA approved drug targets:Small molecule drugs; Cancer-related genes:Candidate cancer biomarkers	Mitochondria (Supported); Additional: Cytosol;Vesicles	Chlormezanone; Zopiclone		(M5949)HALLMARK PEROXISOME; (M5902)HALLMARK APOPTOSIS	0.0	0.0	0.0	0.0	0.0	0.0	0.0	0.0	0.0	0.0	0.0	0.0	0.0	0.0	1.0	1.0	0.0	0.0	0.0	1.0
RPL3	6122	symbol	H. sapiens	6122	H. sapiens	RPL3	ribosomal protein L3	GO:0000027 ribosomal large subunit assembly;GO:0071353 cellular response to interleukin-4;GO:0070670 response to interleukin-4		Ribosomal proteins; Predicted intracellular proteins; FDA approved drug targets:Small molecule drugs	Cytosol;Nucleoli (Supported)	(S)-3-phenyllactic acid; Omacetaxine mepesuccinate; Anisomycin; Puromycin; Xanthinol			1.0	0.0	1.0	0.0	0.0	0.0	0.0	0.0	1.0	0.0	0.0	0.0	0.0	0.0	0.0	0.0	0.0	0.0	0.0	0.0
RBFOX2	23543	symbol	H. sapiens	23543	H. sapiens	RBFOX2	RNA binding fox-1 homolog 2	GO:0010724 regulation of definitive erythrocyte differentiation;GO:0021942 radial glia guided migration of Purkinje cell;GO:0021932 hindbrain radial glia guided cell migration		Predicted intracellular proteins	Nucleoplasm (Supported)				0.0	0.0	0.0	0.0	0.0	0.0	0.0	0.0	0.0	0.0	0.0	0.0	0.0	0.0	0.0	0.0	0.0	0.0	0.0	0.0
PNPLA3	80339	symbol	H. sapiens	80339	H. sapiens	PNPLA3	patatin like phospholipase domain containing 3	GO:0036153 triglyceride acyl-chain remodeling;GO:1905243 cellular response to 3,3',5-triiodo-L-thyronine;GO:1905242 response to 3,3',5-triiodo-L-thyronine		Predicted intracellular proteins; ENZYME proteins:Hydrolases; Human disease related genes:Digestive system diseases:Liver diseases; ENZYME proteins:Transferases; Disease related genes; Potential drug targets; Enzymes	Nucleoli (Approved); Additional: Cytosol;Mitochondria				0.0	0.0	0.0	0.0	0.0	0.0	0.0	0.0	0.0	0.0	0.0	0.0	0.0	0.0	0.0	0.0	0.0	0.0	0.0	0.0
DESI1	27351	symbol	H. sapiens	27351	H. sapiens	DESI1	desumoylating isopeptidase 1	GO:0016926 protein desumoylation;GO:0006611 protein export from nucleus;GO:0051168 nuclear export		Predicted intracellular proteins	Cytosol (Approved); Additional: Cytokinetic bridge				0.0	0.0	0.0	0.0	0.0	0.0	0.0	0.0	0.0	0.0	0.0	0.0	0.0	0.0	0.0	0.0	1.0	0.0	0.0	0.0
CERK	64781	symbol	H. sapiens	64781	H. sapiens	CERK	ceramide kinase	GO:0046834 lipid phosphorylation;GO:0006687 glycosphingolipid metabolic process;GO:0006672 ceramide metabolic process		ENZYME proteins:Transferases; Predicted intracellular proteins; Enzymes	Vesicles (Approved)				1.0	0.0	0.0	0.0	0.0	0.0	0.0	0.0	0.0	0.0	0.0	0.0	0.0	0.0	0.0	0.0	0.0	0.0	0.0	0.0
CDKL1	8814	symbol	H. sapiens	8814	H. sapiens	CDKL1	cyclin dependent kinase like 1	GO:1902017 regulation of cilium assembly;GO:0120032 regulation of plasma membrane bounded cell projection assembly;GO:0060491 regulation of cell projection assembly	CMGC Ser/Thr protein kinase family	ENZYME proteins:Transferases; Predicted intracellular proteins; Enzymes; Kinases:CMGC Ser/Thr protein kinases	Nucleoplasm (Enhanced); Additional: Vesicles	Fostamatinib			0.0	0.0	0.0	0.0	0.0	0.0	0.0	0.0	0.0	0.0	0.0	0.0	0.0	0.0	0.0	0.0	0.0	0.0	0.0	0.0
PYGL	5836	symbol	H. sapiens	5836	H. sapiens	PYGL	glycogen phosphorylase L	GO:0006015 5-phosphoribose 1-diphosphate biosynthetic process;GO:0046391 5-phosphoribose 1-diphosphate metabolic process;GO:0005980 glycogen catabolic process		Predicted intracellular proteins; ENZYME proteins:Transferases; Disease related genes; Potential drug targets; Human disease related genes:Congenital disorders of metabolism:Congenital disorders of carbohydrate metabolism; Enzymes	Cytosol;Plasma membrane (Supported)			(M5937)HALLMARK GLYCOLYSIS	0.0	0.0	0.0	0.0	0.0	0.0	0.0	0.0	0.0	0.0	0.0	0.0	0.0	0.0	0.0	0.0	0.0	0.0	0.0	0.0
CDKN3	1033	symbol	H. sapiens	1033	H. sapiens	CDKN3	cyclin dependent kinase inhibitor 3	GO:0000082 G1/S transition of mitotic cell cycle;GO:0044843 cell cycle G1/S phase transition;GO:0035335 peptidyl-tyrosine dephosphorylation		ENZYME proteins:Hydrolases; Enzymes; Disease related genes; Potential drug targets; Predicted intracellular proteins	Cytosol (Enhanced)			(M5951)HALLMARK SPERMATOGENESIS; (M5901)HALLMARK G2M CHECKPOINT; (M5925)HALLMARK E2F TARGETS	0.0	0.0	0.0	0.0	0.0	0.0	0.0	0.0	0.0	1.0	0.0	0.0	0.0	0.0	1.0	0.0	0.0	0.0	0.0	0.0
KIAA0586	9786	symbol	H. sapiens	9786	H. sapiens	KIAA0586	KIAA0586	GO:0007224 smoothened signaling pathway;GO:0060271 cilium assembly;GO:0044782 cilium organization		Disease related genes; Predicted intracellular proteins; Human disease related genes:Congenital malformations:Congenital malformations of the musculoskeletal system; Human disease related genes:Congenital malformations:Congenital malformations of the nervous system	Nucleoplasm (Approved); Additional: Cytosol				0.0	0.0	0.0	0.0	0.0	0.0	0.0	0.0	0.0	0.0	0.0	0.0	0.0	0.0	0.0	0.0	0.0	0.0	1.0	0.0
RIN3	79890	symbol	H. sapiens	79890	H. sapiens	RIN3	Ras and Rab interactor 3	GO:0060755 negative regulation of mast cell chemotaxis;GO:0060753 regulation of mast cell chemotaxis;GO:0002091 negative regulation of receptor internalization		Predicted intracellular proteins					0.0	0.0	0.0	0.0	0.0	0.0	0.0	0.0	0.0	0.0	0.0	0.0	0.0	0.0	0.0	0.0	0.0	0.0	0.0	1.0
LGMN	5641	symbol	H. sapiens	5641	H. sapiens	LGMN	legumain	GO:0006624 vacuolar protein processing;GO:0097264 self proteolysis;GO:0040015 negative regulation of multicellular organism growth		ENZYME proteins:Hydrolases; Enzymes; Peptidases:Cysteine-type peptidases; Predicted intracellular proteins; Cancer-related genes:Candidate cancer biomarkers	Vesicles (Approved); Additional: Nucleoplasm			(M5892)HALLMARK CHOLESTEROL HOMEOSTASIS; (M5946)HALLMARK COAGULATION; (M5921)HALLMARK COMPLEMENT	0.0	0.0	0.0	1.0	0.0	0.0	0.0	0.0	0.0	0.0	0.0	0.0	0.0	0.0	0.0	0.0	1.0	0.0	0.0	0.0
HIF1A	3091	symbol	H. sapiens	3091	H. sapiens	HIF1A	hypoxia inducible factor 1 subunit alpha	GO:0001922 B-1 B cell homeostasis;GO:0021502 neural fold elevation formation;GO:0070101 positive regulation of chemokine-mediated signaling pathway		Transcription factors:Basic domains; Predicted intracellular proteins; Cancer-related genes:Candidate cancer biomarkers; Human disease related genes:Cancers:Head and neck cancers	Nucleoplasm (Enhanced); Additional: Nuclear bodies	Carvedilol; Hydralazine; 2-Methoxyestradiol; ENMD-1198; PX-478; FG-2216	(M180)PID HIF1A PATHWAY; (M226)PID VEGFR1 PATHWAY; (M288)PID HES HEY PATHWAY	(M5901)HALLMARK G2M CHECKPOINT; (M5913)HALLMARK INTERFERON GAMMA RESPONSE; (M5932)HALLMARK INFLAMMATORY RESPONSE	1.0	1.0	0.0	1.0	0.0	0.0	0.0	1.0	1.0	0.0	1.0	0.0	1.0	0.0	0.0	1.0	0.0	1.0	1.0	0.0
MTHFD1	4522	symbol	H. sapiens	4522	H. sapiens	MTHFD1	methylenetetrahydrofolate dehydrogenase, cyclohydrolase and formyltetrahydrofolate synthetase 1	GO:0000105 histidine biosynthetic process;GO:0009257 10-formyltetrahydrofolate biosynthetic process;GO:0009256 10-formyltetrahydrofolate metabolic process		Predicted intracellular proteins; Human disease related genes:Congenital malformations:Congenital malformations of the nervous system	Cytosol (Enhanced)	Tetrahydrofolic acid; NADH; LY374571; Nicotinamide adenine dinucleotide phosphate; LY249543		(M5934)HALLMARK XENOBIOTIC METABOLISM	0.0	1.0	0.0	0.0	0.0	0.0	0.0	0.0	0.0	0.0	1.0	0.0	1.0	0.0	0.0	0.0	0.0	1.0	0.0	0.0
BDKRB1	623	symbol	H. sapiens	623	H. sapiens	BDKRB1	bradykinin receptor B1	GO:0007205 protein kinase C-activating G protein-coupled receptor signaling pathway;GO:0051281 positive regulation of release of sequestered calcium ion into cytosol;GO:0045776 negative regulation of blood pressure		G-protein coupled receptors:GPCRs excl olfactory receptors		Ramipril; Captopril; Zinc; Enalaprilat; Zinc acetate; Zinc chloride; Zinc sulfate, unspecified form		(M5932)HALLMARK INFLAMMATORY RESPONSE	0.0	0.0	0.0	1.0	0.0	0.0	0.0	0.0	0.0	0.0	0.0	0.0	0.0	0.0	1.0	0.0	0.0	0.0	0.0	0.0
VRK1	7443	symbol	H. sapiens	7443	H. sapiens	VRK1	VRK serine/threonine kinase 1	GO:0120187 positive regulation of protein localization to chromatin;GO:0072355 histone H3-T3 phosphorylation;GO:0043987 histone H3-S10 phosphorylation	CK1 Ser/Thr protein kinase family	Predicted intracellular proteins; Human disease related genes:Congenital malformations:Congenital malformations of the nervous system; ENZYME proteins:Transferases; Disease related genes; Kinases:CK1 Ser/Thr protein kinases; Potential drug targets; Enzymes	Nucleoplasm (Supported); Additional: Cytosol				0.0	0.0	0.0	0.0	0.0	0.0	0.0	0.0	0.0	1.0	0.0	0.0	0.0	0.0	0.0	0.0	0.0	0.0	1.0	0.0
CCNB1IP1	57820	symbol	H. sapiens	57820	H. sapiens	CCNB1IP1	cyclin B1 interacting protein 1	GO:0051026 chiasma assembly;GO:0001825 blastocyst formation;GO:0007129 homologous chromosome pairing at meiosis		ENZYME proteins:Transferases; Cancer-related genes; Predicted intracellular proteins; Enzymes					0.0	0.0	0.0	0.0	0.0	0.0	0.0	0.0	0.0	1.0	0.0	0.0	0.0	0.0	0.0	0.0	0.0	1.0	0.0	0.0
SEC23A	10484	symbol	H. sapiens	10484	H. sapiens	SEC23A	SEC23 homolog A, COPII coat complex component	GO:0090110 COPII-coated vesicle cargo loading;GO:0035459 vesicle cargo loading;GO:0090114 COPII-coated vesicle budding		Disease related genes; Predicted intracellular proteins; Human disease related genes:Congenital malformations:Congenital malformations of the musculoskeletal system	Nucleoplasm;Vesicles (Approved)				0.0	0.0	0.0	0.0	0.0	0.0	0.0	0.0	0.0	0.0	0.0	0.0	0.0	0.0	0.0	0.0	0.0	0.0	0.0	0.0
PYGB	5834	symbol	H. sapiens	5834	H. sapiens	PYGB	glycogen phosphorylase B	GO:0005980 glycogen catabolic process;GO:0009251 glucan catabolic process;GO:0044247 cellular polysaccharide catabolic process		ENZYME proteins:Transferases; Predicted intracellular proteins; Enzymes; Candidate cardiovascular disease genes	Cytosol (Approved)	Pyridoxal phosphate; Alvocidib		(M5937)HALLMARK GLYCOLYSIS	0.0	0.0	0.0	0.0	0.0	0.0	0.0	0.0	0.0	0.0	0.0	0.0	0.0	0.0	0.0	0.0	0.0	0.0	0.0	0.0
PROCR	10544	symbol	H. sapiens	10544	H. sapiens	PROCR	protein C receptor	GO:0050819 negative regulation of coagulation;GO:0050818 regulation of coagulation;GO:0007596 blood coagulation		FDA approved drug targets:Small molecule drugs; Predicted intracellular proteins; Candidate cardiovascular disease genes; CD markers		Drotrecogin alfa; Phosphatidylethanolamine; Tetradecyl hydrogen sulfate (ester)		(M5911)HALLMARK INTERFERON ALPHA RESPONSE; (M5939)HALLMARK P53 PATHWAY	0.0	0.0	0.0	0.0	0.0	0.0	0.0	0.0	0.0	0.0	0.0	1.0	0.0	0.0	0.0	1.0	0.0	0.0	0.0	0.0
CTSZ	1522	symbol	H. sapiens	1522	H. sapiens	CTSZ	cathepsin Z	GO:0010757 negative regulation of plasminogen activation;GO:0002002 regulation of angiotensin levels in blood;GO:0002003 angiotensin maturation		Peptidases:Cysteine-type peptidases; Predicted intracellular proteins; Enzymes; ENZYME proteins:Hydrolases	Vesicles (Supported)		(M3468)NABA ECM REGULATORS; (M5885)NABA MATRISOME ASSOCIATED; (M5889)NABA MATRISOME	(M5947)HALLMARK IL2 STAT5 SIGNALING	1.0	1.0	0.0	0.0	0.0	0.0	0.0	0.0	0.0	0.0	1.0	0.0	0.0	0.0	0.0	0.0	1.0	0.0	0.0	0.0
SLCO4A1	28231	symbol	H. sapiens	28231	H. sapiens	SLCO4A1	solute carrier organic anion transporter family member 4A1	GO:0070327 thyroid hormone transport;GO:0043252 sodium-independent organic anion transport;GO:0009914 hormone transport		Transporters:Electrochemical Potential-driven transporters	Cell Junctions (Supported)				0.0	0.0	0.0	0.0	0.0	0.0	0.0	0.0	0.0	0.0	0.0	0.0	0.0	0.0	0.0	0.0	0.0	0.0	0.0	0.0
SLC17A9	63910	symbol	H. sapiens	63910	H. sapiens	SLC17A9	solute carrier family 17 member 9	GO:1904669 ATP export;GO:1903790 guanine nucleotide transmembrane transport;GO:0001408 guanine nucleotide transport		Disease related genes; Human disease related genes:Congenital malformations:Congenital malformations of skin; Potential drug targets; Transporters:Electrochemical Potential-driven transporters	Nucleoplasm (Approved)				0.0	0.0	0.0	0.0	0.0	0.0	0.0	0.0	0.0	0.0	0.0	0.0	0.0	0.0	0.0	0.0	0.0	0.0	0.0	0.0
C20orf27	54976	symbol	H. sapiens	54976	H. sapiens	C20orf27	chromosome 20 open reading frame 27	GO:0030511 positive regulation of transforming growth factor beta receptor signaling pathway;GO:1903846 positive regulation of cellular response to transforming growth factor beta stimulus;GO:1901224 positive regulation of NIK/NF-kappaB signaling		Predicted intracellular proteins	Cytosol;Nucleoplasm (Approved)				0.0	0.0	0.0	0.0	0.0	0.0	0.0	0.0	0.0	0.0	0.0	0.0	0.0	0.0	0.0	0.0	0.0	0.0	0.0	0.0
CDC25B	994	symbol	H. sapiens	994	H. sapiens	CDC25B	cell division cycle 25B	GO:0110032 positive regulation of G2/MI transition of meiotic cell cycle;GO:0110030 regulation of G2/MI transition of meiotic cell cycle;GO:1901995 positive regulation of meiotic cell cycle phase transition		ENZYME proteins:Hydrolases; Predicted intracellular proteins; Enzymes; Cancer-related genes:Candidate cancer biomarkers	Vesicles (Uncertain); Additional: Mitotic spindle	L-cysteic acid	(M10154)SA G2 AND M PHASES; (M199)PID P38 MK2 PATHWAY; (M242)PID AURORA A PATHWAY	(M5902)HALLMARK APOPTOSIS; (M5901)HALLMARK G2M CHECKPOINT; (M5925)HALLMARK E2F TARGETS	0.0	0.0	0.0	0.0	0.0	0.0	0.0	0.0	0.0	1.0	0.0	0.0	0.0	0.0	0.0	0.0	0.0	0.0	0.0	0.0
MYLK2	85366	symbol	H. sapiens	85366	H. sapiens	MYLK2	myosin light chain kinase 2	GO:0014816 skeletal muscle satellite cell differentiation;GO:0032971 regulation of muscle filament sliding;GO:0007274 neuromuscular synaptic transmission	CAMK Ser/Thr protein kinase family	Predicted intracellular proteins; Kinases:CAMK Ser/Thr protein kinases; ENZYME proteins:Transferases; Disease related genes; Potential drug targets; Enzymes	Endoplasmic reticulum (Supported)	Prenylamine; Fostamatinib	(M16801)SIG REGULATION OF THE ACTIN CYTOSKELETON BY RHO GTPASES; (M5193)SIG CHEMOTAXIS		0.0	0.0	0.0	0.0	0.0	0.0	0.0	0.0	0.0	0.0	1.0	0.0	1.0	0.0	0.0	0.0	0.0	0.0	1.0	0.0
MYL9	10398	symbol	H. sapiens	10398	H. sapiens	MYL9	myosin light chain 9	GO:0070527 platelet aggregation;GO:0034109 homotypic cell-cell adhesion;GO:0030239 myofibril assembly		Predicted intracellular proteins			(M71)PID ILK PATHWAY	(M5915)HALLMARK APICAL JUNCTION; (M5930)HALLMARK EPITHELIAL MESENCHYMAL TRANSITION	1.0	0.0	0.0	0.0	0.0	1.0	0.0	0.0	0.0	1.0	0.0	0.0	0.0	0.0	0.0	1.0	0.0	0.0	0.0	0.0
POFUT1	23509	symbol	H. sapiens	23509	H. sapiens	POFUT1	protein O-fucosyltransferase 1	GO:0036066 protein O-linked fucosylation;GO:0006004 fucose metabolic process;GO:0036065 fucosylation		Predicted intracellular proteins; Enzymes; ENZYME proteins:Transferases; Disease related genes; Potential drug targets; Human disease related genes:Skin diseases:Skin and soft tissue diseases	Centrosome (Approved)				1.0	1.0	0.0	0.0	0.0	0.0	0.0	0.0	0.0	0.0	0.0	0.0	1.0	0.0	0.0	0.0	0.0	1.0	0.0	0.0
JAG1	182	symbol	H. sapiens	182	H. sapiens	JAG1	jagged canonical Notch ligand 1	GO:0061444 endocardial cushion cell development;GO:0061443 endocardial cushion cell differentiation;GO:0061073 ciliary body morphogenesis		Human disease related genes:Congenital malformations:Congenital malformations of the circulatory system; Human disease related genes:Congenital malformations:Congenital malformations of the digestive system; CD markers; Disease related genes; Predicted intracellular proteins	Golgi apparatus;Plasma membrane (Approved)		(M256)PID TAP63 PATHWAY; (M17)PID NOTCH PATHWAY	(M5903)HALLMARK NOTCH SIGNALING; (M5944)HALLMARK ANGIOGENESIS; (M5895)HALLMARK WNT BETA CATENIN SIGNALING	0.0	1.0	0.0	0.0	1.0	1.0	1.0	0.0	0.0	0.0	1.0	0.0	1.0	0.0	0.0	0.0	0.0	0.0	0.0	0.0
MAP1LC3A	84557	symbol	H. sapiens	84557	H. sapiens	MAP1LC3A	microtubule associated protein 1 light chain 3 alpha	GO:0010040 response to iron(II) ion;GO:0006995 cellular response to nitrogen starvation;GO:0043562 cellular response to nitrogen levels		Predicted intracellular proteins	Vesicles (Approved)				0.0	0.0	0.0	0.0	0.0	0.0	0.0	0.0	0.0	0.0	0.0	0.0	0.0	0.0	0.0	0.0	0.0	0.0	0.0	0.0
USP14	9097	symbol	H. sapiens	9097	H. sapiens	USP14	ubiquitin specific peptidase 14	GO:1903070 negative regulation of ER-associated ubiquitin-dependent protein catabolic process;GO:1904293 negative regulation of ERAD pathway;GO:1903069 regulation of ER-associated ubiquitin-dependent protein catabolic process		Peptidases:Cysteine-type peptidases; Predicted intracellular proteins; Enzymes; ENZYME proteins:Hydrolases	Cytosol;Plasma membrane (Supported)	Phenethyl Isothiocyanate		(M5921)HALLMARK COMPLEMENT	0.0	0.0	0.0	0.0	0.0	0.0	0.0	0.0	0.0	0.0	0.0	0.0	0.0	0.0	1.0	0.0	1.0	0.0	0.0	0.0
VAPA	9218	symbol	H. sapiens	9218	H. sapiens	VAPA	VAMP associated protein A	GO:0044829 positive regulation by host of viral genome replication;GO:0044828 negative regulation by host of viral genome replication;GO:0006686 sphingomyelin biosynthetic process		Transporters:Transporter channels and pores	Endoplasmic reticulum (Enhanced)			(M5908)HALLMARK ANDROGEN RESPONSE	1.0	0.0	0.0	0.0	0.0	0.0	0.0	0.0	0.0	0.0	0.0	0.0	0.0	0.0	0.0	0.0	0.0	0.0	0.0	0.0
METTL4	64863	symbol	H. sapiens	64863	H. sapiens	METTL4	methyltransferase 4, N6-adenosine	GO:0032775 DNA methylation on adenine;GO:0120049 snRNA (adenine-N6)-methylation;GO:1903108 regulation of mitochondrial transcription		ENZYME proteins:Transferases; Predicted intracellular proteins; Enzymes	Mitochondria (Approved)				0.0	0.0	1.0	0.0	0.0	0.0	0.0	0.0	0.0	0.0	0.0	0.0	0.0	0.0	0.0	0.0	0.0	0.0	0.0	0.0
SMCHD1	23347	symbol	H. sapiens	23347	H. sapiens	SMCHD1	structural maintenance of chromosomes flexible hinge domain containing 1	GO:0060820 inactivation of X chromosome by heterochromatin assembly;GO:0140719 constitutive heterochromatin assembly;GO:0043584 nose development		Disease related genes; Human disease related genes:Musculoskeletal diseases:Muscular diseases; Predicted intracellular proteins	Nucleoplasm (Approved); Additional: Nuclear bodies				0.0	0.0	0.0	0.0	0.0	0.0	0.0	0.0	0.0	0.0	0.0	0.0	0.0	0.0	0.0	0.0	0.0	0.0	0.0	0.0
MYL12A	10627	symbol	H. sapiens	10627	H. sapiens	MYL12A	myosin light chain 12A	GO:0070527 platelet aggregation;GO:0034109 homotypic cell-cell adhesion;GO:0030168 platelet activation		Predicted intracellular proteins		4-[4-(2,5-DIOXO-PYRROLIDIN-1-YL)-PHENYLAMINO]-4-HYDROXY-BUTYRIC ACID		(M5908)HALLMARK ANDROGEN RESPONSE	1.0	0.0	0.0	0.0	0.0	1.0	0.0	0.0	0.0	1.0	0.0	0.0	0.0	0.0	0.0	1.0	0.0	0.0	0.0	0.0
CEP76	79959	symbol	H. sapiens	79959	H. sapiens	CEP76	centrosomal protein 76	GO:0046599 regulation of centriole replication;GO:0010824 regulation of centrosome duplication;GO:0046605 regulation of centrosome cycle		Predicted intracellular proteins; Cancer-related genes:Mutated cancer genes					0.0	0.0	0.0	0.0	0.0	0.0	0.0	0.0	0.0	1.0	0.0	0.0	0.0	0.0	0.0	0.0	0.0	0.0	0.0	0.0
ST8SIA5	29906	symbol	H. sapiens	29906	H. sapiens	ST8SIA5	ST8 alpha-N-acetyl-neuraminide alpha-2,8-sialyltransferase 5	GO:0006491 N-glycan processing;GO:0097503 sialylation;GO:0006688 glycosphingolipid biosynthetic process			Midbody;Plasma membrane (Approved)				1.0	0.0	0.0	0.0	0.0	0.0	0.0	0.0	0.0	0.0	0.0	0.0	0.0	0.0	0.0	0.0	0.0	0.0	0.0	0.0
CEP192	55125	symbol	H. sapiens	55125	H. sapiens	CEP192	centrosomal protein 192	GO:0090222 centrosome-templated microtubule nucleation;GO:0051418 microtubule nucleation by microtubule organizing center;GO:0071539 protein localization to centrosome		Predicted intracellular proteins	Centrosome;Cytosol (Supported)			(M5893)HALLMARK MITOTIC SPINDLE	0.0	0.0	0.0	0.0	0.0	0.0	0.0	0.0	0.0	1.0	0.0	0.0	0.0	0.0	0.0	0.0	0.0	0.0	0.0	0.0
RNMT	8731	symbol	H. sapiens	8731	H. sapiens	RNMT	RNA guanine-7 methyltransferase	GO:0106005 RNA 5'-cap (guanine-N7)-methylation;GO:0036265 RNA (guanine-N7)-methylation;GO:0006370 7-methylguanosine mRNA capping		ENZYME proteins:Transferases; Predicted intracellular proteins; Enzymes	Nucleoplasm (Supported); Additional: Nucleoli fibrillar center			(M5898)HALLMARK DNA REPAIR	1.0	0.0	0.0	0.0	0.0	0.0	0.0	0.0	1.0	0.0	0.0	0.0	0.0	0.0	0.0	0.0	0.0	0.0	0.0	0.0
CSTF2	1478	symbol	H. sapiens	1478	H. sapiens	CSTF2	cleavage stimulation factor subunit 2	GO:0098789 pre-mRNA cleavage required for polyadenylation;GO:0098787 mRNA cleavage involved in mRNA processing;GO:0006379 mRNA cleavage		Predicted intracellular proteins	Nucleoplasm (Enhanced); Additional: Nuclear bodies			(M5926)HALLMARK MYC TARGETS V1	1.0	0.0	0.0	0.0	0.0	0.0	0.0	0.0	0.0	0.0	0.0	0.0	0.0	0.0	0.0	0.0	0.0	0.0	0.0	0.0
MID1	4281	symbol	H. sapiens	4281	H. sapiens	MID1	midline 1	GO:0035372 protein localization to microtubule;GO:0007026 negative regulation of microtubule depolymerization;GO:0031114 regulation of microtubule depolymerization		Human disease related genes:Congenital malformations:Other congenital malformations; Predicted intracellular proteins; ENZYME proteins:Transferases; Disease related genes; Potential drug targets; Enzymes	Centriolar satellite (Uncertain); Additional: Cytosol;Golgi apparatus			(M5893)HALLMARK MITOTIC SPINDLE	0.0	0.0	0.0	0.0	0.0	0.0	0.0	1.0	0.0	0.0	0.0	0.0	0.0	0.0	0.0	0.0	0.0	0.0	0.0	1.0
AMMECR1	9949	symbol	H. sapiens	9949	H. sapiens	AMMECR1	AMMECR nuclear protein 1	GO:0008150 biological_process		Disease related genes; Predicted intracellular proteins; Human disease related genes:Congenital malformations:Other congenital malformations	Nucleoplasm (Supported); Additional: Mitochondria			(M5953)HALLMARK KRAS SIGNALING UP	0.0	0.0	0.0	0.0	0.0	0.0	0.0	0.0	0.0	0.0	0.0	0.0	0.0	0.0	0.0	0.0	0.0	0.0	0.0	0.0
SRPX	8406	symbol	H. sapiens	8406	H. sapiens	SRPX	sushi repeat containing protein X-linked	GO:0060244 negative regulation of cell proliferation involved in contact inhibition;GO:0060242 contact inhibition;GO:0060245 detection of cell density		Predicted secreted proteins			(M3008)NABA ECM GLYCOPROTEINS; (M5884)NABA CORE MATRISOME; (M5889)NABA MATRISOME	(M5916)HALLMARK APICAL SURFACE; (M5891)HALLMARK HYPOXIA	0.0	0.0	0.0	0.0	0.0	0.0	0.0	0.0	0.0	0.0	0.0	0.0	0.0	0.0	0.0	0.0	0.0	0.0	0.0	0.0
ATP11C	286410	symbol	H. sapiens	286410	H. sapiens	ATP11C	ATPase phospholipid transporting 11C	GO:0140331 aminophospholipid translocation;GO:0015917 aminophospholipid transport;GO:0045332 phospholipid translocation		Predicted intracellular proteins; Disease related genes; ENZYME proteins; Transporters:Primary Active Transporters; Potential drug targets; Enzymes; Transporters:Accessory Factors Involved in Transport					0.0	0.0	0.0	0.0	0.0	0.0	0.0	0.0	0.0	0.0	0.0	0.0	0.0	0.0	0.0	0.0	0.0	0.0	0.0	0.0
PLP2	5355	symbol	H. sapiens	5355	H. sapiens	PLP2	proteolipid protein 2	GO:0019221 cytokine-mediated signaling pathway;GO:0006935 chemotaxis;GO:0042330 taxis		Transporters:Transporter channels and pores					0.0	0.0	0.0	0.0	0.0	0.0	0.0	0.0	1.0	0.0	0.0	0.0	0.0	0.0	0.0	0.0	0.0	0.0	0.0	0.0
PLS3	5358	symbol	H. sapiens	5358	H. sapiens	PLS3	plastin 3	GO:0051639 actin filament network formation;GO:0051017 actin filament bundle assembly;GO:0061572 actin filament bundle organization		Disease related genes; Predicted intracellular proteins; Human disease related genes:Musculoskeletal diseases:Skeletal diseases	Cytosol;Plasma membrane (Approved)				0.0	0.0	0.0	0.0	0.0	0.0	0.0	0.0	0.0	0.0	0.0	0.0	0.0	0.0	0.0	0.0	0.0	0.0	0.0	0.0
ELF4	2000	symbol	H. sapiens	2000	H. sapiens	ELF4	E74 like ETS transcription factor 4	GO:0001787 natural killer cell proliferation;GO:0001866 NK T cell proliferation;GO:0051132 NK T cell activation		Disease related genes; Cancer-related genes; Transcription factors:Helix-turn-helix domains; Predicted intracellular proteins	Nuclear bodies (Supported); Additional: Nucleoplasm			(M5950)HALLMARK ALLOGRAFT REJECTION	0.0	0.0	0.0	0.0	0.0	0.0	0.0	0.0	0.0	0.0	0.0	0.0	0.0	0.0	0.0	0.0	0.0	0.0	0.0	0.0
SMARCA1	6594	symbol	H. sapiens	6594	H. sapiens	SMARCA1	SWI/SNF related, matrix associated, actin dependent regulator of chromatin, subfamily a, member 1	GO:0006338 chromatin remodeling;GO:0006325 chromatin organization;GO:0007420 brain development		Transcription factors:Helix-turn-helix domains; Predicted intracellular proteins	Nucleoplasm (Supported); Additional: Vesicles				0.0	0.0	0.0	0.0	0.0	0.0	0.0	0.0	0.0	0.0	0.0	0.0	0.0	0.0	0.0	0.0	0.0	0.0	0.0	0.0
CD99L2	83692	symbol	H. sapiens	83692	H. sapiens	CD99L2	CD99 molecule like 2	GO:2000409 positive regulation of T cell extravasation;GO:2000407 regulation of T cell extravasation;GO:2000391 positive regulation of neutrophil extravasation		Predicted intracellular proteins	Plasma membrane (Supported)				0.0	0.0	0.0	1.0	0.0	0.0	0.0	0.0	0.0	0.0	0.0	1.0	0.0	0.0	0.0	0.0	0.0	0.0	0.0	0.0
TIMP1	7076	symbol	H. sapiens	7076	H. sapiens	TIMP1	TIMP metallopeptidase inhibitor 1	GO:0002248 connective tissue replacement involved in inflammatory response wound healing;GO:0097709 connective tissue replacement;GO:0002246 wound healing involved in inflammatory response		Predicted intracellular proteins; Predicted secreted proteins; Cancer-related genes:Candidate cancer biomarkers; Candidate cardiovascular disease genes	Golgi apparatus (Approved)		(M183)PID IL6 7 PATHWAY; (M167)PID AP1 PATHWAY; (M3468)NABA ECM REGULATORS	(M5944)HALLMARK ANGIOGENESIS; (M5946)HALLMARK COAGULATION; (M5902)HALLMARK APOPTOSIS	0.0	0.0	0.0	0.0	0.0	0.0	0.0	1.0	0.0	0.0	0.0	1.0	0.0	1.0	1.0	1.0	1.0	0.0	0.0	0.0
GABRE	2564	symbol	H. sapiens	2564	H. sapiens	GABRE	gamma-aminobutyric acid type A receptor subunit epsilon	GO:2001226 negative regulation of chloride transport;GO:2001225 regulation of chloride transport;GO:0051932 synaptic transmission, GABAergic		FDA approved drug targets:Small molecule drugs		Ethanol; Fludiazepam			0.0	0.0	0.0	0.0	0.0	0.0	0.0	0.0	0.0	0.0	0.0	0.0	0.0	0.0	0.0	0.0	0.0	0.0	0.0	0.0
PORCN	64840	symbol	H. sapiens	64840	H. sapiens	PORCN	porcupine O-acyltransferase	GO:0045234 protein palmitoleylation;GO:0061355 Wnt protein secretion;GO:0018345 protein palmitoylation		Human disease related genes:Congenital malformations:Congenital malformations of skin; ENZYME proteins:Transferases; Transporters:Electrochemical Potential-driven transporters; Disease related genes; Potential drug targets; Enzymes	Vesicles (Approved)		(M5493)WNT SIGNALING		1.0	0.0	0.0	0.0	0.0	0.0	0.0	0.0	0.0	0.0	0.0	0.0	0.0	0.0	0.0	0.0	0.0	0.0	0.0	0.0
SRPX2	27286	symbol	H. sapiens	27286	H. sapiens	SRPX2	sushi repeat containing protein X-linked 2	GO:0071625 vocalization behavior;GO:0090050 positive regulation of cell migration involved in sprouting angiogenesis;GO:0051965 positive regulation of synapse assembly		Disease related genes; Predicted intracellular proteins; Predicted secreted proteins; Human disease related genes:Nervous system diseases:Epilepsy			(M3008)NABA ECM GLYCOPROTEINS; (M5884)NABA CORE MATRISOME; (M5889)NABA MATRISOME		0.0	1.0	0.0	1.0	0.0	0.0	0.0	0.0	0.0	0.0	0.0	0.0	0.0	0.0	0.0	0.0	0.0	0.0	0.0	0.0
CENPI	2491	symbol	H. sapiens	2491	H. sapiens	CENPI	centromere protein I	GO:0034508 centromere complex assembly;GO:0065004 protein-DNA complex assembly;GO:0071824 protein-DNA complex subunit organization		Predicted intracellular proteins	Nuclear bodies (Supported); Additional: Cytosol				0.0	0.0	0.0	0.0	0.0	1.0	0.0	0.0	0.0	1.0	0.0	0.0	0.0	0.0	0.0	0.0	0.0	0.0	0.0	0.0
NALCN	259232	symbol	H. sapiens	259232	H. sapiens	NALCN	sodium leak channel, non-selective	GO:0060075 regulation of resting membrane potential;GO:0035725 sodium ion transmembrane transport;GO:0071805 potassium ion transmembrane transport		Human disease related genes:Congenital malformations:Other congenital malformations; Disease related genes; Potential drug targets; Predicted intracellular proteins; Transporters:Transporter channels and pores					0.0	0.0	0.0	0.0	0.0	0.0	0.0	0.0	0.0	0.0	0.0	0.0	0.0	0.0	0.0	0.0	0.0	0.0	0.0	0.0
FNDC3A	22862	symbol	H. sapiens	22862	H. sapiens	FNDC3A	fibronectin type III domain containing 3A	GO:0060009 Sertoli cell development;GO:0060008 Sertoli cell differentiation;GO:0008584 male gonad development		Predicted intracellular proteins	Centrosome;Golgi apparatus;Nucleoplasm (Approved); Additional: Cytosol				0.0	0.0	0.0	0.0	0.0	0.0	0.0	0.0	0.0	0.0	0.0	0.0	0.0	0.0	0.0	0.0	0.0	0.0	0.0	0.0
STK24	8428	symbol	H. sapiens	8428	H. sapiens	STK24	serine/threonine kinase 24	GO:0048680 positive regulation of axon regeneration;GO:0070572 positive regulation of neuron projection regeneration;GO:0008631 intrinsic apoptotic signaling pathway in response to oxidative stress	STE Ser/Thr protein kinase family	ENZYME proteins:Transferases; Predicted intracellular proteins; Kinases:STE Ser/Thr protein kinases; Enzymes	Cytosol;Nucleoli (Supported)	Fostamatinib			0.0	0.0	0.0	0.0	0.0	0.0	0.0	0.0	0.0	0.0	0.0	0.0	0.0	0.0	0.0	0.0	0.0	0.0	0.0	0.0
PARP4	143	symbol	H. sapiens	143	H. sapiens	PARP4	poly(ADP-ribose) polymerase family member 4	GO:0140289 protein mono-ADP-ribosylation;GO:0006471 protein ADP-ribosylation;GO:0051972 regulation of telomerase activity		Predicted intracellular proteins	Nucleoplasm (Supported); Additional: Cytosol				0.0	0.0	0.0	0.0	0.0	0.0	0.0	0.0	0.0	0.0	0.0	0.0	0.0	0.0	0.0	0.0	0.0	0.0	0.0	0.0
MRPS31	10240	symbol	H. sapiens	10240	H. sapiens	MRPS31	mitochondrial ribosomal protein S31	GO:0032543 mitochondrial translation;GO:0140053 mitochondrial gene expression;GO:0006412 translation		Ribosomal proteins; Predicted intracellular proteins	Mitochondria (Supported); Additional: Nucleoli			(M5942)HALLMARK UV RESPONSE DN	1.0	0.0	0.0	0.0	0.0	0.0	0.0	0.0	0.0	0.0	0.0	0.0	0.0	0.0	0.0	0.0	0.0	0.0	0.0	0.0
KATNAL1	84056	symbol	H. sapiens	84056	H. sapiens	KATNAL1	katanin catalytic subunit A1 like 1	GO:0051013 microtubule severing;GO:0000226 microtubule cytoskeleton organization;GO:0007283 spermatogenesis		ENZYME proteins:Isomerase; Predicted intracellular proteins; Enzymes	Cytosol;Nucleoplasm (Uncertain)				0.0	0.0	0.0	0.0	0.0	0.0	0.0	0.0	0.0	0.0	0.0	0.0	0.0	0.0	0.0	0.0	0.0	0.0	0.0	0.0
USB1	79650	symbol	H. sapiens	79650	H. sapiens	USB1	U6 snRNA biogenesis phosphodiesterase 1	GO:0034477 U6 snRNA 3'-end processing;GO:0034472 snRNA 3'-end processing;GO:0016180 snRNA processing		Disease related genes; Predicted intracellular proteins; Human disease related genes:Skin diseases:Skin and soft tissue diseases	Nucleoplasm (Supported)				0.0	0.0	1.0	0.0	0.0	0.0	0.0	0.0	0.0	0.0	0.0	0.0	0.0	0.0	0.0	0.0	0.0	0.0	0.0	0.0
HAS3	3038	symbol	H. sapiens	3038	H. sapiens	HAS3	hyaluronan synthase 3	GO:1900104 regulation of hyaluranon cable assembly;GO:1900106 positive regulation of hyaluranon cable assembly;GO:0045226 extracellular polysaccharide biosynthetic process		ENZYME proteins:Transferases; Enzymes	Microtubules (Approved)				1.0	0.0	0.0	0.0	0.0	0.0	0.0	0.0	0.0	0.0	0.0	0.0	0.0	0.0	0.0	0.0	0.0	0.0	0.0	0.0
TANGO6	79613	symbol	H. sapiens	79613	H. sapiens	TANGO6	transport and golgi organization 6 homolog	GO:0009306 protein secretion;GO:0035592 establishment of protein localization to extracellular region;GO:0071692 protein localization to extracellular region			Golgi apparatus (Approved); Additional: Cytosol				0.0	0.0	0.0	0.0	0.0	0.0	0.0	0.0	0.0	0.0	0.0	0.0	0.0	0.0	0.0	0.0	0.0	0.0	0.0	0.0
COTL1	23406	symbol	H. sapiens	23406	H. sapiens	COTL1	coactosin like F-actin binding protein 1	GO:0050832 defense response to fungus;GO:0009620 response to fungus;GO:0030833 regulation of actin filament polymerization		Predicted intracellular proteins	Cytosol (Supported)				0.0	0.0	0.0	0.0	0.0	0.0	0.0	0.0	0.0	0.0	0.0	0.0	0.0	0.0	0.0	0.0	0.0	0.0	0.0	0.0
SLC7A5	8140	symbol	H. sapiens	8140	H. sapiens	SLC7A5	solute carrier family 7 member 5	GO:0015823 phenylalanine transport;GO:1904556 L-tryptophan transmembrane transport;GO:0098713 leucine import across plasma membrane		Transporters:Electrochemical Potential-driven transporters	Cytosol;Plasma membrane (Supported); Additional: Vesicles			(M5922)HALLMARK UNFOLDED PROTEIN RESPONSE; (M5901)HALLMARK G2M CHECKPOINT; (M5906)HALLMARK ESTROGEN RESPONSE EARLY	1.0	0.0	0.0	0.0	0.0	0.0	0.0	0.0	0.0	0.0	0.0	1.0	0.0	0.0	0.0	0.0	0.0	0.0	0.0	0.0
C16orf62	57020	gene_synonym	H. sapiens	57020	H. sapiens	VPS35L	VPS35 endosomal protein sorting factor like	GO:0006893 Golgi to plasma membrane transport;GO:0032456 endocytic recycling;GO:0006892 post-Golgi vesicle-mediated transport		Predicted intracellular proteins; Transporters	Mitochondria (Approved)				0.0	0.0	0.0	0.0	0.0	0.0	0.0	0.0	0.0	0.0	0.0	0.0	0.0	0.0	0.0	0.0	0.0	0.0	0.0	0.0
CD276	80381	symbol	H. sapiens	80381	H. sapiens	CD276	CD276 molecule	GO:0032729 positive regulation of interferon-gamma production;GO:0050852 T cell receptor signaling pathway;GO:0042102 positive regulation of T cell proliferation		Predicted intracellular proteins; CD markers	Vesicles (Approved)			(M5915)HALLMARK APICAL JUNCTION	0.0	0.0	0.0	0.0	1.0	0.0	0.0	0.0	0.0	0.0	0.0	0.0	0.0	0.0	0.0	0.0	0.0	0.0	0.0	0.0
EHD4	30844	symbol	H. sapiens	30844	H. sapiens	EHD4	EH domain containing 4	GO:0006907 pinocytosis;GO:0032456 endocytic recycling;GO:0098876 vesicle-mediated transport to the plasma membrane		Predicted intracellular proteins	Plasma membrane (Approved)		(M270)PID MAPK TRK PATHWAY; (M187)PID TRKR PATHWAY		0.0	0.0	0.0	0.0	0.0	0.0	0.0	0.0	0.0	0.0	0.0	0.0	0.0	0.0	0.0	0.0	0.0	0.0	0.0	0.0
OIP5	11339	symbol	H. sapiens	11339	H. sapiens	OIP5	Opa interacting protein 5	GO:0034080 CENP-A containing chromatin assembly;GO:0061641 CENP-A containing chromatin organization;GO:0031055 chromatin remodeling at centromere		Predicted intracellular proteins	Nuclear speckles (Supported); Additional: Vesicles				0.0	0.0	0.0	0.0	0.0	0.0	0.0	0.0	0.0	1.0	0.0	0.0	0.0	0.0	0.0	0.0	0.0	0.0	0.0	0.0
ZDHHC2	51201	symbol	H. sapiens	51201	H. sapiens	ZDHHC2	zinc finger DHHC-type palmitoyltransferase 2	GO:1901628 positive regulation of postsynaptic membrane organization;GO:1904719 positive regulation of AMPA glutamate receptor clustering;GO:1905751 positive regulation of endosome to plasma membrane protein transport		ENZYME proteins:Transferases; Predicted intracellular proteins; Enzymes	Plasma membrane (Approved)				1.0	0.0	0.0	0.0	1.0	0.0	0.0	0.0	0.0	0.0	0.0	0.0	0.0	0.0	0.0	0.0	0.0	0.0	1.0	0.0
TRIM35	23087	symbol	H. sapiens	23087	H. sapiens	TRIM35	tripartite motif containing 35	GO:0044790 suppression of viral release by host;GO:0045930 negative regulation of mitotic cell cycle;GO:0051607 defense response to virus		ENZYME proteins:Transferases; Predicted intracellular proteins; Enzymes	Nucleoplasm (Approved)				0.0	0.0	0.0	0.0	0.0	0.0	0.0	1.0	0.0	0.0	0.0	0.0	0.0	0.0	0.0	0.0	0.0	0.0	0.0	0.0
INTS9	55756	symbol	H. sapiens	55756	H. sapiens	INTS9	integrator complex subunit 9	GO:0016180 snRNA processing;GO:0016073 snRNA metabolic process;GO:0034470 ncRNA processing		Predicted intracellular proteins	Nucleoplasm (Enhanced)				0.0	0.0	1.0	0.0	0.0	0.0	0.0	0.0	0.0	0.0	0.0	0.0	0.0	0.0	0.0	0.0	0.0	0.0	0.0	0.0
TRPA1	8989	symbol	H. sapiens	8989	H. sapiens	TRPA1	transient receptor potential cation channel subfamily A member 1	GO:0050968 detection of chemical stimulus involved in sensory perception of pain;GO:0050955 thermoception;GO:0050966 detection of mechanical stimulus involved in sensory perception of pain		FDA approved drug targets:Small molecule drugs; Human disease related genes:Musculoskeletal diseases:Other musculoskeletal diseases; Disease related genes; Voltage-gated ion channels:Transient Receptor Potential Channels; Transporters:Transporter channels and pores		Levomenthol; Camphor; Cannabidiol; Butamben; (S)-camphor; Tetrahydrocannabivarin; Medical Cannabis; Nabiximols; Cannabidivarin			0.0	0.0	0.0	0.0	0.0	0.0	0.0	0.0	0.0	0.0	0.0	0.0	0.0	0.0	0.0	0.0	0.0	0.0	0.0	0.0
CALB1	793	symbol	H. sapiens	793	H. sapiens	CALB1	calbindin 1	GO:0072027 connecting tubule development;GO:0072286 metanephric connecting tubule development;GO:0035502 metanephric part of ureteric bud development		Predicted intracellular proteins	Vesicles (Approved)				0.0	0.0	0.0	0.0	0.0	0.0	0.0	0.0	0.0	0.0	1.0	0.0	0.0	0.0	0.0	0.0	0.0	0.0	0.0	0.0
PLAT	5327	symbol	H. sapiens	5327	H. sapiens	PLAT	plasminogen activator, tissue type	GO:0060279 positive regulation of ovulation;GO:0060278 regulation of ovulation;GO:0099183 trans-synaptic signaling by BDNF, modulating synaptic transmission		FDA approved drug targets:Small molecule drugs; Peptidases:Serine-type peptidases; ENZYME proteins:Hydrolases; Predicted secreted proteins; Candidate cardiovascular disease genes; Disease related genes; Enzymes; Cancer-related genes:Candidate cancer biomarkers; FDA approved drug targets:Biotech drugs	Actin filaments (Approved)	Aminocaproic acid; Iloprost; Human C1-esterase inhibitor; 5-(DIMETHYLAMINO)-2-NAPHTHALENESULFONIC ACID; Dexibuprofen; Conestat alfa	(M169)PID INTEGRIN2 PATHWAY; (M159)PID AMB2 NEUTROPHILS PATHWAY; (M3468)NABA ECM REGULATORS	(M5946)HALLMARK COAGULATION; (M5902)HALLMARK APOPTOSIS; (M5921)HALLMARK COMPLEMENT	0.0	0.0	0.0	0.0	0.0	0.0	0.0	0.0	0.0	0.0	0.0	1.0	0.0	0.0	0.0	1.0	1.0	0.0	0.0	0.0
EIF3E	3646	symbol	H. sapiens	3646	H. sapiens	EIF3E	eukaryotic translation initiation factor 3 subunit E	GO:1902416 positive regulation of mRNA binding;GO:1905216 positive regulation of RNA binding;GO:1902415 regulation of mRNA binding		Cancer-related genes; Predicted intracellular proteins	Cytosol (Supported)		(M44)PID HIF2PATHWAY		1.0	0.0	1.0	0.0	0.0	0.0	0.0	0.0	0.0	0.0	0.0	0.0	0.0	0.0	0.0	0.0	0.0	0.0	0.0	0.0
ERI1	90459	symbol	H. sapiens	90459	H. sapiens	ERI1	exoribonuclease 1	GO:0000459 exonucleolytic trimming involved in rRNA processing;GO:0000467 exonucleolytic trimming to generate mature 3'-end of 5.8S rRNA from tricistronic rRNA transcript (SSU-rRNA, 5.8S rRNA, LSU-rRNA);GO:0031125 rRNA 3'-end processing		Predicted intracellular proteins	Microtubules (Approved); Additional: Vesicles				1.0	0.0	1.0	0.0	0.0	0.0	0.0	0.0	0.0	0.0	0.0	0.0	0.0	0.0	0.0	0.0	0.0	0.0	0.0	0.0
SLC39A14	23516	symbol	H. sapiens	23516	H. sapiens	SLC39A14	solute carrier family 39 member 14	GO:0055071 manganese ion homeostasis;GO:0015691 cadmium ion transport;GO:0070574 cadmium ion transmembrane transport		Transporters:Electrochemical Potential-driven transporters; Disease related genes; Human disease related genes:Cardiovascular diseases:Hematologic diseases; Predicted intracellular proteins; Potential drug targets	Endoplasmic reticulum;Golgi apparatus;Plasma membrane (Approved)				0.0	0.0	0.0	0.0	0.0	0.0	0.0	0.0	0.0	0.0	0.0	0.0	0.0	0.0	1.0	0.0	1.0	0.0	0.0	0.0
MTMR9	66036	symbol	H. sapiens	66036	H. sapiens	MTMR9	myotubularin related protein 9	GO:0060304 regulation of phosphatidylinositol dephosphorylation;GO:0046856 phosphatidylinositol dephosphorylation;GO:0010922 positive regulation of phosphatase activity		Predicted intracellular proteins	Centrosome (Approved); Additional: Actin filaments				0.0	0.0	0.0	0.0	0.0	0.0	0.0	0.0	0.0	0.0	0.0	0.0	0.0	0.0	0.0	0.0	0.0	0.0	0.0	0.0
LEPROTL1	23484	symbol	H. sapiens	23484	H. sapiens	LEPROTL1	leptin receptor overlapping transcript like 1	GO:0060400 negative regulation of growth hormone receptor signaling pathway;GO:0060398 regulation of growth hormone receptor signaling pathway;GO:0032511 late endosome to vacuole transport via multivesicular body sorting pathway							0.0	0.0	0.0	0.0	0.0	0.0	0.0	0.0	0.0	0.0	0.0	0.0	0.0	0.0	0.0	0.0	0.0	0.0	0.0	0.0
DCTN6	10671	symbol	H. sapiens	10671	H. sapiens	DCTN6	dynactin subunit 6	GO:0007052 mitotic spindle organization;GO:1902850 microtubule cytoskeleton organization involved in mitosis;GO:0007051 spindle organization		Predicted intracellular proteins	Cytosol;Nucleoli (Supported); Additional: Plasma membrane				1.0	0.0	0.0	0.0	0.0	0.0	0.0	0.0	0.0	1.0	0.0	0.0	0.0	0.0	0.0	0.0	0.0	0.0	0.0	0.0
R3HCC1	203069	symbol	H. sapiens	203069	H. sapiens	R3HCC1	R3H domain and coiled-coil containing 1			Predicted intracellular proteins	Cytosol (Approved); Additional: Nucleoplasm				0.0	0.0	0.0	0.0	0.0	0.0	0.0	0.0	0.0	0.0	0.0	0.0	0.0	0.0	0.0	0.0	0.0	0.0	0.0	0.0
UBXN8	7993	symbol	H. sapiens	7993	H. sapiens	UBXN8	UBX domain protein 8	GO:0030433 ubiquitin-dependent ERAD pathway;GO:0036503 ERAD pathway;GO:0007338 single fertilization		Predicted intracellular proteins	Endoplasmic reticulum (Supported); Additional: Nucleoli;Nucleoplasm				0.0	0.0	0.0	0.0	0.0	0.0	0.0	0.0	0.0	0.0	0.0	0.0	0.0	0.0	0.0	0.0	0.0	0.0	0.0	0.0
[truncated: 2,077 more rows]
